# Supplementary material for: Structure determination of an amorphous drug through large-scale NMR predictions
Source: Nat Commun. 2021 May 20;12:2964. doi: 10.1038/s41467-021-23208-7 (PMC8137699; doi:10.1038/s41467-021-23208-7)
Supplement: Supplementary file 2 — Source Data [file 41467_2021_23208_MOESM2_ESM.zip]

Archive with 25 entries (22 files):
- Source_data/
- Source_data/Figure_S3.csv
- __MACOSX/
- __MACOSX/Source_data/
- __MACOSX/Source_data/._Figure_S3.csv
- Source_data/Figure_6a.csv
- __MACOSX/Source_data/._Figure_6a.csv
- Source_data/Figure_6c.csv
- __MACOSX/Source_data/._Figure_6c.csv
- Source_data/Figure_6b.csv
- __MACOSX/Source_data/._Figure_6b.csv
- Source_data/Figure_4a.csv
- __MACOSX/Source_data/._Figure_4a.csv
- Source_data/Figure_4c.csv
- __MACOSX/Source_data/._Figure_4c.csv
- Source_data/Figure_2b.csv
- __MACOSX/Source_data/._Figure_2b.csv
- Source_data/Figure_2c.csv
- __MACOSX/Source_data/._Figure_2c.csv
- Source_data/Figure_2a.csv
- __MACOSX/Source_data/._Figure_2a.csv
- Source_data/Figure_2e.csv
- __MACOSX/Source_data/._Figure_2e.csv
- Source_data/Figure_3.csv
- __MACOSX/Source_data/._Figure_3.csv
