# Supplementary material for: Structure determination of an amorphous drug through large-scale NMR predictions
Source: Nat Commun. 2021 May 20;12:2964. doi: 10.1038/s41467-021-23208-7 (PMC8137699; doi:10.1038/s41467-021-23208-7)
Supplement: Supplementary file 2 — Source Data [file 41467_2021_23208_MOESM2_ESM.zip › Source_data/Figure_S3.csv]

x(cryst_exp)	y(cryst_exp)	x(cryst_pred)	y(cryst_pred)	x(amorph_exp)	y(amorph_exp)	x(amorph_pred_0)	y(amorph_pred_0)	x(amorph_pred_05)	y(amorph_pred_05)	x(amorph_pred_1)	y(amorph_pred_1)	x(amorph_pred_2)	y(amorph_pred_2)	x(amorph_pred_4)	y(amorph_pred_4)
16.44269322053898	0.0001398083332479463	-5.0	0.002006056172424595	15.004292814778198	0.012807077487173472	-5.0	0.0036763715065390116	-5.0	0.003674233456549854	-5.0	0.003760113633522537	-5.0	0.0038538715984980125	-5.0	0.004015519841527481
16.436638064933398	-1.2842503717632916e-05	-4.99	0.002011660615071788	14.987353167231172	0.012794188926281721	-4.99	0.003687223636325808	-4.99	0.003685124243034868	-4.99	0.0037713431626584144	-4.99	0.003865537956457619	-4.99	0.004028000335799663
16.43058290932781	-0.0001425668016647822	-4.98	0.0020172899871404087	14.970413519684147	0.012841786898833663	-4.98	0.003698135621629648	-4.98	0.003696068195237637	-4.98	0.003782638108931356	-4.98	0.00387726920415114	-4.98	0.00404055215099426
16.424527753722227	-0.000247164675879272	-4.970000000000001	0.002022944442731185	14.95347387213712	0.013016342017326784	-4.970000000000001	0.0037091073593114774	-4.970000000000001	0.003707066261131939	-4.970000000000001	0.0037939990629989777	-4.970000000000001	0.003889063933133365	-4.970000000000001	0.0040531764298250995
16.41847259811664	-0.0003250440397726164	-4.960000000000001	0.0020286241371695792	14.936534224590094	0.01334838243505898	-4.960000000000001	0.003720138319756597	-4.960000000000001	0.003718119214999985	-4.960000000000001	0.0038054265094792984	-4.960000000000001	0.0039009205143872043	-4.960000000000001	0.004065874333110778
16.412417442511057	-0.00037524521209364133	-4.950000000000001	0.0020343292270176964	14.91959457704307	0.013801802065669026	-4.950000000000001	0.0037312274600725427	-4.950000000000001	0.0037292277282086153	-4.950000000000001	0.0038169208323063706	-4.950000000000001	0.003912837235629898	-4.950000000000001	0.004078647022013093
16.40636228690547	-0.0003974359954861712	-4.940000000000001	0.0020400598700863345	14.902654929496043	0.014274877409069553	-4.940000000000001	0.0037423731853551373	-4.940000000000001	0.0037403924537798812	-4.940000000000001	0.00382848230827724	-4.940000000000001	0.003924812462896211	-4.940000000000001	0.004091495632908442
16.400307131299886	-0.00039192398009481316	-4.9300000000000015	0.002045816225447169	14.885715281949016	0.014636759330403527	-4.9300000000000015	0.00375357337437674	-4.9300000000000015	0.00375161409461818	-4.9300000000000015	0.0038401110897289784	-4.9300000000000015	0.003936844808936218	-4.9300000000000015	0.004104421243178444
16.3942519756943	-0.00035961225058413334	-4.920000000000002	0.002051598453445079	14.868775634401992	0.014784885740380239	-4.920000000000002	0.0037648254776476596	-4.920000000000002	0.0037628934280700007	-4.920000000000002	0.003851807178229531	-4.920000000000002	0.003948933285574822	-4.920000000000002	0.004117424826238065
16.388196820088716	-0.00030198216109055936	-4.910000000000002	0.002057406715710621	14.851835986854965	0.01469665855921352	-4.910000000000002	0.0037761266850048366	-4.910000000000002	0.003774231270762491	-4.910000000000002	0.0038635703924523026	-4.910000000000002	0.003961077416942962	-4.910000000000002	0.004130507194517672
16.382141664483132	-0.0002210391993569289	-4.900000000000002	0.002063241175172637	14.834896339307939	0.01444940330842667	-4.900000000000002	0.003787474147993336	-4.900000000000002	0.0037856283844527635	-4.900000000000002	0.0038754003349630957	-4.900000000000002	0.00397327729649828	-4.900000000000002	0.004143668929998344
16.376086508877545	-0.00011923670437662782	-4.890000000000002	0.002069101996071023	14.817956691760914	0.014196009117165193	-4.890000000000002	0.003798865232046398	-4.890000000000002	0.0037970853403448816	-4.890000000000002	0.0038872963644553055	-4.890000000000002	0.003985533581633954	-4.890000000000002	0.004156910303542937
16.370031353271962	5.684265872338003e-07	-4.880000000000003	0.0020749893439696286	14.801017044213888	0.01410403604276265	-4.880000000000003	0.0038102977677908546	-4.880000000000003	0.003808602371305395	-4.880000000000003	0.0038992575814295284	-4.880000000000003	0.0039978474322094615	-4.880000000000003	0.0041702311868469545
16.363976197666375	0.00013523385261735049	-4.870000000000003	0.0020809033857693247	14.784077396666861	0.014283751260674233	-4.870000000000003	0.0038217702716744836	-4.870000000000003	0.003820179245603254	-4.870000000000003	0.003911282835677608	-4.870000000000003	0.004010220410060289	-4.870000000000003	0.004183630964318342
16.35792104206079	0.00028137608212304487	-4.860000000000003	0.00208684428972121	14.767137749119836	0.014736910840973835	-4.860000000000003	0.003833282112786397	-4.860000000000003	0.0038318151921844196	-4.860000000000003	0.003923370762385049	-4.860000000000003	0.004022654362546668	-4.860000000000003	0.00419710845637647
16.351865886455204	0.0004354787445711693	-4.850000000000003	0.002092812225439981	14.75019810157281	0.015349960455405714	-4.850000000000003	0.0038448336119280687	-4.850000000000003	0.0038435088979309195	-4.850000000000003	0.003935519849469691	-4.850000000000003	0.004035151312996732	-4.850000000000003	0.004210661869716111
16.34581073084962	0.000593976255005439	-4.840000000000003	0.002098807363917451	14.733258454025783	0.015936373905455548	-4.840000000000003	0.0038564260671778575	-4.840000000000003	0.0038552585843487546	-4.840000000000003	0.0039477285321417995	-4.840000000000003	0.004047713374779926	-4.840000000000003	0.004224288792581967
16.339755575244038	0.0007533571643350202	-4.830000000000004	0.0021048298775362363	14.716318806478757	0.016311302171015698	-4.830000000000004	0.0038680617055508342	-4.830000000000004	0.003867062157276921	-4.830000000000004	0.003959995303155948	-4.830000000000004	0.004060342695419195	-4.830000000000004	0.004237986252220817
16.33370041963845	0.0009102256773634511	-4.820000000000004	0.002110879940083593	14.699379158931732	0.016367613289924293	-4.820000000000004	0.0038797435643240217	-4.820000000000004	0.0038789174108928882	-4.820000000000004	0.003972318821385954	-4.820000000000004	0.004073041425986673	-4.820000000000004	0.0042517508458102555
16.327645264032867	0.001061390238750289	-4.810000000000004	0.002116957726765428	14.682439511384706	0.016121687509825663	-4.810000000000004	0.0038914753103609138	-4.810000000000004	0.0038908222586676636	-4.810000000000004	0.003984698000028842	-4.810000000000004	0.00408581170264834	-4.810000000000004	0.0042655789446551205
16.32159010842728	0.0012039398153669734	-4.800000000000004	0.002123063414220465	14.665499863837681	0.015710270387222627	-4.800000000000004	0.003903261012701208	-4.800000000000004	0.003902774960644473	-4.800000000000004	0.003997132060407496	-4.800000000000004	0.004098655624391797	-4.800000000000004	0.004279466956082481
16.315534952821697	0.0013352931107199614	-4.7900000000000045	0.0021291971805345853	14.648560216290655	0.015340098997004068	-4.7900000000000045	0.003915104890829496	-4.7900000000000045	0.003914774319010728	-4.7900000000000045	0.00400962054661323	-4.7900000000000045	0.004111575214084023	-4.7900000000000045	0.004293411612252009
16.30947979721611	0.0014532600829796514	-4.780000000000005	0.0021353592052553356	14.631620568743628	0.015211090667715345	-4.780000000000005	0.003927011065242202	-4.780000000000005	0.003926819821366123	-4.780000000000005	0.004022163306489016	-4.780000000000005	0.004124572357108402	-4.780000000000005	0.004307410245515579
16.303424641610526	0.0015560788557977341	-4.770000000000005	0.0021415496694066065	14.614680921196602	0.015443701287536553	-4.770000000000005	0.0039389833359184615	-4.770000000000005	0.003938911720975888	-4.770000000000005	0.004034760451487849	-4.770000000000005	0.0041376487196153906	-4.770000000000005	0.004321461010404224
16.29736948600494	0.0016424304826341348	-4.760000000000005	0.0021477687555034883	14.597741273649577	0.016037910403072488	-4.760000000000005	0.003951025008077449	-4.760000000000005	0.00395105105274312	-4.760000000000005	0.0040474123093966734	-4.760000000000005	0.004150805654136624	-4.760000000000005	0.00433556302354441
16.291314330399356	0.0017114783182955219	-4.750000000000005	0.0021540166475673	14.58080162610255	0.016877624543148582	-4.750000000000005	0.003963138775667319	-4.750000000000005	0.003963239590414022	-4.750000000000005	0.004060119380417627	-4.750000000000005	0.0041640441030068465	-4.750000000000005	0.004349716411178627
16.285259174793772	0.0017628311081179554	-4.7400000000000055	0.002160293531140804	14.563861978555524	0.017776089599989678	-4.7400000000000055	0.00397532666465914	-4.7400000000000055	0.003975479753667449	-4.7400000000000055	0.004072882301740591	-4.7400000000000055	0.004177364510336922	-4.7400000000000055	0.004363922272826809
16.279204019188185	0.0017965774380630825	-4.730000000000006	0.0021665995933035937	14.5469223310085	0.018542995496968823	-4.730000000000006	0.003987590032372376	-4.730000000000006	0.003987774474365145	-4.730000000000006	0.004085701821332918	-4.730000000000006	0.004190766752854649	-4.730000000000006	0.004378182582669811
16.273148863582602	0.0018132168345257446	-4.720000000000006	0.002172935022687672	14.529982683461473	0.019047507708796995	-4.720000000000006	0.003999929616086932	-4.720000000000006	0.004000127031404547	-4.720000000000006	0.004098578779905346	-4.720000000000006	0.004204250099726932	-4.720000000000006	0.004392500054496925
16.267093707977015	0.0018136548428916651	-4.710000000000006	0.002179300009493217	14.513043035914446	0.01925534634511327	-4.710000000000006	0.0040123456229712055	-4.710000000000006	0.004012540865046942	-4.710000000000006	0.004111514100104331	-4.710000000000006	0.004217813211891153	-4.710000000000006	0.004406877991859767
16.26103855237143	0.001799153813114311	-4.700000000000006	0.00218569474550453	14.496103388367422	0.01922940851808174	-4.700000000000006	0.0040248378518907	-4.700000000000006	0.004025019384363953	-4.700000000000006	0.004124508782310958	-4.700000000000006	0.0042314541910618035	-4.700000000000006	0.0044213201358149126
16.254983396765844	0.0017712738424071294	-4.690000000000007	0.002192119424106184	14.479163740820395	0.01909717147426448	-4.690000000000007	0.004037405835028468	-4.690000000000007	0.004037565784177876	-4.690000000000007	0.0041375639058371825	-4.690000000000007	0.004245170686196832	-4.690000000000007	0.004435830511661111
16.24892824116026	0.001731813717935782	-4.680000000000007	0.002198574240299362	14.462224093273369	0.018999532809390592	-4.680000000000007	0.004050048983399121	-4.680000000000007	0.004050182888234403	-4.680000000000007	0.004150680632601444	-4.680000000000007	0.004258960059401124	-4.680000000000007	0.004450413267149686
16.242873085554677	0.0016827543202315384	-4.670000000000007	0.0022050593907183926	14.445284445726344	0.019040498038069426	-4.670000000000007	0.004062766717043331	-4.670000000000007	0.0040628730327536035	-4.670000000000007	0.004163860208828053	-4.670000000000007	0.00427281960373942	-4.670000000000007	0.004465072490932824
16.23681792994909	0.0016261946444411969	-4.660000000000007	0.0022115750736474895	14.428344798179317	0.01925510382628443	-4.660000000000007	0.004075558560134504	-4.660000000000007	0.004075637999123609	-4.660000000000007	0.004177103960022914	-4.660000000000007	0.004286746793848184	-4.660000000000007	0.004479812003750002
16.230762774343507	0.0015642755179712225	-4.6500000000000075	0.0022181214890376892	14.41140515063229	0.019605058496301214	-4.6500000000000075	0.004088424185396017	-4.6500000000000075	0.004088478997969233	-4.6500000000000075	0.004190413276116404	-4.6500000000000075	0.0043007395393295615	-4.6500000000000075	0.004494635125687722
16.22470761873792	0.001499120543179982	-4.640000000000008	0.0022246988385239957	14.394465503085266	0.020001573859541766	-4.640000000000008	0.004101363401113134	-4.640000000000008	0.004101396700627667	-4.640000000000008	0.00420378958634148	-4.640000000000008	0.004314796404436029	-4.640000000000008	0.0045095444374576655
16.218652463132337	0.001432772118627666	-4.630000000000008	0.0022313073254427414	14.37752585553824	0.02034528147828071	-4.630000000000008	0.00411437608563613	-4.630000000000008	0.004114391309007651	-4.630000000000008	0.004217234325813214	-4.630000000000008	0.004328916758480937	-4.630000000000008	0.004524541566691881
16.21259730752675	0.0013671323817685248	-4.620000000000008	0.0022379471548491445	14.360586207991213	0.02056789915358825	-4.620000000000008	0.004127462085165754	-4.620000000000008	0.004127462651445335	-4.620000000000008	0.004230748896730023	-4.620000000000008	0.004343100830788037	-4.620000000000008	0.00453962703712705
16.206542151921166	0.001303916455248887	-4.610000000000008	0.002244618533535095	14.343646560444189	0.02065996572922601	-4.610000000000008	0.004140621097446049	-4.610000000000008	0.00414061029109724	-4.610000000000008	0.004244334626744722	-4.610000000000008	0.004357349659927671	-4.610000000000008	0.004554800216934827
16.20048699631558	0.0012446007717628665	-4.6000000000000085	0.0022513216700471524	14.326706912897162	0.02067439413858522	-4.6000000000000085	0.004153852565310298	-4.6000000000000085	0.004153833634887948	-4.6000000000000085	0.004257992726591564	-4.6000000000000085	0.0043716649453731694	-4.6000000000000085	0.004570059392336792
16.194431840709996	0.0011903984668407933	-4.590000000000009	0.002258056774704763	14.309767265350136	0.020704440176139028	-4.590000000000009	0.004167155600386752	-4.590000000000009	0.004167132035305538	-4.590000000000009	0.004271724250215469	-4.590000000000009	0.004386048825827431	-4.590000000000009	0.004585401975404923
16.188376685104412	0.0011422175465895473	-4.580000000000009	0.002264824059618705	14.29282761780311	0.020844472885442392	-4.580000000000009	0.0041805289512823335	-4.580000000000009	0.004180504882784102	-4.580000000000009	0.004285530063924486	-4.580000000000009	0.004400503619022932	-4.580000000000009	0.004600824832686761
16.182321529498825	0.0011006608876925584	-4.570000000000009	0.0022716237387097557	14.275887970256084	0.021148921673045183	-4.570000000000009	0.0041939710240384296	-4.570000000000009	0.004193951690580715	-4.570000000000009	0.004299410834890061	-4.570000000000009	0.004415031561770773	-4.570000000000009	0.004616324697180461
16.17626637389324	0.0010660114730828652	-4.560000000000009	0.002278456027727595	14.258948322709058	0.02160611641602706	-4.560000000000009	0.004207479956810524	-4.560000000000009	0.004207472174337504	-4.560000000000009	0.004313367050787051	-4.560000000000009	0.004429634587399634	-4.560000000000009	0.0046318986051957275
16.170211218287655	0.0010382348526642715	-4.55000000000001	0.002285321144269935	14.242008675162033	0.022138591341011895	-4.55000000000001	0.0042210537445875294	-4.55000000000001	0.0042210663239593054	-4.55000000000001	0.004327399078971116	-4.55000000000001	0.004444314171370091	-4.55000000000001	0.00464754428765368
16.16415606268207	0.0010170037505229156	-4.54000000000001	0.002292219307801894	14.225069027615007	0.022631085722201263	-4.54000000000001	0.004234690402869893	-4.54000000000001	0.004234734458634334	-4.54000000000001	0.004341507264672695	-4.54000000000001	0.004459071265541958	-4.54000000000001	0.004663260447753348
16.158100907076484	0.0010017029863695832	-4.53000000000001	0.002299150739675606	14.20812938006798	0.02297607313909722	-4.53000000000001	0.004248388151512181	-4.53000000000001	0.004248477251072144	-4.53000000000001	0.004355692055697644	-4.53000000000001	0.004473906327551757	-4.53000000000001	0.004679046875447987
16.1520457514709	0.000991486072126316	-4.52000000000001	0.0023061156631500753	14.191189732520956	0.023118656678973806	-4.52000000000001	0.004262145593033383	-4.52000000000001	0.004262295708676101	-4.52000000000001	0.004369954130231995	-4.52000000000001	0.004488819435379131	-4.52000000000001	0.00469490438118653
16.145990595865317	0.0009852850548110381	-4.5100000000000104	0.0023131143034112755	14.174250084973929	0.023082074320695704	-4.5100000000000104	0.004275961855859571	-4.5100000000000104	0.004276191108307509	-4.5100000000000104	0.004384294499404613	-4.5100000000000104	0.004503810461329648	-4.5100000000000104	0.004710834569691796
16.13993544025973	0.0009818695738453215	-4.500000000000011	0.0023201468875925077	14.157310437426903	0.02296229339455732	-4.500000000000011	0.004289836674240591	-4.500000000000011	0.004290164894330129	-4.500000000000011	0.0043987145599145095	-4.500000000000011	0.004518879268094745	-4.500000000000011	0.00472683950993905
16.133880284654147	0.000979896075477523	-4.490000000000011	0.0023272136447950002	14.140370789879878	0.022892970994385753	-4.490000000000011	0.00430377038456994	-4.490000000000011	0.004304218560924013	-4.490000000000011	0.004413216083552263	-4.490000000000011	0.004534025885533759	-4.490000000000011	0.0047429213809342145
16.12782512904856	0.00097795702720592	-4.480000000000011	0.00233431480610878	14.123431142332851	0.022994563008361103	-4.480000000000011	0.004317763832381797	-4.480000000000011	0.004318353544215475	-4.480000000000011	0.004427801145796093	-4.480000000000011	0.004549250631849777	-4.480000000000011	0.004759082178011847
16.121769973442976	0.0009746227500383799	-4.470000000000011	0.002341450604633794	14.106491494785825	0.02332847345079761	-4.470000000000011	0.004331818202796974	-4.470000000000011	0.0043325711456641035	-4.470000000000011	0.0044424720090857316	-4.470000000000011	0.0045645541558938345	-4.470000000000011	0.004775323549083871
16.11571481783739	0.0009685029365212783	-4.4600000000000115	0.002348621275501305	14.089551847238798	0.02387518978267122	-4.4600000000000115	0.004345934805116858	-4.4600000000000115	0.004346872497507671	-4.4600000000000115	0.004457230983783456	-4.4600000000000115	0.00457993739578355	-4.4600000000000115	0.004791646797245427
16.109659662231806	0.0009583007866049522	-4.450000000000012	0.0023558270558955486	14.072612199691774	0.024545269306757416	-4.450000000000012	0.004360114853907953	-4.450000000000012	0.004361258568221164	-4.450000000000012	0.004472080289614662	-4.450000000000012	0.004595401468798204	-4.450000000000012	0.00480805304293205
16.10360450662622	0.000942842536297581	-4.440000000000012	0.0023630681850756734	14.055672552144747	0.02521788212993523	-4.440000000000012	0.00437435929055357	-4.440000000000012	0.00437573019556219	-4.440000000000012	0.004487021934602115	-4.440000000000012	0.0046109475241498735	-4.440000000000012	0.004824543496329885
16.097549351020636	0.000921134054251795	-4.430000000000012	0.00237034490439795	14.038732904597722	0.02579005709500989	-4.430000000000012	0.004388668680138454	-4.430000000000012	0.004390288129636359	-4.430000000000012	0.004502057620518347	-4.430000000000012	0.004626576599490221	-4.430000000000012	0.004841119761216082
16.091494195415052	0.000892385448976243	-4.420000000000012	0.002377657457338264	14.021793257050696	0.026215671795797698	-4.420000000000012	0.004403043201460243	-4.420000000000012	0.004404933069123808	-4.420000000000012	0.004517188676847704	-4.420000000000012	0.004642289521183325	-4.420000000000012	0.00485778408458776
16.085439039809465	0.0008560455189317895	-4.410000000000013	0.002385006089514897	14.00485360950367	0.026518332372276993	-4.410000000000013	0.004417482727411839	-4.410000000000013	0.00441966567863908	-4.410000000000013	0.004532416020996288	-4.410000000000013	0.0046580868774435584	-4.410000000000013	0.004874539485154842
16.07938388420388	0.0008118214383007685	-4.400000000000013	0.0023923910487115936	13.987913961956643	0.02677427739411169	-4.400000000000013	0.004431986974146057	-4.400000000000013	0.004434486582039319	-4.400000000000013	0.004547740141025397	-4.400000000000013	0.004673969075214888	-4.400000000000013	0.00489138973164178
16.073328728598295	0.0007596885998716114	-4.390000000000013	0.0023998125849009257	13.970974314409618	0.02707439006193136	-4.390000000000013	0.004446555684423614	-4.390000000000013	0.00444939633333979	-4.390000000000013	0.004563161097717307	-4.390000000000013	0.004689936471145851	-4.390000000000013	0.0049083391850569605
16.06727357299271	0.0006998955364811607	-4.380000000000013	0.0024072709502679515	13.954034666862592	0.0274828151450075	-4.380000000000013	0.00446118880630206	-4.380000000000013	0.004464395372534129	-4.380000000000013	0.0045786785437122645	-4.380000000000013	0.004705989549798918	-4.380000000000013	0.0049253925522585
16.061218417387124	0.0006329639210146699	-4.370000000000013	0.002414766399234181	13.937095019315565	0.028009902061313038	-4.370000000000013	0.0044758866335922525	-4.370000000000013	0.004479483977456644	-4.370000000000013	0.004594291757913322	-4.370000000000013	0.004722129112332587	-4.370000000000013	0.00494255461202655
16.05516326178154	0.000559666419915392	-4.360000000000014	0.0024222991884818436	13.92015537176854	0.02860971832904831	-4.360000000000014	0.004490649887557915	-4.360000000000014	0.004494662224252684	-4.360000000000014	0.004609999692881983	-4.360000000000014	0.004738356438323229	-4.360000000000014	0.0049598299685899285
16.049108106175957	0.0004810119288576379	-4.350000000000014	0.002429869576978474	13.903215724221514	0.0292012801908622	-4.350000000000014	0.004505479736333932	-4.350000000000014	0.0045099299680418994	-4.350000000000014	0.004625801032276598	-4.350000000000014	0.004754673390743092	-4.350000000000014	0.004977222868639334
16.04305295057037	0.00039822834769867897	-4.340000000000014	0.0024374778260018103	13.886276076674488	0.02970277406594107	-4.340000000000014	0.004520377763907011	-4.340000000000014	0.004525286852401674	-4.340000000000014	0.004641694255476116	-4.340000000000014	0.004771082446419952	-4.340000000000014	0.004994737095347063
16.036997794964787	0.0003127010624498253	-4.330000000000014	0.002445124199165009	13.869336429127463	0.030063943040356523	-4.330000000000014	0.0045353459091438345	-4.330000000000014	0.004540732352364918	-4.330000000000014	0.004657677708476321	-4.330000000000014	0.004787586647126738	-4.330000000000014	0.0050123759345562105
16.0309426393592	0.00022597540599758262	-4.3200000000000145	0.002452808962442198	13.852396781580437	0.03028430499836449	-4.3200000000000145	0.0045503863945297335	-4.3200000000000145	0.004556265851146816	-4.3200000000000145	0.00467374968340185	-4.3200000000000145	0.00480418947719354	-4.3200000000000145	0.005030142197359544
16.024887483753616	0.00013967053286316236	-4.310000000000015	0.0024605323841943457	13.83545713403341	0.03041186990233457	-4.310000000000015	0.004565501655293759	-4.310000000000015	0.004571886746288713	-4.310000000000015	0.004689908512075079	-4.310000000000015	0.004820894681194056	-4.310000000000015	0.005048038279570588
16.01883232814803	5.5462194154383656e-05	-4.300000000000015	0.002468294735195477	13.818517486486385	0.030525193399415878	-4.300000000000015	0.004580694267734935	-4.300000000000015	0.004587594576056277	-4.300000000000015	0.004706152679362681	-4.300000000000015	0.004837706040673482	-4.300000000000015	0.005066066239869017
16.012777172542446	-2.4954173251679518e-05	-4.290000000000015	0.0024760962886592247	13.801577838939359	0.030707038692342214	-4.290000000000015	0.004595966867534357	-4.290000000000015	0.00460338915286183	-4.290000000000015	0.004722480958200945	-4.290000000000015	0.004854627132844927	-4.290000000000015	0.0050842278823252105
16.00672201693686	-9.994957194918832e-05	-4.280000000000015	0.0024839373202657257	13.784638191392332	0.031019186722282294	-4.280000000000015	0.0046113220493830724	-4.280000000000015	0.004619270687813906	-4.280000000000015	0.004738892560432427	-4.280000000000015	0.004871661096662192	-4.280000000000015	0.005102524833376966
16.000666861331275	-0.00016796390472469585	-4.270000000000016	0.0024918181081888726	13.767698543845308	0.03148575204218093	-4.270000000000016	0.0046267622481562945	-4.270000000000016	0.004635239890100918	-4.270000000000016	0.004755387288591815	-4.270000000000016	0.0048888104317285986	-4.270000000000016	0.005120958607279424
15.99461170572569	-0.0002275625711437549	-4.260000000000016	0.002499738933123917	13.750758896298281	0.03208843470715828	-4.260000000000016	0.004642289614417048	-4.260000000000016	0.004651298026074003	-4.260000000000016	0.00477196566662767	-4.260000000000016	0.0049060768523084075	-4.260000000000016	0.005139530656833767
15.988556550120105	-0.0002774856819740551	-4.250000000000016	0.002507700078315438	13.733819248751255	0.03277347150696537	-4.250000000000016	0.004657905906791256	-4.250000000000016	0.004667446924449012	-4.250000000000016	0.004788629025085247	-4.250000000000016	0.004923461212440642	-4.250000000000016	0.0051582424080382
15.98250139451452	-0.0003166579020700502	-4.240000000000016	0.0025157018295856744	13.71687960120423	0.03346788180560282	-4.240000000000016	0.004673612426555649	-4.240000000000016	0.004683688915892855	-4.240000000000016	0.004805379519542622	-4.240000000000016	0.004940963509409767	-4.240000000000016	0.005177095278220496
15.976446238908936	-0.0003442327433537816	-4.230000000000016	0.0025237444753632332	13.699939953657204	0.03410097282542044	-4.230000000000016	0.00468941001472127	-4.230000000000016	0.0047000266987655805	-4.230000000000016	0.0048222200693958115	-4.230000000000016	0.00495858296306079	-4.230000000000016	0.005196090677624865
15.970391083303351	-0.00035960240769950593	-4.220000000000017	0.0025318283067121707	13.683000306110177	0.034626172185540066	-4.220000000000017	0.004705299121199861	-4.220000000000017	0.004716463130535588	-4.220000000000017	0.0048391542158648946	-4.220000000000017	0.004976318158966241	-4.220000000000017	0.005215229994502353
15.964335927697766	-0.00036241501198179267	-4.210000000000017	0.002539953617361468	13.666060658563152	0.035037124723880625	-4.210000000000017	0.004721279942062081	-4.210000000000017	0.004733000957371881	-4.210000000000017	0.004856185910798214	-4.210000000000017	0.0049941672359443716	-4.210000000000017	0.005234514563856484
15.95828077209218	-0.0003525770487966813	-4.200000000000017	0.0025481207037348834	13.649121011016126	0.035372262370029335	-4.200000000000017	0.004737352607174198	-4.200000000000017	0.004749642510391238	-4.200000000000017	0.004873319258847426	-4.200000000000017	0.0050121280948031005	-4.200000000000017	0.005253945620346975
15.952225616486595	-0.0003302533864616811	-4.190000000000017	0.00255632986498121	13.6321813634691	0.03570397845535188	-4.190000000000017	0.004753517389126706	-4.190000000000017	0.004766389411061678	-4.190000000000017	0.004890558242458859	-4.190000000000017	0.005030198606145207	-4.190000000000017	0.00527352423664167
15.94617046088101	-0.00029585742613114405	-4.1800000000000175	0.0025645814030049344	13.615241715922075	0.03611356646004101	-4.1800000000000175	0.0047697748979554045	-4.1800000000000175	0.004783242334724417	-4.1800000000000175	0.004907906460617689	-4.1800000000000175	0.0050483768001906735	-4.1800000000000175	0.0052932512499847695
15.940115305275425	-0.00025003387674816645	-4.170000000000018	0.0025728756224972977	13.598302068375048	0.03665912863604243	-4.170000000000018	0.004786126226748606	-4.170000000000018	0.004800200876895389	-4.170000000000018	0.00492536690842555	-4.170000000000018	0.00506666102845964	-4.170000000000018	0.005313127181890683
15.93406014966984	-0.00019364152999649112	-4.160000000000018	0.002581212830967779	13.581362420828022	0.037348557071991056	-4.160000000000018	0.004802573021553483	-4.160000000000018	0.004817263552118354	-4.160000000000018	0.004942941817838065	-4.160000000000018	0.005085050093533916	-4.160000000000018	0.00533315215852831
15.928004994064256	-0.0001277188102043114	-4.150000000000018	0.002589593338775991	13.564422773280995	0.038130151428639854	-4.150000000000018	0.0048191174633058255	-4.150000000000018	0.004834427933058723	-4.150000000000018	0.004960632572147038	-4.150000000000018	0.005103543347259709	-4.150000000000018	0.0053533258420214
15.921949838458671	-5.345178496923208e-05	-4.140000000000018	0.0025980174591640113	13.54748312573397	0.03890772523217438	-4.140000000000018	0.0048357621661947806	-4.140000000000018	0.004851690913333379	-4.140000000000018	0.004978439700272181	-4.140000000000018	0.005122140759930621	-4.140000000000018	0.005373647384705972
15.915894682853086	2.7847981332142503e-05	-4.1300000000000185	0.002606485508289142	13.530543478186944	0.03957706551211965	-4.1300000000000185	0.004852510011887057	-4.1300000000000185	0.004869049056853377	-4.1300000000000185	0.004996362951361771	-4.1300000000000185	0.005140842963575073	-4.1300000000000185	0.005394115418251596
15.9098395272475	0.00011480740629428652	-4.120000000000019	0.002614997805257114	13.51360383063992	0.04007002155565789	-4.120000000000019	0.004869363948825402	-4.120000000000019	0.004886498983573337	-4.120000000000019	0.005014401444574119	-4.120000000000019	0.005159651271387927	-4.120000000000019	0.005414728086907969
15.903784371641915	0.00020599927164622334	-4.110000000000019	0.002623554672155732	13.496664183092893	0.04038704041556998	-4.110000000000019	0.00488632678870588	-4.110000000000019	0.004904037738706973	-4.110000000000019	0.005032553882011305	-4.110000000000019	0.0051785676728505915	-4.110000000000019	0.0054354831290139155
15.89772921603633	0.0003000086627227606	-4.100000000000019	0.0026321564340889836	13.479724535545866	0.040602128319529064	-4.100000000000019	0.004903401028744788	-4.100000000000019	0.004921663098882206	-4.100000000000019	0.0050508188045122705	-4.100000000000019	0.005197594801124173	-4.100000000000019	0.005456378005045132
15.891674060430745	0.00039545265423374505	-4.090000000000019	0.0026408034192116022	13.46278488799884	0.04083555707515841	-4.090000000000019	0.004920588719917464	-4.090000000000019	0.004939373781553225	-4.090000000000019	0.00506919486201539	-4.090000000000019	0.005216735868455477	-4.090000000000019	0.005477410066125845
15.88561890482516	0.0004910295246871998	-4.08000000000002	0.002649495958764101	13.445845240451815	0.041204512949319164	-4.08000000000002	0.0049378913910719125	-4.08000000000002	0.004957169539709977	-4.08000000000002	0.005087681065312908	-4.08000000000002	0.005235994568687503	-4.08000000000002	0.005498576755958027
15.879563749219576	0.0005855409028797357	-4.07000000000002	0.002658234387108286	13.428905592904789	0.04177317869615964	-4.07000000000002	0.004955310029689754	-4.07000000000002	0.004975051139542289	-4.07000000000002	0.005106276986496446	-4.07000000000002	0.005255374953114837	-4.07000000000002	0.005519875840813945
15.873508593613991	0.0006779188358292772	-4.06000000000002	0.0026670190417632466	13.411965945357764	0.042525448727913945	-4.06000000000002	0.0049728451142146465	-4.06000000000002	0.004993020232796972	-4.06000000000002	0.00512498288222202	-4.06000000000002	0.005274881293550844	-4.06000000000002	0.005541305662616916
15.867453438008406	0.0007672651603135718	-4.05000000000002	0.0026758502634418465	13.395026297810738	0.04337383802946988	-4.05000000000002	0.004990496690763366	-4.05000000000002	0.005011079147053335	-4.05000000000002	0.00514379972586327	-4.05000000000002	0.005294517950020546	-4.05000000000002	0.005562865405025428
15.86139828240282	0.0008528465814278763	-4.0400000000000205	0.0026847283960877016	13.378086650263711	0.044201332726868735	-4.0400000000000205	0.005008264486495057	-4.0400000000000205	0.005029230625527527	-4.0400000000000205	0.005162729149324191	-4.0400000000000205	0.0053142892572959205	-4.0400000000000205	0.005584555349863961
15.855343126797235	0.0009341242012388392	-4.030000000000021	0.0026936537869126746	13.361147002716685	0.0449167895691705	-4.030000000000021	0.005026148049940741	-4.030000000000021	0.005047477552543415	-4.030000000000021	0.005181773310267542	-4.030000000000021	0.005334199435715013	-4.030000000000021	0.005606377086083242
15.84928797119165	0.0010107461366210301	-4.020000000000021	0.002702626786434882	13.34420735516966	0.04549734458245136	-4.020000000000021	0.005044146903528064	-4.020000000000021	0.005065822700834211	-4.020000000000021	0.005200934712700864	-4.020000000000021	0.005354252521757918	-4.020000000000021	0.005628333624375281
15.843232815586065	0.00108255490142041	-4.010000000000021	0.0027116477485172224	13.327267707622633	0.045997035636838726	-4.010000000000021	0.005062260686261468	-4.010000000000021	0.0050842685322014325	-4.010000000000021	0.005220216016090997	-4.010000000000021	0.00537445230732439	-4.010000000000021	0.005650429376338172
15.83717765998048	0.0011495800242908613	-4.000000000000021	0.0027207170304064344	13.310328060075607	0.04651726774383752	-4.000000000000021	0.0050804892591516946	-4.000000000000021	0.005102817073773671	-4.000000000000021	0.005239619868315643	-4.000000000000021	0.005394802276205538	-4.000000000000021	0.005672669979783165
15.831122504374896	0.0012120134414826188	-3.9900000000000215	0.0027298349927727004	13.293388412528582	0.04715383291892612	-3.9900000000000215	0.005098832747169589	-3.9900000000000215	0.005121469879062403	-3.9900000000000215	0.005259148789976011	-3.9900000000000215	0.005415305530912769	-3.9900000000000215	0.005695061985094732
15.825067348769311	0.0012702094968422698	-3.9800000000000217	0.002739001999749796	13.276448764981556	0.047947211353125685	-3.9800000000000217	0.005117291501723442	-3.9800000000000217	0.005140228067939002	-3.9800000000000217	0.0052788051239125	-3.9800000000000217	0.005435964709523794	-3.9800000000000217	0.005717612449793287
15.819012193163726	0.0013246455702742442	-3.970000000000022	0.002748218418975793	13.25950911743453	0.04886163005822544	-3.970000000000022	0.005135865986062747	-3.970000000000022	0.005159092425655209	-3.970000000000022	0.00529859104722975	-3.970000000000022	0.005456781897782482	-3.970000000000022	0.005740328507717473
15.81295703755814	0.0013759073134138743	-3.960000000000022	0.002757484621634333	13.242569469887504	0.04980387706845624	-3.960000000000022	0.00515455660769038	-3.960000000000022	0.005178063532452304	-3.960000000000022	0.005318508628700728	-3.960000000000022	0.0054777585452226996	-3.960000000000022	0.005763216979122136
15.806901881952555	0.0014246517388100404	-3.9500000000000224	0.0027668009824964777	13.225629822340478	0.05067246555873235	-3.9500000000000224	0.005173363540200161	-3.9500000000000224	0.0051971418956858915	-3.9500000000000224	0.0053385599053466905	-3.9500000000000224	0.005498895396697603	-3.9500000000000224	0.005786284069426672
15.80084672634697	0.0014715752305501327	-3.9400000000000226	0.002776167879963135	13.208690174793452	0.05141174476261889	-3.9400000000000226	0.005192286585003917	-3.9400000000000226	0.005216328066341826	-3.9400000000000226	0.005358746949967844	-3.9400000000000226	0.005520192453338045	-3.9400000000000226	0.005809535175040859
15.794791570741385	0.001517386476327326	-3.930000000000023	0.00278558569610809	13.191750527246427	0.0520423404682217	-3.930000000000023	0.005211325117393458	-3.930000000000023	0.0052356227367564186	-3.930000000000023	0.005379071905827671	-3.930000000000023	0.005541648979591876	-3.930000000000023	0.005832974785742694
15.7887364151358	0.0015627744780655401	-3.920000000000023	0.002795054816721637	13.1748108796994	0.05265108902583365	-3.920000000000023	0.005230478141441482	-3.920000000000023	0.005255026828623037	-3.920000000000023	0.005399536973847532	-3.920000000000023	0.005563263573191619	-3.920000000000023	0.005856606454663163
15.782681259530216	0.0016083667196597731	-3.9100000000000232	0.0028045756313548145	13.157871232152374	0.05334439191921652	-3.9100000000000232	0.005249744450037605	-3.9100000000000232	0.0052745415834463865	-3.9100000000000232	0.005420144349297156	-3.9100000000000232	0.005585034310198664	-3.9100000000000232	0.00588043280445222
15.776626103924631	0.0016547193240914748	-3.9000000000000234	0.0028141485333642796	13.14093158460535	0.05418844510098934	-3.9000000000000234	0.005269122858725321	-3.9000000000000234	0.005294168660118549	-3.9000000000000234	0.005440896117724284	-3.9000000000000234	0.0056069589661312	-3.9000000000000234	0.005904455550138234
15.770570948319046	0.0017022727604477225	-3.8900000000000237	0.0028237739199578043	13.123991937058323	0.05516749653493188	-3.8900000000000237	0.005288612464096747	-3.8900000000000237	0.0053139102308319315	-3.8900000000000237	0.0054617941314910505	-3.8900000000000237	0.00562903529789878	-3.8900000000000237	0.0059286755378247
15.76451579271346	0.0017513444617577505	-3.880000000000024	0.0028334521922404204	13.107052289511296	0.056183139092893325	-3.880000000000024	0.0053082128748959565	-3.880000000000024	0.0053337690545175636	-3.880000000000024	0.0054828398970906255	-3.880000000000024	0.005651261353885395	-3.880000000000024	0.005953092814136236
15.758460637107875	0.0018021017570602248	-3.870000000000024	0.002843183755261217	13.090112641964271	0.05709737663934985	-3.870000000000024	0.0053279243759324765	-3.870000000000024	0.005353748502148034	-3.870000000000024	0.005504034506352918	-3.870000000000024	0.005673635766690787	-3.870000000000024	0.005977706747128994
15.75240548150229	0.00185455694996093	-3.8600000000000243	0.002852969018060804	13.073172994417245	0.057799585525387005	-3.8600000000000243	0.005347748005054351	-3.8600000000000243	0.005373852513040969	-3.8600000000000243	0.00552537863988318	-3.8600000000000243	0.005696157980492252	-3.8600000000000243	0.006002516214311402
15.746350325896705	0.001908559936469298	-3.8500000000000245	0.002862808393719453	13.056233346870219	0.05826473079527581	-3.8500000000000245	0.0053676855429376676	-3.8500000000000245	0.005394085473848964	-3.8500000000000245	0.005546872657869228	-3.8500000000000245	0.005718828375314285	-3.8500000000000245	0.006027519861502435
15.74029517029112	0.001963793283556094	-3.8400000000000247	0.0028727022994059236	13.039293699323194	0.05857327026191928	-3.8400000000000247	0.0053877394277875605	-3.8400000000000247	0.005414452028180106	-3.8400000000000247	0.0055685167745482145	-3.8400000000000247	0.005741648272179429	-3.8400000000000247	0.006052716422648695
15.734240014685536	0.002019782072038045	-3.830000000000025	0.002882651156426986	13.022354051776167	0.058881426957881094	-3.830000000000025	0.005407912610801433	-3.830000000000025	0.005434956839864533	-3.830000000000025	0.005590311293020259	-3.830000000000025	0.005764619829674921	-3.830000000000025	0.0060781050791087745
15.728184859079951	0.0020759111216259365	-3.820000000000025	0.002892655390277659	13.00541440422914	0.05935460749017124	-3.820000000000025	0.00542820836693355	-3.820000000000025	0.005455604342752258	-3.820000000000025	0.005612256862790977	-3.820000000000025	0.005787745865734612	-3.820000000000025	0.006103685827411288
15.722129703474366	0.0021314249909246143	-3.8100000000000254	0.002902715430692168	12.988474756682116	0.060094967802089956	-3.8100000000000254	0.005448630074693983	-3.8100000000000254	0.005476398512732263	-3.8100000000000254	0.005634354717565248	-3.8100000000000254	0.0058110296519392896	-3.8100000000000254	0.0061294598168137385
15.71607454786878	0.0021854624275291783	-3.8000000000000256	0.0029128317116956302	12.97153510913509	0.061097096509649146	-3.8000000000000256	0.005469180981817797	-3.8000000000000256	0.005497342693401206	-3.8000000000000256	0.005656606855509671	-3.8000000000000256	0.005834474727885589	-3.8000000000000256	0.006155429613002182
15.710019392263195	0.0022370760537942388	-3.790000000000026	0.0029230046716564977	12.954595461588063	0.06225250003894911	-3.790000000000026	0.005489863980691077	-3.790000000000026	0.005518439497302391	-3.790000000000026	0.0056790161355249405	-3.790000000000026	0.005858084771143966	-3.790000000000026	0.0061815993446969935
15.70396423665761	0.0022852618954877983	-3.780000000000026	0.002933234753339749	12.937655814041037	0.06340008452745416	-3.780000000000026	0.00551068142414992	-3.780000000000026	0.005539690791784786	-3.780000000000026	0.005701586276394303	-3.780000000000026	0.005881863536864938	-3.780000000000026	0.00620797469873599
15.697909081052025	0.0023289889104451344	-3.770000000000026	0.0029435224039608588	12.920716166494012	0.06439844396646872	-3.770000000000026	0.005531635014139316	-3.770000000000026	0.005561097765727809	-3.770000000000026	0.005724321757993379	-3.770000000000026	0.005905814855984323	-3.770000000000026	0.006234562746303413
15.69185392544644	0.0023672358993861516	-3.7600000000000264	0.0029538680752405435	12.903776518946986	0.06518606623087533	-3.7600000000000264	0.005552725788879696	-3.7600000000000264	0.005582661062513587	-3.7600000000000264	0.005747227634144966	-3.7600000000000264	0.005929942659399112	-3.7600000000000264	0.006261371605442884
15.685798769840856	0.002399018573848107	-3.7500000000000266	0.0029642722234603154	12.88683687139996	0.0658026192197142	-3.7500000000000266	0.0055739542186795535	-3.7500000000000266	0.0056043809578956	-3.7500000000000266	0.00577030927568282	-3.7500000000000266	0.005954250985171754	-3.7500000000000266	0.006288409967895292
15.67974361423527	0.002423419084839494	-3.740000000000027	0.002974735309518834	12.869897223852934	0.06636373181989741	-3.740000000000027	0.005595320399288396	-3.740000000000027	0.005626257558569854	-3.740000000000027	0.005793572069539553	-3.740000000000027	0.005978743932285177	-3.740000000000027	0.0063156865376043595
15.673688458629686	0.0024396303158208633	-3.730000000000027	0.0029852577989890965	12.852957576305908	0.06700347895889694	-3.730000000000027	0.005616824310251364	-3.730000000000027	0.00564829099772249	-3.730000000000027	0.005817021104667774	-3.730000000000027	0.006003425546564812	-3.730000000000027	0.006343209440987529
15.6676333030241	0.0024469731077529223	-3.7200000000000273	0.002995840162176451	12.836017928758881	0.06781287532345437	-3.7200000000000273	0.005638466090048881	-3.7200000000000273	0.005670481606704787	-3.7200000000000273	0.005840660877006861	-3.7200000000000273	0.006028299655017281	-3.7200000000000273	0.006370985673297205
15.661578147418515	0.002444920866308104	-3.7100000000000275	0.0030064828741774787	12.819078281211857	0.06880209793864021	-3.7100000000000275	0.005660246275463172	-3.7100000000000275	0.005692830046699018	-3.7100000000000275	0.0058644950438198245	-3.7100000000000275	0.006053369692493966	-3.7100000000000275	0.006399020639170258
15.65552299181293	0.002433126629803292	-3.7000000000000277	0.0030171864149397248	12.80213863366483	0.06990113191075957	-3.7000000000000277	0.005682165961804062	-3.7000000000000277	0.005715337390517203	-3.7000000000000277	0.005888526253416308	-3.7000000000000277	0.006078638579048368	-3.7000000000000277	0.006427317828472043
15.649467836207345	0.002411435372805604	-3.690000000000028	0.0030279512693223284	12.785198986117805	0.07099450613623479	-3.690000000000028	0.005704226861273679	-3.690000000000028	0.0057380051514378866	-3.690000000000028	0.005912756070391248	-3.690000000000028	0.00610410870234403	-3.690000000000028	0.006455878644460069
15.64341268060176	0.002379896309738177	-3.680000000000028	0.0030387779271575386	12.768259338570779	0.0719710096615177	-3.680000000000028	0.005726431261687575	-3.680000000000028	0.005760835262309251	-3.680000000000028	0.005937185008492468	-3.680000000000028	0.006129782038166633	-3.680000000000028	0.006484702378609721
15.637357524996176	0.002338772737764795	-3.6700000000000284	0.0030496668833131474	12.751319691023753	0.07276503676053657	-3.6700000000000284	0.005748781907916157	-3.6700000000000284	0.005783830013680934	-3.6700000000000284	0.005961812671810482	-3.6700000000000284	0.0061556604092770405	-3.6700000000000284	0.006513786315016239
15.63130236939059	0.002288522351020633	-3.6600000000000286	0.0030606186377558436	12.734380043476726	0.07337352234592448	-3.6600000000000286	0.005771281836704253	-3.6600000000000286	0.005806991964952717	-3.6600000000000286	0.005986637989702314	-3.6600000000000286	0.006181745847297802	-3.6600000000000286	0.006543125953275616
15.625247213785006	0.002229829229987297	-3.6500000000000288	0.0030716336956155225	12.717440395929701	0.07384603083808652	-3.6500000000000288	0.005793934191004364	-3.6500000000000288	0.005830323847630552	-3.6500000000000288	0.006011659514162595	-3.6500000000000288	0.006208040993271222	-3.6500000000000288	0.006572715358769343
15.61919205817942	0.002163547244906216	-3.640000000000029	0.003082712567250542	12.700500748382675	0.07425802065575525	-3.640000000000029	0.005816742027967427	-3.640000000000029	0.0058538284840515	-3.640000000000029	0.0060368757354969495	-3.640000000000029	0.0062345494573950765	-3.640000000000029	0.006602547669989358
15.613136902573835	0.0020907123593844274	-3.630000000000029	0.003093855768313965	12.68356110083565	0.07468251918554768	-3.630000000000029	0.005839708124613281	-3.630000000000029	0.0058775087456505995	-3.630000000000029	0.006062285368519687	-3.630000000000029	0.006261276062289581	-3.630000000000029	0.006632615796263872
15.60708174696825	0.0020125155624618482	-3.6200000000000294	0.0031050638198207915	12.666621453288624	0.07517191341640692	-3.6200000000000294	0.005862834784193833	-3.6200000000000294	0.005901367569448707	-3.6200000000000294	0.006087887570458022	-3.6200000000000294	0.006288226916679239	-3.6200000000000294	0.0066629133131777835
15.601026591362665	0.0019302708792362409	-3.6100000000000296	0.0031163372482162013	12.649681805741597	0.07575306157814868	-3.6100000000000296	0.005886123655876486	-3.6100000000000296	0.0059254080385989	-3.6100000000000296	0.00611368207172479	-3.6100000000000296	0.006315409302418925	-3.6100000000000296	0.006693435507388902
15.59497143575708	0.00184538338148817	-3.60000000000003	0.003127676585444824	12.63274215819457	0.07643085787605376	-3.60000000000003	0.005909575594088278	-3.60000000000003	0.005949633514604529	-3.60000000000003	0.0061396692258199985	-3.60000000000003	0.006342831397514636	-3.60000000000003	0.006724180453536815
15.588916280151496	0.001759329501911749	-3.59000000000003	0.0031390823690210594	12.615802510647546	0.07719278191034408	-3.59000000000003	0.0059331905913373615	-3.59000000000003	0.005974047790291368	-3.59000000000003	0.006165850006303816	-3.59000000000003	0.006370501889051897	-3.59000000000003	0.006755149949946586
15.58286112454591	0.00167360289824919	-3.5800000000000303	0.0031505551421004523	12.59886286310052	0.07801021353730285	-3.5800000000000303	0.005956967810966686	-3.5800000000000303	0.005998655220943645	-3.5800000000000303	0.0061922259896653705	-3.5800000000000303	0.00639842954359532	-3.5800000000000303	0.006786350124324597
15.576805968940326	0.0015897046104061752	-3.5700000000000305	0.0031620954535521674	12.581923215553493	0.07883834228995301	-3.5700000000000305	0.005980905723396543	-3.5700000000000305	0.006023460791339132	-3.5700000000000305	0.006218799359141807	-3.5700000000000305	0.006426622795689729	-3.5700000000000305	0.006817791561270364
15.57075081333474	0.0015090766209806224	-3.5600000000000307	0.0031737038580325443	12.564983568006468	0.07962067881265633	-3.5600000000000307	0.0060050023192557405	-3.5600000000000307	0.006048470090112405	-3.5600000000000307	0.0062455729478888096	-3.5600000000000307	0.0064550893925422815	-3.5600000000000307	0.0068494888961922375
15.564695657729155	0.0014331018552626849	-3.550000000000031	0.0031853809160597947	12.548043920459442	0.08030263883744211	-3.550000000000031	0.006029255348221671	-3.550000000000031	0.0060736891844919245	-3.550000000000031	0.006272550316256695	-3.550000000000031	0.006483836106044146	-3.550000000000031	0.0068814599386175825
15.55864050212357	0.0013630402024846727	-3.540000000000031	0.003197127194089826	12.531104272912415	0.08085250499217704	-3.540000000000031	0.006053662524797443	-3.540000000000031	0.00609912441017741	-3.540000000000031	0.006299735835526991	-3.540000000000031	0.0065128685041354545	-3.540000000000031	0.006913724492575732
15.552585346517985	0.0013000260550998972	-3.5300000000000313	0.0032089432645932337	12.51416462536539	0.0812807874000821	-3.5300000000000313	0.006078221655875233	-3.5300000000000313	0.006124782104409143	-3.5300000000000313	0.006327134736523694	-3.5300000000000313	0.006542190770495084	-3.5300000000000313	0.006946303096273831
15.5465301909124	0.001245021555080689	-3.5200000000000315	0.003220829706133474	12.497224977818364	0.08164608796032864	-3.5200000000000315	0.00610293067511297	-3.5200000000000315	0.006150668312730637	-3.5200000000000315	0.006354753080901868	-3.5200000000000315	0.006571805575186636	-3.5200000000000315	0.006979215891285613
15.540475035306816	0.0011988067510337712	-3.5100000000000318	0.0032327871034462333	12.480285330271338	0.08203986256861194	-3.5100000000000318	0.006127787604920101	-3.5100000000000318	0.006176788493585362	-3.5100000000000318	0.006382597626117393	-3.5100000000000318	0.006601714021861165	-3.5100000000000318	0.007012481762896114
15.53441987970123	0.0011619672945944758	-3.500000000000032	0.0032448160475200367	12.463345682724313	0.08255264379592948	-3.500000000000032	0.006152790496046052	-3.500000000000032	0.006203147236919577	-3.500000000000032	0.006410675578744806	-3.500000000000032	0.006631915716369625	-3.500000000000032	0.007046117797789241
15.528364724095645	0.0011348698332151745	-3.490000000000032	0.003256917135678084	12.446406035177286	0.08323515606238575	-3.490000000000032	0.006177937407669279	-3.490000000000032	0.006229748009398562	-3.490000000000032	0.006438994259110057	-3.490000000000032	0.006662409004511221	-3.490000000000032	0.007080139018381563
15.52230956849006	0.001117669392328749	-3.4800000000000324	0.0032690909716613704	12.42946638763026	0.0840728160972007	-3.4800000000000324	0.006203226483912035	-3.4800000000000324	0.006256592942315765	-3.4800000000000324	0.006467560724938225	-3.4800000000000324	0.0066931914060307015	-3.4800000000000324	0.007114558300435351
15.516254412884475	0.0011103044539062781	-3.4700000000000326	0.003281338165713083	12.412526740083234	0.08498765555785893	-3.4700000000000326	0.006228656157539679	-3.4700000000000326	0.0062836826849273575	-3.4700000000000326	0.006496381416363049	-3.4700000000000326	0.006724260230812235	-3.4700000000000326	0.007149386371821212
15.51019925727889	0.0011125018778993508	-3.460000000000033	0.0032936593346643275	12.395587092536209	0.08586921734452121	-3.460000000000033	0.006254225474524473	-3.460000000000033	0.006311016349181628	-3.460000000000033	0.006525461884334678	-3.460000000000033	0.006755613313064215	-3.460000000000033	0.007184631817326665
15.504144101673305	0.0011237916665670074	-3.450000000000033	0.0033060551020211797	12.378647444989182	0.08662118057534746	-3.450000000000033	0.006279934493439289	-3.450000000000033	0.006338591565956178	-3.450000000000033	0.006554806648613204	-3.450000000000033	0.0067872497570318135	-3.450000000000033	0.007220301059481811
15.49808894606772	0.0011435192680815242	-3.4400000000000333	0.0033185260980531034	12.361707797442158	0.08720172097906032	-3.4400000000000333	0.006305784681358221	-3.4400000000000333	0.006366404658458489	-3.4400000000000333	0.006584419204402435	-3.4400000000000333	0.006819170568182636	-3.4400000000000333	0.007256398327769565
15.492033790462136	0.0011708751051822954	-3.4300000000000335	0.003331072959882762	12.344768149895131	0.08763762665954904	-3.4300000000000335	0.006331779212824325	-3.4300000000000335	0.006394450921590425	-3.4300000000000335	0.006614302165630851	-3.4300000000000335	0.006851379054548131	-3.4300000000000335	0.007292925655244827
15.48597863485655	0.0012049093395027747	-3.4200000000000337	0.0033436963315772276	12.327828502348105	0.08800497255931593	-3.4200000000000337	0.0063579230871034995	-3.4200000000000337	0.00642272498500959	-3.4200000000000337	0.006644457506956123	-3.4200000000000337	0.006883880921646085	-3.4200000000000337	0.007329882949234372
15.479923479250965	0.0012445663216666704	-3.410000000000034	0.0033563968642406406	12.310888854801078	0.08838608067214111	-3.410000000000034	0.006384223011635384	-3.410000000000034	0.006451221235723611	-3.410000000000034	0.00667488685213665	-3.410000000000034	0.00691668404008107	-3.410000000000034	0.007367268178075717
15.47386832364538	0.0012887091984995153	-3.400000000000034	0.0033691752161083264	12.293949207254053	0.08882520922333118	-3.400000000000034	0.006410687049579247	-3.400000000000034	0.006479934280138952	-3.400000000000034	0.006705591755627419	-3.400000000000034	0.006949797923762485	-3.400000000000034	0.0074050777066014565
15.467813168039795	0.0013361642060094885	-3.3900000000000343	0.0033820320526424027	12.277009559707027	0.08930640164271385	-3.3900000000000343	0.006437324083315888	-3.3900000000000343	0.006508859427528179	-3.3900000000000343	0.006736573934948668	-3.3900000000000343	0.006983233006465397	-3.3900000000000343	0.007443306802502135
15.46175801243421	0.0013857378944355152	-3.3800000000000345	0.0033949680466289094	12.260069912160002	0.08976557744311686	-3.3800000000000345	0.006464143188361761	-3.3800000000000345	0.006537993171179468	-3.3800000000000345	0.006767835428034068	-3.3800000000000345	0.007016999838249333	-3.3800000000000345	0.007481950319455737
15.455702856828625	0.0014362589605069313	-3.3700000000000347	0.0034079838782764774	12.243130264612976	0.09013080203360979	-3.3700000000000347	0.006491153032133142	-3.3700000000000347	0.006567333631801989	-3.3700000000000347	0.006799378667456784	-3.3700000000000347	0.00705110833720284	-3.3700000000000347	0.007521003535223361
15.44964770122304	0.0014866053153762108	-3.360000000000035	0.0034210802353165748	12.22619061706595	0.09036900227414874	-3.360000000000035	0.0065183614037575485	-3.360000000000035	0.006596880917741284	-3.360000000000035	0.006831206478583024	-3.360000000000035	0.007085567224041741	-3.360000000000035	0.007560463083890522
15.443592545617456	0.0015357385347151602	-3.350000000000035	0.003434257813105358	12.209250969518923	0.09051311397483837	-3.350000000000035	0.006545774947679879	-3.350000000000035	0.0066266373572401805	-3.350000000000035	0.006863322020103895	-3.350000000000035	0.007120383735480265	-3.350000000000035	0.007600327881896951
15.43753739001187	0.0015827210837630172	-3.3400000000000354	0.0034475173147271525	12.192311321971898	0.09065303565142492	-3.3400000000000354	0.006573399123964679	-3.3400000000000354	0.0066566075721154905	-3.3400000000000354	0.006895728692667661	-3.3400000000000354	0.00715556365871455	-3.3400000000000354	0.0076405999247867035
15.431482234406285	0.0016267507674226464	-3.3300000000000356	0.0034608594510995945	12.175371674424872	0.09089280203765372	-3.3300000000000356	0.006601238365686596	-3.3300000000000356	0.006686798385059172	-3.3300000000000356	0.006928430043233595	-3.3300000000000356	0.007191111661131876	-3.3300000000000356	0.007681284839722465
15.4254270788007	0.0016671631909816972	-3.320000000000036	0.003474284941080476	12.158432026877847	0.09129472586296877	-3.320000000000036	0.0066292963632911695	-3.320000000000036	0.006717218575033439	-3.320000000000036	0.0069614296882111746	-3.320000000000036	0.007227031821921815	-3.320000000000036	0.007722392119038768
15.419371923195115	0.0017034588280453273	-3.310000000000036	0.0034877945115763037	12.14149237933082	0.09183968904668209	-3.310000000000036	0.006657576387319995	-3.310000000000036	0.006747878509645047	-3.310000000000036	0.00699473126744928	-3.310000000000036	0.007263328225471022	-3.310000000000036	0.007763935019608345
15.41331676758953	0.0017353079419785181	-3.3000000000000362	0.0035013888976526213	12.124552731783794	0.09242590088469349	-3.3000000000000362	0.006686081567374805	-3.3000000000000362	0.006778789688737225	-3.3000000000000362	0.007028338426848083	-3.3000000000000362	0.00730000546777897	-3.3000000000000362	0.007805930170313007
15.407261611983945	0.0017625555073483875	-3.2900000000000365	0.0035150688426461244	12.107613084236768	0.09290956232106859	-3.2900000000000365	0.006714815070443506	-3.2900000000000365	0.006809964233778707	-3.2900000000000365	0.007062254815413636	-3.2900000000000365	0.0073370689628963846	-3.2900000000000365	0.007848396966253977
15.40120645637836	0.001785218749203034	-3.2800000000000367	0.003528835098278595	12.090673436689743	0.09316955127132637	-3.2800000000000367	0.006743780155202429	-3.2800000000000367	0.006841414358059127	-3.2800000000000367	0.007096484078682272	-3.2800000000000367	0.007374525006142288	-3.2800000000000367	0.007891356834931511
15.395151300772774	0.0018034773001869076	-3.270000000000037	0.0035426884247726975	12.073733789142716	0.0931650369148136	-3.270000000000037	0.0067729801105855005	-3.270000000000037	0.006873151854525871	-3.270000000000037	0.00713102983765455	-3.270000000000037	0.007412380629048834	-3.270000000000037	0.007934832441151377
15.38909614516719	0.0018176707398196545	-3.260000000000037	0.003556629590969666	12.056794141595692	0.09295740865627657	-3.260000000000037	0.006802418110661729	-3.260000000000037	0.006905187638759125	-3.260000000000037	0.007165895659623972	-3.260000000000037	0.007450643338305962	-3.260000000000037	0.007978846869409554
15.383040989561605	0.0018282739872845482	-3.2500000000000373	0.003570659374448924	12.039854494048665	0.09268483794605509	-3.2500000000000373	0.006832097032060065	-3.2500000000000373	0.0069375313808982845	-3.2500000000000373	0.0072010850483218035	-3.2500000000000373	0.0074893208468144725	-3.2500000000000373	0.008023422803902355
15.37698583395602	0.0018358849978227048	-3.2400000000000375	0.0035847785616496693	12.022914846501639	0.09250093562595402	-3.2400000000000375	0.006862019285116122	-3.2400000000000375	0.0069701912521695965	-3.2400000000000375	0.007236601497782551	-3.2400000000000375	0.007528420877892934	-3.2400000000000375	0.008068581730690683
15.370930678350435	0.0018412001555215144	-3.2300000000000377	0.003598987947994459	12.005975198954612	0.0925068408133406	-3.2300000000000377	0.00689218670641198	-3.2300000000000377	0.00700317380394711	-3.2300000000000377	0.007272448656592744	-3.2300000000000377	0.007567951070681945	-3.2300000000000377	0.00811434321467406
15.36487552274485	0.0018449921268242299	-3.220000000000038	0.0036132883380148397	11.989035551407587	0.09270934987924959	-3.220000000000038	0.006922600548213586	-3.220000000000038	0.0070364839930085405	-3.220000000000038	0.0073086306298146405	-3.220000000000038	0.007607918962422775	-3.220000000000038	0.008160724341485988
15.358820367139264	0.0018480729497126138	-3.210000000000038	0.0036276805454790594	11.972095903860561	0.09302484934408942	-3.210000000000038	0.006953261580179283	-3.210000000000038	0.007070125365503159	-3.210000000000038	0.007345152403514173	-3.210000000000038	0.007648331994872386	-3.210000000000038	0.008207739437986653
15.35276521153368	0.0018512768086588406	-3.2000000000000384	0.0036421653935218927	11.955156256313535	0.09332603435420046	-3.2000000000000384	0.006984170293414417	-3.2000000000000384	0.007104100405944813	-3.2000000000000384	0.007382020321362975	-3.2000000000000384	0.007689197497436631	-3.2000000000000384	0.00825540017391362
15.346710055928096	0.0018554305059716141	-3.1900000000000386	0.0036567437147766394	11.93821660876651	0.09350739168755552	-3.1900000000000386	0.007015327171500979	-3.1900000000000386	0.007138411038442168	-3.1900000000000386	0.007419242495482666	-3.1900000000000386	0.007730522631608683	-3.1900000000000386	0.00830371609561472
15.34065490032251	0.0018613190116999712	-3.180000000000039	0.00367141635150931	11.921276961219483	0.09353645011831237	-3.180000000000039	0.007046732975132825	-3.180000000000039	0.007173059232681302	-3.180000000000039	0.007456829018051626	-3.180000000000039	0.007772314321682662	-3.180000000000039	0.008352695563077323
15.334599744716925	0.0018696657778640277	-3.170000000000039	0.0036861841557550715	11.904337313672457	0.09346545346164772	-3.170000000000039	0.007078388981861966	-3.170000000000039	0.007208047625839087	-3.170000000000039	0.007494791871883836	-3.170000000000039	0.007814579225046421	-3.170000000000039	0.008402346978451382
15.32854458911134	0.0018811081312434094	-3.160000000000039	0.003701047989456974	11.887397666125432	0.09339835171581254	-3.160000000000039	0.00711029713251266	-3.160000000000039	0.007243380040277851	-3.160000000000039	0.007533144512552314	-3.160000000000039	0.007857323798897113	-3.160000000000039	0.008452680131925936
15.322489433505755	0.0018961702054445266	-3.1500000000000394	0.00371600872460701	11.870458018578406	0.09343061548578911	-3.1500000000000394	0.007142460058523508	-3.1500000000000394	0.007279061773406386	-3.1500000000000394	0.007571901187409192	-3.1500000000000394	0.007900554498826455	-3.1500000000000394	0.00850370746211177
15.31643427790017	0.001915255558737104	-3.1400000000000396	0.0037310672433895596	11.85351837103138	0.0935929570054322	-3.1400000000000396	0.007174880994018384	-3.1400000000000396	0.007315099569109222	-3.1400000000000396	0.0076110761330143994	-3.1400000000000396	0.007944278110351265	-3.1400000000000396	0.00855544503259581
15.310379122294584	0.0019386201061214543	-3.13000000000004	0.0037462244383272467	11.836578723484354	0.09382797820397382	-3.13000000000004	0.007207563605208597	-3.13000000000004	0.007351501244341234	-3.13000000000004	0.007650682823088505	-3.13000000000004	0.007988502183207312	-3.13000000000004	0.008607913057808487
15.304323966689	0.001966367197886166	-3.12000000000004	0.003761481212429287	11.819639075937328	0.09401217855926214	-3.12000000000004	0.00724051179075123	-3.12000000000004	0.007388275021082513	-3.12000000000004	0.007690733414128887	-3.12000000000004	0.008033235523615788	-3.12000000000004	0.008661135864099572
15.298268811083414	0.001998445158886944	-3.1100000000000403	0.0037768384793423356	11.802699428390302	0.0940132041509359	-3.1100000000000403	0.007273729514072376	-3.1100000000000403	0.007425428677877881	-3.1100000000000403	0.00773123846903856	-3.1100000000000403	0.008078488703098973	-3.1100000000000403	0.008715141243061695
15.29221365547783	0.002034644827825457	-3.1000000000000405	0.003792297163503926	11.785759780843275	0.09375464109451517	-3.1000000000000405	0.007307220719705589	-3.1000000000000405	0.007462968666573841	-3.1000000000000405	0.007772206959999749	-3.1000000000000405	0.008124274554218944	-3.1000000000000405	0.008769959238878649
15.286158499872245	0.0020745970965281753	-3.0900000000000407	0.0038078582002985108	11.76882013329625	0.09325698077008014	-3.0900000000000407	0.007340989361922183	-3.0900000000000407	0.00750089933234579	-3.0900000000000407	0.007813646490949426	-3.0900000000000407	0.008170608627423746	-3.0900000000000407	0.008825620497430398
15.28010334426666	0.002117782752831003	-3.080000000000041	0.003823522536216193	11.751880485749224	0.09263481186330115	-3.080000000000041	0.007375039541486644	-3.080000000000041	0.007539222339499404	-3.080000000000041	0.007855563655489721	-3.080000000000041	0.00821750956842683	-3.080000000000041	0.008882154373355619
15.274048188661075	0.002163547244906216	-3.070000000000041	0.0038392911290141677	11.7349408382022	0.09205123559135739	-3.070000000000041	0.007409375714523873	-3.070000000000041	0.007577936361810895	-3.070000000000041	0.007897964456986513	-3.070000000000041	0.008264999346099838	-3.070000000000041	0.008939587024982473
15.26799303305549	0.002211115445589405	-3.0600000000000414	0.0038551649478809533	11.718001190655173	0.09165041332746972	-3.0600000000000414	0.007444002915401132	-3.0600000000000414	0.007617037064109563	-3.0600000000000414	0.00794085474802841	-3.0600000000000414	0.0083131032364373	-3.0600000000000414	0.008997939720108993
15.261937877449904	0.0022596039559852578	-3.0500000000000416	0.003871144973603457	11.701061543108146	0.09149890334154363	-3.0500000000000416	0.007478926929189152	-3.0500000000000416	0.007656517388034413	-3.0500000000000416	0.007984240676319893	-3.0500000000000416	0.008361849472698673	-3.0500000000000416	0.009057227538187851
15.25588272184432	0.0023080481734002872	-3.040000000000042	0.0038872321987369323	11.68412189556112	0.09156141476111247	-3.040000000000042	0.0075141543592484586	-3.040000000000042	0.007696368152669031	-3.040000000000042	0.008028129138143823	-3.040000000000042	0.008411268517851686	-3.040000000000042	0.009117458606942755
15.249827566238736	0.0023554219771120843	-3.030000000000042	0.003903427627777882	11.667182248014095	0.09172015356128616	-3.030000000000042	0.00754969255825285	-3.030000000000042	0.007736578973051867	-3.030000000000042	0.008072528235127973	-3.030000000000042	0.008461391993121918	-3.030000000000042	0.009178633969858786
15.24377241063315	0.0024006697177443577	-3.020000000000042	0.003919732277339974	11.650242600467068	0.09182700501974238	-3.020000000000042	0.007585549420064025	-3.020000000000042	0.0077771394708114365	-3.020000000000042	0.008117447710761004	-3.020000000000042	0.008512251375851146	-3.020000000000042	0.00924074814623332
15.237717255027565	0.0024427185208727178	-3.0100000000000424	0.003936147176333033	11.633302952920044	0.09176401732825668	-3.0100000000000424	0.007621733059527008	-3.0100000000000424	0.007818040697525465	-3.0100000000000424	0.008162899321568683	-3.0100000000000424	0.0085638766290344	-3.0100000000000424	0.009303790401909286
15.23166209942198	0.0024805176585631873	-3.0000000000000426	0.00395267336614515	11.616363305373017	0.09148586284114467	-3.0000000000000426	0.007658251431849488	-3.0000000000000426	0.007859276624965108	-3.0000000000000426	0.00820889708446555	-3.0000000000000426	0.008616294926142729	-3.0000000000000426	0.009367746678956481
15.225606943816395	0.0025130557744202976	-2.990000000000043	0.003969311900828003	11.59942365782599	0.09102819182624591	-2.990000000000043	0.007695111958500525	-2.990000000000043	0.007900845502024696	-2.990000000000043	0.008255457343152032	-2.990000000000043	0.008669529596287424	-2.990000000000043	0.009432602033107678
15.21955178821081	0.00253938549079866	-2.980000000000043	0.003986063847285421	11.582484010278964	0.090482092018142	-2.980000000000043	0.007732321227876266	-2.980000000000043	0.007942750861539309	-2.980000000000043	0.00830259861213421	-2.980000000000043	0.008723599361866693	-2.980000000000043	0.009498343317863124
15.213496632605224	0.002558650476735688	-2.9700000000000433	0.004002930285465293	11.56554436273194	0.0899498128613684	-2.9700000000000433	0.007769884824835712	-2.9700000000000433	0.00798500199651756	-2.9700000000000433	0.008350341184298856	-2.9700000000000433	0.00877851790066806	-2.9700000000000433	0.009564961766757946
15.207441476999639	0.002570097751557383	-2.9600000000000435	0.00401991230855486	11.548604715184913	0.08950307856907626	-2.9600000000000435	0.007807807316251254	-2.9600000000000435	0.008027613810515576	-2.9600000000000435	0.00839870652066328	-2.9600000000000435	0.008834293749142874	-2.9600000000000435	0.009632455092192665
15.201386321394054	0.0025731047528110614	-2.9500000000000437	0.004037011023179463	11.531665067637888	0.08916138122689446	-2.9500000000000437	0.007846092388196193	-2.9500000000000437	0.008070606059016484	-2.9500000000000437	0.00844771647370904	-2.9500000000000437	0.008890930567673785	-2.9500000000000437	0.009700828759686312
15.19533116578847	0.0025671793362653517	-2.940000000000044	0.004054227549604855	11.514725420090862	0.08889626139635423	-2.940000000000044	0.007884743104575506	-2.940000000000044	0.008114002105578822	-2.940000000000044	0.008497392423099681	-2.940000000000044	0.008948427794426322	-2.940000000000044	0.009770096215656195
15.189276010182885	0.0025519893045640777	-2.930000000000044	0.004071563021943084	11.497785772543835	0.08865490548912676	-2.930000000000044	0.007923762244721973	-2.930000000000044	0.008157827388280522	-2.930000000000044	0.008547754421565266	-2.930000000000044	0.009006781705433243	-2.930000000000044	0.009840278034336465
15.1832208545773	0.0025273525643416325	-2.9200000000000443	0.004089018588362086	11.480846124996809	0.08838878052030796	-2.9200000000000443	0.00796315267903476	-2.9200000000000443	0.008202107813692246	-2.9200000000000443	0.008598820457694407	-2.9200000000000443	0.009065986865620698	-2.9200000000000443	0.009911400174265632
15.177165698971715	0.0024932494298287615	-2.9100000000000446	0.004106595411299028	11.463906477449784	0.08807285153416886	-2.9100000000000446	0.008002917751163172	-2.9100000000000446	0.008246868270432918	-2.9100000000000446	0.008650605940953423	-2.9100000000000446	0.009126037898996917	-2.9100000000000446	0.009983491742699366
15.17111054336613	0.002449820162131405	-2.9000000000000448	0.004124294667677481	11.446966829902758	0.08770821717022322	-2.9000000000000448	0.008043061643415108	-2.9000000000000448	0.008292131400633375	-2.9000000000000448	0.008703123500747178	-2.9000000000000448	0.009186931433008643	-2.9000000000000448	0.010056582791970147
15.165055387760544	0.0023973674299518567	-2.890000000000045	0.004142117549128514	11.430027182355733	0.08731017072425601	-2.890000000000045	0.008083589702382897	-2.890000000000045	0.008337916706079218	-2.890000000000045	0.008756383162632875	-2.890000000000045	0.009248667996433391	-2.890000000000045	0.010130702664799636
15.159000232154959	0.00233633416309835	-2.880000000000045	0.004160065262215799	11.413087534808707	0.08689115662629171	-2.880000000000045	0.008124508694106958	-2.880000000000045	0.008384240011457617	-2.880000000000045	0.00881039291943018	-2.880000000000045	0.009311253594445212	-2.880000000000045	0.010205879256656359
15.152945076549376	0.0022673158560908456	-2.8700000000000454	0.004178139028664765	11.39614788726168	0.08644928147631718	-2.8700000000000454	0.008165826948773805	-2.8700000000000454	0.00843111326696237	-2.8700000000000454	0.00886515965375174	-2.8700000000000454	0.009374700679187836	-2.8700000000000454	0.010282139312492214
15.14688992094379	0.0021910211966225165	-2.8600000000000456	0.004196340085595963	11.379208239714654	0.08596893348996504	-2.8600000000000456	0.008207554353566461	-2.8600000000000456	0.008478544648789763	-2.8600000000000456	0.008920690299212755	-2.8600000000000456	0.009439028306186717	-2.8600000000000456	0.0103595095970674
15.140834765338205	0.002108281908444381	-2.850000000000046	0.004214669685762649	11.362268592167629	0.08543251105970595	-2.850000000000046	0.008249702165169412	-2.850000000000046	0.0085265389101559	-2.850000000000046	0.008976993062263449	-2.850000000000046	0.009504261419799463	-2.850000000000046	0.01043801855303955
15.13477960973262	0.0020200306048748875	-2.840000000000046	0.004233129097792726	11.345328944620602	0.08483595564754882	-2.840000000000046	0.00829228264100907	-2.840000000000046	0.008575097945498012	-2.840000000000046	0.009034078484465007	-2.840000000000046	0.009570429409757244	-2.840000000000046	0.010517697946937419
15.128724454127035	0.0019272614172614058	-2.8300000000000463	0.004251719606435133	11.328389297073576	0.08419866875980091	-2.8300000000000463	0.008335308522515626	-2.8300000000000463	0.00862422154800513	-2.8300000000000463	0.00909196012614653	-2.8300000000000463	0.00963756425566708	-2.8300000000000463	0.010598584019200047
15.12266929852145	0.0018310472200283253	-2.8200000000000465	0.004270442512810751	11.311449649526551	0.08356126791742256	-2.8200000000000465	0.008378792434072933	-2.8200000000000465	0.00867390835135906	-2.8200000000000465	0.009150654711221727	-2.8200000000000465	0.009705698654021296	-2.8200000000000465	0.010680717781256358
15.116614142915864	0.001732483034090447	-2.8100000000000467	0.004289299134667936	11.294510001979525	0.08297109688648249	-2.8100000000000467	0.008422746277994853	-2.8100000000000467	0.008724156936049637	-2.8100000000000467	0.00921018168516242	-2.8100000000000467	0.009774864466575075	-2.8100000000000467	0.01076414429813803
15.110558987310279	0.0016327032519010817	-2.800000000000047	0.004308290806642794	11.277570354432498	0.08246198850456077	-2.800000000000047	0.008467180705465161	-2.800000000000047	0.008774967043909745	-2.800000000000047	0.009270562275687651	-2.800000000000047	0.009845091665144757	-2.800000000000047	0.010848911012674777
15.104503831704694	0.0015328299623077561	-2.790000000000047	0.004327418880524265	11.260630706885474	0.08203821168742766	-2.790000000000047	0.008512104727154867	-2.790000000000047	0.00882634079074909	-2.790000000000047	0.009331818263617665	-2.790000000000047	0.009916407751372761	-2.790000000000047	0.010935065369727019
15.09844867609911	0.001433972950552212	-2.7800000000000473	0.004346684725524153	11.243691059338447	0.08167114336945282	-2.7800000000000473	0.008557525501658798	-2.7800000000000473	0.008878283717023447	-2.7800000000000473	0.009393970727453784	-2.7800000000000473	0.009988837487428416	-2.7800000000000473	0.01102265215840421
15.092393520493525	0.00133721985538578	-2.7700000000000475	0.004366089728552181	11.22675141179142	0.08131164572961684	-2.7700000000000475	0.008603448311045406	-2.7700000000000475	0.008930805493963894	-2.7700000000000475	0.0094570390021317	-2.7700000000000475	0.010062402739104347	-2.7700000000000475	0.01111171108535899
15.08633836488794	0.0012435943368097123	-2.7600000000000477	0.004385635294496207	11.209811764244396	0.08091369278488485	-2.7600000000000477	0.008649876707349756	-2.7600000000000477	0.008983920124659749	-2.7600000000000477	0.009521040004234736	-2.7600000000000477	0.010137122305750023	-2.7600000000000477	0.011202275102272232
15.080283209282355	0.0011540757618444376	-2.750000000000048	0.004405322846507682	11.19287211669737	0.08045913945179782	-2.750000000000048	0.008696812796172203	-2.750000000000048	0.009037645550007526	-2.750000000000048	0.009585987959926687	-2.750000000000048	0.010213011741427408	-2.750000000000048	0.011294369916984457
15.07422805367677	0.0010695598329910519	-2.740000000000048	0.004425153826292493	11.175932469150343	0.07997194249996613	-2.740000000000048	0.008744257615636838	-2.740000000000048	0.00909200267438552	-2.740000000000048	0.009651894468275572	-2.740000000000048	0.01029008328786207	-2.740000000000048	0.011388014913542844
15.068172898071184	0.0009908708918371018	-2.7300000000000484	0.004445129694407288	11.158992821603317	0.07951390332395372	-2.7300000000000484	0.008792211569887824	-2.7300000000000484	0.00914701393887484	-2.7300000000000484	0.009718768769135756	-2.7300000000000484	0.010368346083980696	-2.7300000000000484	0.01148322541128302
15.062117742465599	0.0009187397725661738	-2.7200000000000486	0.004465251930561409	11.142053174056292	0.07916163157645174	-2.7200000000000486	0.008840674880198173	-2.7200000000000486	0.00920270165858685	-2.7200000000000486	0.009786618071424268	-2.7200000000000486	0.01044780676859508	-2.7200000000000486	0.011580015866397392
15.056062586860016	0.0008538038019578934	-2.710000000000049	0.004485522033924564	11.125113526509265	0.07897268603347622	-2.710000000000049	0.008889648018691585	-2.710000000000049	0.009259086381380243	-2.710000000000049	0.009855447830173393	-2.710000000000049	0.010528470474957108	-2.710000000000049	0.011678403352926182
15.05000743125443	0.0007966043386667692	-2.700000000000049	0.004505941523440356	11.10817387896224	0.07895468704569722	-2.700000000000049	0.008939132087395016	-2.700000000000049	0.009316185512872971	-2.700000000000049	0.009925261923475684	-2.700000000000049	0.010610342082078913	-2.700000000000049	0.01177841054758564
15.043952275648845	0.0007475843125010354	-2.6900000000000492	0.004526511938145783	11.091234231415214	0.07905131472846534	-2.6900000000000492	0.008989129103348958	-2.6900000000000492	0.009374012401322056	-2.6900000000000492	0.009996062751758784	-2.6900000000000492	0.010693427496995568	-2.6900000000000492	0.011880067537061001
15.03789712004326	0.0007070931458649653	-2.6800000000000495	0.004547234837496888	11.074294583868188	0.07915340054583918	-2.6800000000000495	0.009039642157752393	-2.6800000000000495	0.009432576010260664	-2.6800000000000495	0.010067851338293287	-2.6800000000000495	0.010777734735762667	-2.6800000000000495	0.011983412053986809
15.031841964437675	0.000675371989431931	-2.6700000000000497	0.00456811180170063	11.057354936321161	0.07913354322101027	-2.6700000000000497	0.009090675439333501	-2.6700000000000497	0.009491881244365015	-2.6700000000000497	0.010140627535287456	-2.6700000000000497	0.010863274653762066	-2.6700000000000497	0.012088488151286254
15.02578680883209	0.0006525807900771281	-2.66000000000005	0.004589144432053181	11.040415288774136	0.07889242398878443	-2.66000000000005	0.009142234146855902	-2.66000000000005	0.009551929935388583	-2.66000000000005	0.010214390431968302	-2.66000000000005	0.010950061312315703	-2.66000000000005	0.012195343730020725
15.019731653226504	0.0006387810658294781	-2.65000000000005	0.004610334351284733	11.02347564122711	0.07839907056499652	-2.65000000000005	0.009194324349337327	-2.65000000000005	0.009612722426424787	-2.65000000000005	0.01028913902922386	-2.65000000000005	0.011038112095899628	-2.65000000000005	0.01230402762618894
15.013676497620919	0.0006339531309197262	-2.6400000000000503	0.004631683203911008	11.006535993680085	0.07770806721761724	-2.6400000000000503	0.009246952867733622	-2.6400000000000503	0.009674259602805987	-2.6400000000000503	0.010364873203144867	-2.6400000000000503	0.011127447750948576	-2.6400000000000503	0.012414587046754898
15.007621342015334	0.0006379936350592841	-2.6300000000000505	0.004653192656591592	10.989596346133059	0.07694484585368831	-2.6300000000000505	0.009300127237746288	-2.6300000000000505	0.009736545115534824	-2.6300000000000505	0.01044159493609868	-2.6300000000000505	0.011218092476178583	-2.6300000000000505	0.012527065988994635
15.00156618640975	0.0006507204848825448	-2.6200000000000507	0.004674864398495259	10.972656698586032	0.07626277187427212	-2.6200000000000507	0.009353855774198318	-2.6200000000000507	0.009799587461690353	-2.6200000000000507	0.01051930975040907	-2.6200000000000507	0.01131007407845127	-2.6200000000000507	0.01264150492166724
14.995511030804165	0.0006718876082738225	-2.610000000000051	0.004696700141672439	10.955717051039006	0.0757873589999912	-2.610000000000051	0.009408147711273619	-2.610000000000051	0.009863401567537079	-2.610000000000051	0.010598028233536547	-2.610000000000051	0.011403424080127702	-2.610000000000051	0.012757941567832103
14.98945587519858	0.0007011726507615691	-2.600000000000051	0.004718701621434989	10.938777403491981	0.07556927029076442	-2.600000000000051	0.00946301336040238	-2.600000000000051	0.009928009587832319	-2.600000000000051	0.010677767492673872	-2.600000000000051	0.01149817759155494	-2.600000000000051	0.012876412262723073
14.983400719592995	0.0007382065041722561	-2.5900000000000514	0.0047408705967434475	10.921837755944955	0.0755649721558581	-2.5900000000000514	0.009518464219901056	-2.5900000000000514	0.009993440776721749	-2.5900000000000514	0.010758552323393854	-2.5900000000000514	0.011594372784338445	-2.5900000000000514	0.012996953193830428
14.97734556398741	0.0007825511601399631	-2.5800000000000516	0.004763208850601921	10.90489810839793	0.07565327238486483	-2.5800000000000516	0.009574512984824757	-2.5800000000000516	0.010059730456309248	-2.5800000000000516	0.010840415835971187	-2.5800000000000516	0.01169204990780558	-2.5800000000000516	0.013119600912508437
14.971290408381824	0.0008337144744333189	-2.570000000000052	0.004785718190460799	10.887958460850903	0.07568150683598635	-2.570000000000052	0.009631173430919501	-2.570000000000052	0.010126918256471691	-2.570000000000052	0.010923399281901485	-2.570000000000052	0.011791249933843543	-2.570000000000052	0.013244391793460292
14.965235252776239	0.0008911723134459129	-2.560000000000052	0.004808400448627449	10.871018813303877	0.07552281770834386	-2.560000000000052	0.009688460173974177	-2.560000000000052	0.010195045890023586	-2.560000000000052	0.011007550895685624	-2.560000000000052	0.011892013033283607	-2.560000000000052	0.013371360506156924
14.959180097170655	0.0009543365648212567	-2.5500000000000522	0.00483125748268512	10.85407916575685	0.07512163020525613	-2.5500000000000522	0.009746388332606526	-2.5500000000000522	0.010264154759277635	-2.5500000000000522	0.011092923727930887	-2.5500000000000522	0.011994377136081091	-2.5500000000000522	0.01350053792678882
14.95312494156507	0.0010225846661066657	-2.5400000000000524	0.004854291175920183	10.837139518209826	0.07450948930595401	-2.5400000000000524	0.009804973150343722	-2.5400000000000524	0.010334283681506922	-2.5400000000000524	0.011179572671833189	-2.5400000000000524	0.012098376799903138	-2.5400000000000524	0.013631949145364945
14.947069785959485	0.0010952645261955727	-2.5300000000000527	0.004877503437757965	10.8201998706628	0.07378622803242534	-2.5300000000000527	0.009864229659434837	-2.5300000000000527	0.010405466991297144	-2.5300000000000527	0.01126755111145051	-2.5300000000000527	0.012204042529983146	-2.5300000000000527	0.013765612220200977
14.9410146303539	0.001171672378837117	-2.520000000000053	0.004900896204207326	10.803260223115775	0.07307603063460445	-2.520000000000053	0.009924172483979452	-2.520000000000053	0.010477733232982896	-2.520000000000053	0.011356907767126969	-2.520000000000053	0.012311400595412149	-2.520000000000053	0.013901538073110013
14.934959474748315	0.0012510896934534964	-2.510000000000053	0.004924471438314211	10.786320575568748	0.07247802010947428	-2.510000000000053	0.009984815870452064	-2.510000000000053	0.01055110458855732	-2.510000000000053	0.011447684323521546	-2.510000000000053	0.012420473306209635	-2.510000000000053	0.014039731473890153
14.92890431914273	0.0013327561072072427	-2.5000000000000533	0.0049482311306243785	10.769380928021722	0.07203201337366867	-2.5000000000000533	0.010046173990633072	-2.5000000000000533	0.010625597086298092	-2.5000000000000533	0.011539914287159773	-2.5000000000000533	0.012531279667761464	-2.5000000000000533	0.014180192608861357
14.922849163537144	0.0014158964929339457	-2.4900000000000535	0.004972177299655514	10.752441280474695	0.07171221869583612	-2.4900000000000535	0.01010826149123846	-2.4900000000000535	0.010701221505097575	-2.4900000000000535	0.01163362326684139	-2.4900000000000535	0.012643836311213302	-2.4900000000000535	0.014322918481424897
14.916794007931559	0.0014997160376999412	-2.4800000000000537	0.004996311992378964	10.735501632927669	0.07144845755512012	-2.4800000000000537	0.010171094185372643	-2.4800000000000537	0.010777984751129182	-2.4800000000000537	0.01172883056125822	-2.4800000000000537	0.012758158593462236	-2.4800000000000537	0.014467903488860996
14.910738852325974	0.0015834027035234663	-2.470000000000054	0.005020637284711297	10.718561985380644	0.07116269732690604	-2.470000000000054	0.010234689719691324	-2.470000000000054	0.010855891377172848	-2.470000000000054	0.011825551640510495	-2.470000000000054	0.012874261752204257	-2.470000000000054	0.014615138925404038
14.90468369672039	0.0016661444524227586	-2.460000000000054	0.005045155282015953	10.70162233783362	0.07080318507750206	-2.460000000000054	0.010299068030256162	-2.460000000000054	0.010934944885571486	-2.460000000000054	0.011923800890135845	-2.460000000000054	0.012992161988612421	-2.460000000000054	0.01476461168188158
14.898628541114805	0.0017471243249737418	-2.4500000000000544	0.0050698681196151875	10.684682690286593	0.07036181541858043	-2.4500000000000544	0.010364251429692934	-2.4500000000000544	0.011015148532325655	-2.4500000000000544	0.01202359390930166	-2.4500000000000544	0.01311187734840373	-2.4500000000000544	0.014916302804720139
14.89257338550922	0.0018255327439158104	-2.4400000000000546	0.005094777963312576	10.667743042739566	0.06986975932443114	-2.4400000000000546	0.010430264241996256	-2.4400000000000546	0.011096505522276015	-2.4400000000000546	0.012124948761916584	-2.4400000000000546	0.01323342830273835	-2.4400000000000546	0.015070186689899293
14.886518229903634	0.001900579817757613	-2.430000000000055	0.005119887009926342	10.65080339519254	0.06937726786515537	-2.430000000000055	0.010497132002331896	-2.430000000000055	0.011179018699378082	-2.430000000000055	0.012227885865702191	-2.430000000000055	0.013356837995136506	-2.430000000000055	0.01522623152785669
14.88046307429805	0.0019715051836616815	-2.420000000000055	0.005145197487833721	10.633863747645513	0.06892997548736554	-2.420000000000055	0.010564880342477883	-2.420000000000055	0.011262690007536854	-2.420000000000055	0.012332426601049978	-2.420000000000055	0.013482132194318635	-2.420000000000055	0.015384401309583295
14.874407918692464	0.0020375804681655864	-2.410000000000055	0.005170711657526692	10.616924100098489	0.06855360964031396	-2.410000000000055	0.010633533766605245	-2.410000000000055	0.011347520054962916	-2.410000000000055	0.012438591107595508	-2.410000000000055	0.013609339034023242	-2.410000000000055	0.015544659395500506
14.868352763086879	0.002098126512230035	-2.4000000000000554	0.005196431812179292	10.599984452551464	0.06825245092742531	-2.4000000000000554	0.010703114566340302	-2.4000000000000554	0.011433508035047932	-2.4000000000000554	0.012546395983007752	-2.4000000000000554	0.013738488604916079	-2.4000000000000554	0.015706973408222646
14.862297607481295	0.002152525674844657	-2.3900000000000556	0.0052223602782268345	10.583044805004437	0.06801849038352067	-2.3900000000000556	0.010773642115120944	-2.3900000000000556	0.011520652083878645	-2.3900000000000556	0.012655852622814259	-2.3900000000000556	0.013869612402528528	-2.3900000000000556	0.015871321027907812
14.85624245187571	0.0022002193723068453	-2.380000000000056	0.005248499415957287	10.566105157457411	0.06784258826285773	-2.380000000000056	0.010845132714660083	-2.380000000000056	0.01160894997477453	-2.380000000000056	0.01276696674028358	-2.380000000000056	0.014002742575597095	-2.380000000000056	0.01603769610558348
14.850187296270125	0.0022407400675967977	-2.370000000000056	0.005274851620115145	10.549165509910384	0.06771941499502918	-2.370000000000056	0.010917600051943315	-2.370000000000056	0.011698399947434265	-2.370000000000056	0.012879739257445967	-2.370000000000056	0.014137910912310583	-2.370000000000056	0.016206114362086677
14.84413214066454	0.0022737014274928874	-2.3600000000000563	0.00530141932051806	10.532225862363358	0.06764332252104528	-2.3600000000000563	0.010991056190581891	-2.3600000000000563	0.011789001480378064	-2.3600000000000563	0.012994168382906355	-2.3600000000000563	0.014275147570297587	-2.3600000000000563	0.01637661785824521
14.838076985058954	0.0022988204690620765	-2.3500000000000565	0.005328204982686579	10.515286214816333	0.06759949966086518	-2.3500000000000565	0.011065512902936045	-2.3500000000000565	0.011880755914770594	-2.3500000000000565	0.013110252407109784	-2.3500000000000565	0.014414479675613157	-2.3500000000000565	0.016549277473239955
14.83202182945337	0.0023159175596599137	-2.3400000000000567	0.005355211108487289	10.498346567269307	0.0675588558426824	-2.3400000000000567	0.01114098308174733	-2.3400000000000567	0.011973666960276885	-2.3400000000000567	0.013227992622994428	-2.3400000000000567	0.014555930027674345	-2.3400000000000567	0.01672419284145472
14.825966673847784	0.0023249237990940076	-2.330000000000057	0.0053824402367897	10.481406919722282	0.06748366624000104	-2.330000000000057	0.011217481966536255	-2.330000000000057	0.012067741192598139	-2.330000000000057	0.013347395824264982	-2.330000000000057	0.014699516192043197	-2.330000000000057	0.016901489533903444
14.819911518242199	0.0023258859410663388	-2.320000000000057	0.0054098949441372295	10.464467272175256	0.0673442588202082	-2.320000000000057	0.01129502797342406	-2.320000000000057	0.01216298865283379	-2.320000000000057	0.01346847599253794	-2.320000000000057	0.014845250213110813	-2.320000000000057	0.017081313641443115
14.813856362636614	0.0023189811575002	-2.3100000000000573	0.005437577845432609	10.44752762462823	0.06713923398668918	-2.3100000000000573	0.011373643002730091	-2.3100000000000573	0.012259423588837805	-2.3100000000000573	0.01359125497999465	-2.3100000000000573	0.014993139048784737	-2.3100000000000573	0.017263824240161405
14.80780120703103	0.0023044948920497867	-2.3000000000000576	0.005465491594638092	10.430587977081203	0.06690740936162651	-2.3000000000000576	0.011453352190902504	-2.3000000000000576	0.01235706527525057	-2.3000000000000576	0.013715762160389522	-2.3000000000000576	0.015143185665194776	-2.3000000000000576	0.01744918445435855
14.801746051425445	0.0022828331637059812	-2.2900000000000578	0.005493638885490825	10.413648329534178	0.06672192628626757	-2.2900000000000578	0.011534183154529318	-2.2900000000000578	0.012455938753197818	-2.2900000000000578	0.013842033131928697	-2.2900000000000578	0.015295390584269356	-2.2900000000000578	0.01763755197983194
14.79569089581986	0.0022545127239117224	-2.280000000000058	0.005522022452233771	10.396708681987151	0.06666534927322133	-2.280000000000058	0.011616164840078482	-2.280000000000058	0.012556075275244015	-2.280000000000058	0.013970107625155857	-2.280000000000058	0.015449753596372521	-2.280000000000058	0.0178290699973706
14.789635740214274	0.0022201610565620086	-2.270000000000058	0.005550645070362564	10.379769034440127	0.06679494490714374	-2.270000000000058	0.011699326145351793	-2.270000000000058	0.012657512242041978	-2.270000000000058	0.014100026832933954	-2.270000000000058	0.01560627535714557	-2.270000000000058	0.01802385938358997
14.78358058460869	0.002180499152955799	-2.2600000000000584	0.005579509557388707	10.3628293868931	0.06711392729299537	-2.2600000000000584	0.011783694518124908	-2.2600000000000584	0.012760292482929458	-2.2600000000000584	0.014231830464979918	-2.2600000000000584	0.015764958677844932	-2.2600000000000584	0.01822201299326808
14.777525429003104	0.0021363292081902287	-2.2500000000000586	0.005608618773619528	10.345889739346074	0.06756351045104797	-2.2500000000000586	0.011869294757861418	-2.2500000000000586	0.01286446285917965	-2.2500000000000586	0.014365553928742147	-2.2500000000000586	0.015925809456595483	-2.2500000000000586	0.01842359254615725
14.771470273397519	0.0020885272389971387	-2.240000000000059	0.005637975622955319	10.328950091799047	0.06804183355127497	-2.240000000000059	0.011956148235688835	-2.240000000000059	0.01297007233698459	-2.240000000000059	0.01450122610640877	-2.240000000000059	0.016088837328373653	-2.240000000000059	0.018628628341066454
14.765415117791935	0.0020380258586949773	-2.230000000000059	0.005667583053704093	10.312010444252023	0.06844322558831474	-2.230000000000059	0.012044272691971242	-2.230000000000059	0.013077169846367157	-2.230000000000059	0.014638868170577229	-2.230000000000059	0.016254056183111668	-2.230000000000059	0.018837121703370725
14.75935996218635	0.001985779827092605	-2.2200000000000593	0.005697444059414411	10.295070796704996	0.06870109322929856	-2.2200000000000593	0.012133682663689548	-2.2200000000000593	0.013185802357948358	-2.2200000000000593	0.014778493712908979	-2.2200000000000593	0.016421484691493123	-2.2200000000000593	0.019049049803340438
14.753304806580765	0.0019327758933739207	-2.2100000000000595	0.005727561679726758	10.278131149157971	0.06881531083194162	-2.2100000000000595	0.012224390447688055	-2.2100000000000595	0.01329601361846348	-2.2100000000000595	0.014920110162352921	-2.2100000000000595	0.016591146902510855	-2.2100000000000595	0.019264372282060075
14.74724965097518	0.0018799934245593535	-2.2000000000000597	0.005757939001243922	10.261191501610945	0.06885153379484686	-2.2000000000000597	0.012316407358666808	-2.2000000000000597	0.013407843859587775	-2.2000000000000597	0.015063721122135294	-2.2000000000000597	0.016763072879665046	-2.2000000000000597	0.019483038981590668
14.741194495369594	0.0018283822590154499	-2.19000000000006	0.005788579158420886	10.244251854063918	0.06891278294774028	-2.19000000000006	0.012409744949879759	-2.19000000000006	0.013521330547324005	-2.19000000000006	0.01520932898522015	-2.19000000000006	0.016937299272535133	-2.19000000000006	0.01970499798095956
14.73513933976401	0.0017788577850125604	-2.18000000000006	0.005819485334474745	10.227312206516892	0.06909616808913407	-2.18000000000006	0.012504415881062814	-2.18000000000006	0.013636509937416589	-2.18000000000006	0.01535693711662796	-2.18000000000006	0.017113869711528375	-2.18000000000006	0.019930203093296694
14.729084184158424	0.0017322664906286437	-2.1700000000000603	0.005850660762315147	10.210372558969867	0.06945404406692178	-2.1700000000000603	0.012600434255298698	-2.1700000000000603	0.013753418949187024	-2.1700000000000603	0.015506551065397091	-2.1700000000000603	0.017292834969854412	-2.1700000000000603	0.020158620010297244
14.723029028552839	0.001689371199422325	-2.1600000000000605	0.005882108725495816	10.19343291142284	0.06997609360418007	-2.1600000000000605	0.012697815463543148	-2.1600000000000605	0.0138720967668745	-2.1600000000000605	0.015658178630789426	-2.1600000000000605	0.017474252934695973	-2.1600000000000605	0.020390230424495226
14.716973872947253	0.0016508436882694262	-2.1500000000000608	0.005913832559187703	10.176493263875816	0.07059849334213351	-2.1500000000000608	0.012796575790754928	-2.1500000000000608	0.013992585672447136	-2.1500000000000608	0.015811829015143837	-2.1500000000000608	0.01765818852036109	-2.1500000000000608	0.020625033728842255
14.71091871734167	0.0016172351587090833	-2.140000000000061	0.005945835651174342	10.15955361632879	0.0712337845628923	-2.140000000000061	0.012896732164981137	-2.140000000000061	0.01411493087287729	-2.140000000000061	0.015967511593307185	-2.140000000000061	0.017844713684813655	-2.140000000000061	0.020863046252110145
14.704863561736085	0.0015889737762225888	-2.130000000000061	0.005978121442869979	10.142613968781763	0.07180652930111905	-2.130000000000061	0.012998302417968653	-2.130000000000061	0.014239179403789532	-2.130000000000061	0.016125234916616778	-2.130000000000061	0.018033907638218324	-2.130000000000061	0.021104298364041638
14.6988084061305	0.0015663523666276092	-2.1200000000000614	0.006010693430361107	10.125674321234737	0.0722791283726027	-2.1200000000000614	0.013101306273298124	-2.1200000000000614	0.014365378450811839	-2.1200000000000614	0.016285006437197824	-2.1200000000000614	0.01822585716361702	-2.1200000000000614	0.021348830095152184
14.692753250524914	0.001549523494635869	-2.1100000000000616	0.006043555165472017	10.10873467368771	0.07265879306010925	-2.1100000000000616	0.013205767034552751	-2.1100000000000616	0.014493573549793764	-2.1100000000000616	0.016446833147972018	-2.1100000000000616	0.01842065676578177	-2.1100000000000616	0.02159668611147569
14.686698094919329	0.0015384920816896824	-2.100000000000062	0.00607671025685498	10.091795026140685	0.07298680415898637	-2.100000000000062	0.01331171368922362	-2.100000000000062	0.014623807099449843	-2.100000000000062	0.01661072298815277	-2.100000000000062	0.018618408218636286	-2.100000000000062	0.021847910951635907
14.680642939313744	0.0015331203274042652	-2.090000000000062	0.00611016237110579	10.07485537859366	0.07331907832980661	-2.090000000000062	0.013419182952155106	-2.090000000000062	0.014756117488244073	-2.090000000000062	0.01677668657327542	-2.090000000000062	0.018819219075876702	-2.090000000000062	0.022102545379516628
14.674587783708159	0.0015331252488465787	-2.0800000000000622	0.0061439152339052725	10.057915731046634	0.07370883238497562	-2.0800000000000622	0.013528220705091031	-2.0800000000000622	0.0148905389651854	-2.0800000000000622	0.016944738672659658	-2.0800000000000622	0.019023199871483567	-2.0800000000000622	0.022360624530207783
14.668532628102575	0.0015381057484680559	-2.0700000000000625	0.006177972631187517	10.040976083499608	0.07419808928589565	-2.0700000000000625	0.013638882367935829	-2.0700000000000625	0.01502710222218752	-2.0700000000000625	0.017114898933549148	-2.0700000000000625	0.019230460030089783	-2.0700000000000625	0.022622178221542784
14.66247747249699	0.001547522928335345	-2.0600000000000627	0.0062123384103355385	10.024036435952581	0.07481729245037015	-2.0600000000000627	0.013751231942981668	-2.0600000000000627	0.015165835535594236	-2.0600000000000627	0.017287191631871743	-2.0600000000000627	0.01944110284912713	-2.0600000000000627	0.02288723338114432
14.656422316891405	0.00156073946166882	-2.050000000000063	0.0062470164814051	10.007096788405555	0.07558708519798658	-2.050000000000063	0.01386533974970358	-2.050000000000063	0.015306766253595758	-2.050000000000063	0.017461644622181187	-2.050000000000063	0.01965522020708757	-2.050000000000063	0.023155818069558097
14.65036716128582	0.0015770294357272084	-2.040000000000063	0.0062820108183775005	9.99015714085853	0.07651588848374154	-2.040000000000063	0.013981279142650868	-2.040000000000063	0.015449922416971159	-2.040000000000063	0.017638288011223	-2.040000000000063	0.019872887810157783	-2.040000000000063	0.023427966186156408
14.644312005680234	0.001595583273249905	-2.0300000000000633	0.006317325460442099	9.973217493311505	0.07759184518224425	-2.0300000000000633	0.014099122711655216	-2.0300000000000633	0.01559533434605259	-2.0300000000000633	0.017817153236047805	-2.0300000000000633	0.02009416176184799	-2.0300000000000633	0.02370372175623557
14.638256850074649	0.001615559407601264	-2.0200000000000635	0.0063529645133093915	9.956277845764479	0.07877411570710069	-2.0200000000000635	0.01421893855766572	-2.0200000000000635	0.01574303608198439	-2.0200000000000635	0.017998273107224058	-2.0200000000000635	0.02031907702496795	-2.0200000000000635	0.02398314178746051
14.632201694469064	0.0016360744398859748	-2.0100000000000637	0.006388932150555499	9.939338198217452	0.07999259458529438	-2.0100000000000637	0.014340787203140002	-2.0100000000000637	0.01589306659727887	-2.0100000000000637	0.01818168301722472	-2.0100000000000637	0.020547647991057946	-2.0100000000000637	0.024266297038176874
14.626146538863479	0.0016562548140933533	-2.000000000000064	0.006425232614998935	9.922398550670426	0.08116259307302878	-2.000000000000064	0.01446471954818477	-2.000000000000064	0.01604547067243202	-2.000000000000064	0.01836742305688916	-2.000000000000064	0.02077987096096522	-2.000000000000064	0.02455327056210374
14.620091383257893	0.0016752417385396564	-1.9900000000000642	0.0064618702201105545	9.9054589031234	0.08221368428679134	-1.9900000000000642	0.014590776061518044	-1.9900000000000642	0.01620029929019118	-1.9900000000000642	0.018555540410614153	-1.9900000000000642	0.021015727967150743	-1.9900000000000642	0.024844154442641958
14.61403622765231	0.0016922182538008077	-1.9800000000000644	0.006498849351457593	9.888519255576375	0.08312230299339413	-1.9800000000000644	0.014718987158235169	-1.9800000000000644	0.016357609371950008	-1.9800000000000644	0.018746091255326103	-1.9800000000000644	0.021255191125274717	-1.9800000000000644	0.025139045550943456
14.607981072046725	0.0017064387613662801	-1.9700000000000646	0.0065361744681827726	9.871579608029348	0.0839325145718461	-1.9700000000000646	0.01484937452395939	-1.9700000000000646	0.01651746271994836	-1.9700000000000646	0.018939141514118116	-1.9700000000000646	0.021498226664358567	-1.9700000000000646	0.025438041338718884
14.60192591644114	0.001717246248687193	-1.9600000000000648	0.0065738501045194695	9.854639960482324	0.08475158539233475	-1.9600000000000648	0.014981953041816091	-1.9600000000000648	0.0166799241560813	-1.9600000000000648	0.019134766159969136	-1.9600000000000648	0.021744797986739263	-1.9600000000000648	0.025741236568174796
14.595870760835554	0.0017240895142244103	-1.950000000000065	0.00661188087134394	9.837700312935297	0.08571711128822063	-1.950000000000065	0.015116732975139305	-1.950000000000065	0.01684505904366603	-1.950000000000065	0.01933304720493368	-1.950000000000065	0.021994867511879294	-1.950000000000065	0.026048721546109113
14.589815605229969	0.0017265453139389529	-1.9400000000000652	0.006650271457765667	9.82076066538827	0.08694590452142403	-1.9400000000000652	0.015253722134814813	-1.9400000000000652	0.01701293058205917	-1.9400000000000652	0.01953407090203349	-1.9400000000000652	0.02224839753638046	-1.9400000000000652	0.026360581995812156
14.583760449624384	0.001724318361291998	-1.9300000000000654	0.006689026632756915	9.803821017841244	0.08848501958856722	-1.9300000000000654	0.015392927875986822	-1.9300000000000654	0.017183597395432786	-1.9300000000000654	0.01973792490734923	-1.9300000000000654	0.022505350714989207	-1.9300000000000654	0.02667690031115476
14.577705294018799	0.0017172659344564477	-1.9200000000000657	0.006728151246822643	9.78688137029422	0.09028678254734461	-1.9200000000000657	0.015534358887242155	-1.9200000000000657	0.017357111928808632	-1.9200000000000657	0.01994469613312754	-1.9200000000000657	0.0227656908783068	-1.9200000000000657	0.026997757682767826
14.571650138413215	0.001705395415595773	-1.9100000000000659	0.006767650233711865	9.769941722747193	0.09222068028296325	-1.9100000000000659	0.01567802682729695	-1.9100000000000659	0.017533519989961922	-1.9100000000000659	0.020154469778502212	-1.9100000000000659	0.023029384702812017	-1.9100000000000659	0.027323236482447014
14.56559498280763	0.0016888692123063263	-1.900000000000066	0.006807528612171718	9.753002075200168	0.09411964069766086	-1.900000000000066	0.015823947908434586	-1.900000000000066	0.01771286147109732	-1.900000000000066	0.020367329638588134	-1.900000000000066	0.02329640432579612	-1.900000000000066	0.027653422303550227
14.559539827202045	0.0016679998361750282	-1.8900000000000663	0.006847791487745469	9.736062427653142	0.09584276619570835	-1.8900000000000663	0.015972144505633435	-1.8900000000000663	0.01789517194281647	-1.8900000000000663	0.020583359394449476	-1.8900000000000663	0.02356673053489609	-1.8900000000000663	0.027988405142777457
14.55348467159646	0.001643247442058211	-1.8800000000000665	0.0068884440546156936	9.719122780106115	0.0973289215788427	-1.8800000000000665	0.016122646778942165	-1.8800000000000665	0.018080484558127087	-1.8800000000000665	0.02080264430487592	-1.8800000000000665	0.0238403558482554	-1.8800000000000665	0.028328279365855333
14.547429515990874	0.0016152075244758337	-1.8700000000000667	0.006929491597493985	9.702183132559089	0.09861901655938432	-1.8700000000000667	0.016275494152889765	-1.8700000000000667	0.018268831640809915	-1.8700000000000667	0.021025272630761815	-1.8700000000000667	0.02411728674838457	-1.8700000000000667	0.02867314233770488
14.541374360385289	0.0015845936925633847	-1.860000000000067	0.006970939493558555	9.685243485012064	0.0998380885860389	-1.860000000000067	0.016430736354126355	-1.860000000000067	0.018460245494182927	-1.860000000000067	0.0212513362254296	-1.860000000000067	0.024397544533034752	-1.860000000000067	0.02902309189676882
14.535319204779704	0.001552230287908411	-1.8500000000000671	0.00701279321444111	9.668303837465038	0.10114523585435299	-1.8500000000000671	0.016588433642692448	-1.8500000000000671	0.018654758292983315	-1.8500000000000671	0.02148092995359558	-1.8500000000000671	0.0246811645991437	-1.8500000000000671	0.029378223126783537
14.529264049174119	0.0015190228558966355	-1.8400000000000674	0.007055058328264483	9.651364189918013	0.10267267787666222	-1.8400000000000674	0.016748655943080736	-1.8400000000000674	0.018852401282925976	-1.8400000000000674	0.02171414986963067	-1.8400000000000674	0.02496819433970946	-1.8400000000000674	0.0297386250007594
14.523208893568533	0.0014859409206638596	-1.8300000000000676	0.0070977405017325175	9.634424542370986	0.10447874189225953	-1.8300000000000676	0.01691148079689263	-1.8300000000000676	0.019053203771096476	-1.8300000000000676	0.021951090319262543	-1.8300000000000676	0.025258690096000805	-1.8300000000000676	0.030104377355457106
14.51715373796295	0.0014539884564420808	-1.8200000000000678	0.0071408455022737615	9.61748489482396	0.10653249360185657	-1.8200000000000678	0.017076990356853387	-1.8200000000000678	0.019257192459296517	-1.8200000000000678	0.022191840296586832	-1.8200000000000678	0.02555271372371469	-1.8200000000000678	0.030475548336418606
14.511098582357365	0.0014241891232325513	-1.810000000000068	0.007184379200240572	9.600545247276933	0.1087336383211166	-1.810000000000068	0.017245267916305807	-1.810000000000068	0.01946439154275776	-1.810000000000068	0.022436479491795697	-1.810000000000068	0.02585032932481494	-1.810000000000068	0.030852192104430857
14.50504342675178	0.001397551816709582	-1.8000000000000682	0.007228347571165302	9.583605599729909	0.11095688439485071	-1.8000000000000682	0.0174163946151428	-1.8000000000000682	0.019674823718632894	-1.8000000000000682	0.022685074520495386	-1.8000000000000682	0.026151600617626704	-1.8000000000000682	0.031234346444315626
14.498988271146194	0.001375041139566661	-1.7900000000000684	0.007272756698075303	9.566665952182882	0.11310109854951884	-1.7900000000000684	0.017590446932848926	-1.7900000000000684	0.019888511907867685	-1.7900000000000684	0.02293767584640509	-1.7900000000000684	0.026456589296958162	-1.7900000000000684	0.03162203012294444
14.492933115540609	0.0013575626371895107	-1.7800000000000686	0.007317612773868489	9.549726304635858	0.11512402407063074	-1.7800000000000686	0.017767495393961538	-1.7800000000000686	0.020105481192900027	-1.7800000000000686	0.02319431589716458	-1.7800000000000686	0.02676535457007113	-1.7800000000000686	0.03201524037203941
14.486877959935024	0.0013459308082810512	-1.7700000000000689	0.007362922103751338	9.532786657088831	0.11705123646793146	-1.7700000000000689	0.017947604647967883	-1.7700000000000689	0.02032576032024691	-1.7700000000000689	0.02345500881259462	-1.7700000000000689	0.02707795383747296	-1.7700000000000689	0.03241395147541906
14.480822804329438	0.0013408617226979272	-1.760000000000069	0.007408691107741212	9.515847009541805	0.11895957622528665	-1.760000000000069	0.01813083483324178	-1.760000000000069	0.020549382194064207	-1.760000000000069	0.023719752126616707	-1.760000000000069	0.027394444254693995	-1.760000000000069	0.03281811576253219
14.474767648723855	0.0013429238070273727	-1.7500000000000693	0.007454926323235002	9.498907361994778	0.12094496100045948	-1.7500000000000693	0.01831724395055607	-1.7500000000000693	0.020776383106806604	-1.7500000000000693	0.02398853043316714	-1.7500000000000693	0.027714884731905903	-1.7500000000000693	0.03322766806424212
14.46871249311827	0.001352557530356465	-1.7400000000000695	0.007501634407646073	9.481967714447752	0.12308879530635955	-1.7400000000000695	0.018506890872101257	-1.7400000000000695	0.021006800924916073	-1.7400000000000695	0.02426132072208774	-1.7400000000000695	0.028039337861129904	-1.7400000000000695	0.03364253384470452
14.462657337512685	0.0013700335720124583	-1.7300000000000697	0.007548822141111709	9.465028066900727	0.12543502472353818	-1.7300000000000697	0.018699838581725636	-1.7300000000000697	0.021240672898193792	-1.7300000000000697	0.024538098657716566	-1.7300000000000697	0.02836787130749028	-1.7300000000000697	0.03406264006577517
14.4566021819071	0.001395465125168568	-1.72000000000007	0.00759649642927316	9.448088419353702	0.1279837485970578	-1.72000000000007	0.01889615726017344	-1.72000000000007	0.021478034009679698	-1.72000000000007	0.024818844748700216	-1.72000000000007	0.028700558321109047	-1.72000000000007	0.034487926851624155
14.450547026301514	0.001428783289632402	-1.7100000000000701	0.007644664306130627	9.431148771806676	0.13070009096618299	-1.7100000000000701	0.019095926881555828	-1.7100000000000701	0.021718916720994904	-1.7100000000000701	0.02510354927794972	-1.7100000000000701	0.029037477181819732	-1.7100000000000701	0.034918357640143824
14.444491870695929	0.0014697592183363728	-1.7000000000000703	0.007693332936975465	9.41420912425965	0.13353211481666505	-1.7000000000000703	0.01929923906347974	-1.7000000000000703	0.02196335261162927	-1.7000000000000703	0.02539221511049699	-1.7000000000000703	0.029378709581782445	-1.7000000000000703	0.03535392590467034
14.438436715090344	0.0015179795101261284	-1.6900000000000706	0.007742509621402101	9.397269476712623	0.13642993431760292	-1.6900000000000706	0.01950619799850424	-1.6900000000000706	0.022211375879651135	-1.6900000000000706	0.025684858029187536	-1.6900000000000706	0.029724338196004507	-1.6900000000000706	0.03579465751894898
14.432381559484758	0.001572878199135592	-1.6800000000000708	0.0077922017964021165	9.380329829165596	0.13935976922586132	-1.6800000000000708	0.019716920371822096	-1.6800000000000708	0.022463028132784963	-1.6800000000000708	0.025981504892322753	-1.6800000000000708	0.030074443961703192	-1.6800000000000708	0.03624060898676482
14.426326403879173	0.0016337342940658047	-1.670000000000071	0.007842417039543147	9.363390181618572	0.14230967768055505	-1.670000000000071	0.01993153423130472	-1.670000000000071	0.02271836350480405	-1.670000000000071	0.02628219045115508	-1.670000000000071	0.030429103792616673	-1.670000000000071	0.03669186261175902
14.42027124827359	0.0016996890032330233	-1.6600000000000712	0.007893163072235298	9.346450534071547	0.1452869878409942	-1.6600000000000712	0.020150176837724548	-1.6600000000000712	0.022977452983670318	-1.6600000000000712	0.026586953943806786	-1.6600000000000712	0.030788389467976917	-1.6600000000000712	0.037148519990798774
14.414216092668005	0.0017697604988956628	-1.6500000000000714	0.007944447763087817	9.32951088652452	0.1483098360248969	-1.6500000000000714	0.020372991611753627	-1.6500000000000714	0.02324038696873329	-1.6500000000000714	0.026895836537625936	-1.6500000000000714	0.031152368180373338	-1.6500000000000714	0.037610695022207714
14.40816093706242	0.0018428685244658628	-1.6400000000000716	0.007996279131359038	9.312571238977494	0.15139645205121666	-1.6400000000000716	0.020600124425459873	-1.6400000000000716	0.023507275451600133	-1.6400000000000716	0.027208880372863755	-1.6400000000000716	0.031521104739117387	-1.6400000000000716	0.038078507204322085
14.402105781456834	0.0019178540802787442	-1.6300000000000718	0.008048665350502481	9.295631591430467	0.1545562357160062	-1.6300000000000718	0.020831719629818946	-1.6300000000000718	0.02377824573758495	-1.6300000000000718	0.0275261294836697	-1.6300000000000718	0.03189466486095265	-1.6300000000000718	0.03855207566622679
14.396050625851249	0.0019935040308039767	-1.620000000000072	0.008101614751812303	9.278691943883441	0.15778597583621864	-1.620000000000072	0.021067916301424166	-1.620000000000072	0.024053438144448113	-1.620000000000072	0.02784763237589854	-1.620000000000072	0.03227311855661151	-1.620000000000072	0.03903151426265895
14.389995470245664	0.002068573251136191	-1.6100000000000723	0.00815513582817133	9.261752296336416	0.16107275463182621	-1.6100000000000723	0.02130884516908025	-1.6100000000000723	0.024333000484379655	-1.6100000000000723	0.028173445637656166	-1.6100000000000723	0.03265654251680367	-1.6100000000000723	0.039516928090565284
14.383940314640078	0.0021418166163700183	-1.6000000000000725	0.008209237237904978	9.24481264878939	0.16440260535581855	-1.6000000000000725	0.02155462653569053	-1.6000000000000725	0.024617082267312743	-1.6000000000000725	0.028503637716335628	-1.6000000000000725	0.03304502067988766	-1.6000000000000725	0.04000841173677214
14.377885159034495	0.002212001305205873	-1.5900000000000727	0.008263927808744605	9.227873001242365	0.16777111299674533	-1.5900000000000727	0.021805369298655012	-1.5900000000000727	0.024905829470815228	-1.5900000000000727	0.02883829193898334	-1.5900000000000727	0.03343864273979465	-1.5900000000000727	0.04050604930821724
14.371830003428908	0.0022779437107673076	-1.580000000000073	0.008319216541903852	9.210933353695339	0.1711906080300006	-1.580000000000073	0.022061170978364644	-1.580000000000073	0.0251993804944228	-1.580000000000073	0.029177507985742576	-1.580000000000073	0.033837501026814834	-1.580000000000073	0.041009915894184554
14.365774847823324	0.0023385266656491092	-1.5700000000000731	0.008375112616271762	9.193993706148312	0.1746892109520755	-1.5700000000000731	0.022322118549416573	-1.5700000000000731	0.02549786365663642	-1.5700000000000731	0.029521401345509506	-1.5700000000000731	0.034241686727303135	-1.5700000000000731	0.041520079792056415
14.35971969221774	0.0023927117455230843	-1.5600000000000733	0.008431625392726502	9.177054058601286	0.17830033676690518	-1.5600000000000733	0.02258828983742127	-1.5600000000000733	0.02580139635186033	-1.5600000000000733	0.029870100760203216	-1.5600000000000733	0.03465128661646082	-1.5600000000000733	0.042036604822598266
14.353664536612154	0.0024395737192342555	-1.5500000000000735	0.008488764418573831	9.160114411054261	0.1820461072823589	-1.5500000000000735	0.022859755263970855	-1.5500000000000735	0.02611008575541262	-1.5500000000000735	0.030223744212200452	-1.5500000000000735	0.0350663812917889	-1.5500000000000735	0.042559552405050195
14.347609381006569	0.0024783054702431735	-1.5400000000000738	0.008546539432114383	9.143174763507234	0.18592223020735757	-1.5400000000000738	0.023136579761245453	-1.5400000000000738	0.026424030728381585	-1.5400000000000738	0.03058247447811733	-1.5400000000000738	0.0354870453818372	-1.5400000000000738	0.04308898355078696
14.341554225400984	0.002508225378789389	-1.530000000000074	0.00860496036734421	9.12623511596021	0.18989287411541841	-1.530000000000074	0.023418824726183316	-1.530000000000074	0.02674332435815396	-1.530000000000074	0.030946435487908368	-1.530000000000074	0.035913349539829165	-1.530000000000074	0.04362496123521499
14.335499069795398	0.002528806850545335	-1.5200000000000742	0.008664037358793052	9.109295468413183	0.19390060587281024	-1.5200000000000742	0.023706549940251627	-1.5200000000000742	0.02706805645344661	-1.5200000000000742	0.03131577057058315	-1.5200000000000742	0.03634536343802049	-1.5200000000000742	0.04416755350185909
14.329443914189813	0.002539656170125914	-1.5100000000000744	0.008723780746505039	9.092355820866157	0.19788948252173813	-1.5100000000000744	0.023999815435907634	-1.5100000000000744	0.027398315371541755	-1.5100000000000744	0.031690623126474866	-1.5100000000000744	0.036783158656274455	-1.5100000000000744	0.04471683720403579
14.32338875858423	0.0025405420297423824	-1.5000000000000746	0.008784201081166723	9.07541617331913	0.20183230396849514	-1.5000000000000746	0.024298683321060117	-1.5000000000000746	0.02773418879956163	-1.5000000000000746	0.03207113947080464	-1.5000000000000746	0.03722681041926256	-1.5000000000000746	0.045272901817664954
14.317333602978644	0.002531370921990779	-1.4900000000000748	0.008845309129387488	9.058476525772106	0.2057492372607518	-1.4900000000000748	0.024603219564696993	-1.4900000000000748	0.02807576345428281	-1.4900000000000748	0.03245747279027092	-1.4900000000000748	0.03767639755590054	-1.4900000000000748	0.04583585259494555
14.31127844737306	0.0025122019041788684	-1.480000000000075	0.0089071158791376	9.04153687822508	0.20970726434588574	-1.480000000000075	0.024913495710303057	-1.480000000000075	0.02842312397489268	-1.480000000000075	0.03284978664084714	-1.480000000000075	0.03813200066854403	-1.480000000000075	0.046405812554299944
14.305223291767474	0.002483226912556886	-1.4700000000000752	0.008969632545349392	9.024597230678054	0.2137978849482962	-1.4700000000000752	0.025229590448822285	-1.4700000000000752	0.028776351452481204	-1.4700000000000752	0.0332482564154994	-1.4700000000000752	0.03859369906433052	-1.4700000000000752	0.04698292318493442
14.299168136161889	0.0024447633801540653	-1.4600000000000755	0.009032870575687264	9.007657583131028	0.2181009111379805	-1.4600000000000755	0.02555159097511813	-1.4600000000000755	0.029135522045342137	-1.4600000000000755	0.03365306775789735	-1.4600000000000755	0.039061567298605514	-1.4600000000000755	0.047567343940011136
14.293112980556304	0.002397256697499798	-1.4500000000000757	0.009096841656492414	8.990717935584001	0.22264967026146582	-1.4500000000000757	0.02587959407599673	-1.4500000000000757	0.02950070602667119	-1.4500000000000757	0.03406441178978729	-1.4500000000000757	0.03953567212617072	-1.4500000000000757	0.048159250435853035
14.287057824950718	0.0023412433018062785	-1.4400000000000759	0.009161557718908466	8.973778288036975	0.22741387376236943	-1.4400000000000759	0.026213706928640237	-1.4400000000000759	0.029871967492055874	-1.4400000000000759	0.03448247790692245	-1.4400000000000759	0.04001607033237038	-1.4400000000000759	0.048758830935896225
14.281002669345135	0.0022773482162473484	-1.430000000000076	0.009227030945194389	8.956838640489948	0.23230928871541656	-1.430000000000076	0.02655404759627404	-1.430000000000076	0.030249364881149342	-1.430000000000076	0.03490744546065514	-1.430000000000076	0.040502807524082446	-1.430000000000076	0.049366280558225936
14.274947513739548	0.002206267824910398	-1.4200000000000763	0.009293273775231387	8.939898992942924	0.23723138950537695	-1.4200000000000763	0.02690074517587259	-1.4200000000000763	0.030632952440816007	-1.4200000000000763	0.03533947574819598	-1.4200000000000763	0.040995917720754935	-1.4200000000000763	0.049981793013587704
14.268892358133964	0.002128757569190582	-1.4100000000000765	0.009360298913230676	8.922959345395899	0.242098683961933	-1.4100000000000765	0.027253939496973648	-1.4100000000000765	0.031022782711960236	-1.4100000000000765	0.03577870546414382	-1.4100000000000765	0.041495423624557805	-1.4100000000000765	0.05060555055124123
14.26283720252838	0.0020456048798580947	-1.4000000000000767	0.009428119334649373	8.906019697848873	0.24688650821238295	-1.4000000000000767	0.027613780233544875	-1.4000000000000767	0.03141890999040803	-1.4000000000000767	0.0362252423345802	-1.4000000000000767	0.04200133774585309	-1.4000000000000767	0.05123771381095945
14.256782046922794	0.0019576217948946983	-1.390000000000077	0.009496748293322001	8.889080050301846	0.25163590345515935	-1.390000000000077	0.027980425314164656	-1.390000000000077	0.031821394478388006	-1.390000000000077	0.03667916327197302	-1.390000000000077	0.04251366492616083	-1.390000000000077	0.05187841393362347
14.250726891317209	0.0018656252737244696	-1.3800000000000772	0.00956619932881547	8.87214040275482	0.2564338053856174	-1.3800000000000772	0.0283540386163765	-1.3800000000000772	0.032230306578288355	-1.3800000000000772	0.037140515168337274	-1.3800000000000772	0.0430324069629686	-1.3800000000000772	0.0525277491646936
14.244671735711623	0.001770424893608014	-1.3700000000000774	0.009636486274015631	8.855200755207793	0.261374144760272	-1.3700000000000774	0.028734787090865986	-1.3700000000000774	0.03264573061347602	-1.3700000000000774	0.03760931836308036	-1.3700000000000774	0.04355756976882107	-1.3700000000000774	0.05318578721704978
14.238616580106038	0.001672813006757839	-1.3600000000000776	0.00970762326295392	8.838261107660768	0.266518299296215	-1.3600000000000776	0.029122837631484728	-1.3600000000000776	0.033067767301104015	-1.3600000000000776	0.03808557275352517	-1.3600000000000776	0.0440891727636453	-1.3600000000000776	0.05385257316035749
14.232561424500453	0.0015735450545691	-1.3500000000000778	0.009779624738882943	8.821321460113744	0.27187330788331004	-1.3500000000000778	0.029518354133005322	-1.3500000000000778	0.033496534575072505	-1.3500000000000778	0.038569266306992034	-1.3500000000000778	0.04462725922115262	-1.3500000000000778	0.054528141150900815
14.22650626889487	0.0014733395676195986	-1.340000000000078	0.009852505462610196	8.804381812566717	0.2773972089203404	-1.340000000000078	0.029921495207534628	-1.340000000000078	0.033932166782525315	-1.340000000000078	0.03906038531878626	-1.340000000000078	0.045171905477767935	-1.340000000000078	0.05521252748507915
14.220451113289284	0.0013728707835063136	-1.3300000000000782	0.009926280521099541	8.78744216501969	0.28302730398526693	-1.3300000000000782	0.03033241294117548	-1.3300000000000782	0.034374812707099384	-1.3300000000000782	0.039558925243641484	-1.3300000000000782	0.0457232266596092	-1.3300000000000782	0.05590578252248871
14.2143959576837	0.001272756343239616	-1.3200000000000784	0.010000965336350448	8.770502517472664	0.28871613243547684	-1.3200000000000784	0.030751252877000323	-1.3200000000000784	0.034824633141789296	-1.3200000000000784	0.04006490055459314	-1.3200000000000784	0.046281377082333854	-1.3200000000000784	0.05660797981516101
14.208340802078114	0.0011735622126855826	-1.3100000000000787	0.010076575674565429	8.753562869925638	0.29445659986474815	-1.3100000000000787	0.031178155153456764	-1.3100000000000787	0.03528179873162123	-1.3100000000000787	0.040578352110765714	-1.3100000000000787	0.04684654462013197	-1.3100000000000787	0.057319221802442435
14.202285646472529	0.0010758002218448394	-1.3000000000000789	0.010153127655616599	8.736623222378613	0.3002838247526451	-1.3000000000000789	0.031613256467312736	-1.3000000000000789	0.035746488515380724	-1.3000000000000789	0.041099351032357054	-1.3000000000000789	0.04741893976381717	-1.3000000000000789	0.058039642164964884
14.196230490866943	0.0009799206826890915	-1.290000000000079	0.010230637762822684	8.719683574831588	0.30625352214770185	-1.290000000000079	0.032056692318647884	-1.290000000000079	0.03621888911988312	-1.290000000000079	0.04162799893779016	-1.290000000000079	0.0479987813561002	-1.290000000000079	0.05876940512727672
14.190175335261358	0.0008863345356515335	-1.2800000000000793	0.010309122853048346	8.702743927284562	0.3124088691671928	-1.2800000000000793	0.03250859887004184	-1.2800000000000793	0.036699194095266084	-1.2800000000000793	0.04216442526402593	-1.2800000000000793	0.048586281751399264	-1.2800000000000793	0.05950870177161064
14.184120179655775	0.0007953912031364391	-1.2700000000000795	0.010388600167138193	8.685804279737535	0.3187535094373777	-1.2700000000000795	0.03296911374722907	-1.2700000000000795	0.037187602633429184	-1.2700000000000795	0.04270878294025993	-1.2700000000000795	0.049181634231486526	-1.2700000000000795	0.06025774312750797
14.178065024050188	0.0007073982752884155	-1.2600000000000797	0.010469087340698414	8.668864632190509	0.3252450810548767	-1.2600000000000797	0.03343837525462946	-1.2600000000000797	0.037684317004659074	-1.2600000000000797	0.04326124376214095	-1.2600000000000797	0.049785004944707584	-1.2600000000000797	0.06101674977370561
14.172009868444604	0.0006226362743193441	-1.25000000000008	0.010550602415239481	8.651924984643482	0.33181300519667006	-1.25000000000008	0.03391651979704211	-1.25000000000008	0.03818953845427335	-1.25000000000008	0.043821994478822596	-1.25000000000008	0.050396530607086036	-1.25000000000008	0.06178593808247342
14.165954712839019	0.0005413365080179695	-1.2400000000000801	0.010633163849694047	8.634985337096458	0.33839206767310853	-1.2400000000000801	0.0344036777608683	-1.2400000000000801	0.038703461865420945	-1.2400000000000801	0.044391234073848	-1.2400000000000801	0.051016321983908326	-1.2400000000000801	0.062565503967201
14.159899557233434	0.0004637130591249382	-1.2300000000000804	0.010716790532324733	8.618045689549431	0.3449554540830803	-1.2300000000000804	0.034899968620465883	-1.2300000000000804	0.03922627001402056	-1.2300000000000804	0.044969172209321645	-1.2300000000000804	0.051644472055366215	-1.2300000000000804	0.06335560583145611
14.153844401627849	0.000389957863890485	-1.2200000000000806	0.01080150179303716	8.601106042002407	0.3515314310187566	-1.2200000000000806	0.035405496441983354	-1.2200000000000806	0.03975812856012731	-1.2200000000000806	0.045556028439646616	-1.2200000000000806	0.05228106700010335	-1.2200000000000806	0.06415634910069026
14.147789246022263	0.0003202407120744329	-1.2100000000000808	0.01088731741611431	8.58416639445538	0.3581961581581341	-1.2100000000000808	0.03592034709649215	-1.2100000000000808	0.040299182968294954	-1.2100000000000808	0.046152031597491344	-1.2100000000000808	0.052926197827249895	-1.2100000000000808	0.06496777504182517
14.141734090416678	0.00025472155055197767	-1.200000000000081	0.010974257653389047	8.567226746908354	0.3650464297330562	-1.200000000000081	0.036444588274544214	-1.200000000000081	0.04084955833367006	-1.200000000000081	0.04675741866860865	-1.200000000000081	0.05357997064631299	-1.200000000000081	0.0657898564101748
14.135678934811093	0.00019354802259253056	-1.1900000000000812	0.011062343237872236	8.550287099361327	0.3721653654197159	-1.1900000000000812	0.036978272850528536	-1.1900000000000812	0.0414093626497228	-1.1900000000000812	0.04737243247170098	-1.1900000000000812	0.05424251406703181	-1.1900000000000812	0.06662250176482135
14.12962377920551	0.0001368603893020325	-1.1800000000000814	0.011151595397854992	8.533347451814302	0.37959618324217803	-1.1800000000000814	0.03752144543348287	-1.1800000000000814	0.04197869344142839	-1.1800000000000814	0.047997317577313604	-1.1800000000000814	0.05491398289749787	-1.1800000000000814	0.06746556911646594
14.123568623599924	8.479645106526735e-05	-1.1700000000000816	0.011242035871504116	8.516407804267276	0.38733400944855695	-1.1700000000000816	0.038074151278855294	-1.1700000000000816	0.04255764699055836	-1.1700000000000816	0.048632314196913114	-1.1700000000000816	0.05559455798321885	-1.1700000000000816	0.06831888808842863
14.117513467994339	3.7479243940077974e-05	-1.1600000000000819	0.011333686921970933	8.499468156720251	0.39533658440244884	-1.1600000000000819	0.03863644629938432	-1.1600000000000819	0.043146328730006234	-1.1600000000000819	0.04927765029171972	-1.1600000000000819	0.056284442575705855	-1.1600000000000819	0.06918228825204259
14.111458312388754	-4.9657352945359695e-06	-1.150000000000082	0.01142657135303446	8.482528509173225	0.4035459314941929	-1.150000000000082	0.03920840678123546	-1.150000000000082	0.04374486296536375	-1.150000000000082	0.04993353282066474	-1.150000000000082	0.056983855974212315	-1.150000000000082	0.07005563005492169
14.105403156783169	-4.24474399557708e-05	-1.1400000000000823	0.011520712525301074	8.465588861626198	0.41190971925120423	-1.1400000000000823	0.039790137550463116	-1.1400000000000823	0.04435340006672706	-1.1400000000000823	0.050600139679945894	-1.1400000000000823	0.05769302536422153	-1.1400000000000823	0.07093883408082897
14.099348001177583	-7.486498047619541e-05	-1.1300000000000825	0.011616134372983564	8.448649214079172	0.4203931184633652	-1.1300000000000825	0.04038177765764575	-1.1300000000000825	0.044972119747226175	-1.1300000000000825	0.051277614215023304	-1.1300000000000825	0.058412176829460136	-1.1300000000000825	0.07183190446986133
14.093292845571998	-0.00010214945666341783	-1.1200000000000827	0.01171286142128387	8.431709566532147	0.4289785508984551	-1.1200000000000827	0.040983503066555384	-1.1200000000000827	0.04560122992349837	-1.1200000000000827	0.05196606399093931	-1.1200000000000827	0.05914152650856919	-1.1200000000000827	0.07273494325592027
14.087237689966415	-0.0001242516540943009	-1.110000000000083	0.011810918804404756	8.41476991898512	0.4376570053749302	-1.110000000000083	0.04159552628137443	-1.110000000000083	0.046240961672713674	-1.110000000000083	0.052665564729021834	-1.110000000000083	0.05988127286037242	-1.110000000000083	0.07364815402767691
14.081182534360828	-0.00014115680844190354	-1.1000000000000831	0.011910332284216896	8.397830271438096	0.446417638671419	-1.1000000000000831	0.042218093265049585	-1.1000000000000831	0.04689156160728909	-1.1000000000000831	0.05337616912048475	-1.1000000000000831	0.06063159101990115	-1.1000000000000831	0.07457183534326596
14.075127378755244	-0.00015287722331201	-1.0900000000000833	0.012011128269609268	8.38089062389107	0.4552413297853199	-1.0900000000000833	0.04285147833126369	-1.0900000000000833	0.04755328329185341	-1.0900000000000833	0.054097918963778725	-1.0900000000000833	0.061392630227112416	-1.0900000000000833	0.07550636619303625
14.069072223149659	-0.00015947195601238482	-1.0800000000000836	0.012113333836551927	8.363950976344043	0.4640995637618057	-1.0800000000000836	0.043495977874614476	-1.0800000000000836	0.0482263790684618	-1.0800000000000836	0.05483085817691187	-1.0800000000000836	0.06216451516844363	-1.0800000000000836	0.07645218692830748
14.063017067544074	-0.00016103451394698857	-1.0700000000000838	0.012216976748901737	8.347011328797016	0.4729565179401346	-1.0700000000000838	0.04415190382160201	-1.0700000000000838	0.04891109303463873	-1.0700000000000838	0.05557504406675134	-1.0700000000000838	0.06294735163323406	-1.0700000000000838	0.07740977908412272
14.056961911938489	-0.00015771254038523258	-1.060000000000084	0.01232208547998318	8.33007168124999	0.48177103716724357	-1.060000000000084	0.04481957755461034	-1.060000000000084	0.04960765529595816	-1.060000000000084	0.05633055491591455	-1.060000000000084	0.06374123608877375	-1.060000000000084	0.07837964646939724
14.050906756332903	-0.00014969058941388113	-1.0500000000000842	0.012428689234977839	8.313132033702965	0.49049728830639544	-1.0500000000000842	0.045499324827639444	-1.0500000000000842	0.05031627728909333	-1.0500000000000842	0.057097493259471464	-1.0500000000000842	0.06454626776453347	-1.0500000000000842	0.0793622982982024
14.044851600727318	-0.00013721227242746294	-1.0400000000000844	0.012536817974157908	8.29619238615594	0.4990860721763851	-1.0400000000000844	0.046191471896378886	-1.0400000000000844	0.05103714803341822	-1.0400000000000844	0.05787598566740069	-1.0400000000000844	0.06536256094935267	-1.0400000000000844	0.08035823377985267
14.038796445121733	-0.00012056303308017336	-1.0300000000000846	0.01264650243700083	8.279252738608914	0.5074905154392337	-1.0300000000000846	0.04689634276953237	-1.0300000000000846	0.05177043148078534	-1.0300000000000846	0.05866618082061091	-1.0300000000000846	0.06619025485767685	-1.0300000000000846	0.08136792713163639
14.03274128951615	-0.00010007014728587427	-1.0200000000000848	0.012757774167224005	8.262313091061888	0.5156779890857645	-1.0200000000000848	0.047614257200625794	-1.0200000000000848	0.05251626545656014	-1.0200000000000848	0.05946824775017135	-1.0200000000000848	0.06702951886161256	-1.0200000000000848	0.08239181259381352
14.026686133910564	-7.610764466040783e-05	-1.010000000000085	0.012870665538780496	8.245373443514861	0.5236457056104026	-1.010000000000085	0.048345528852772164	-1.010000000000085	0.05327476282690965	-1.010000000000085	0.06028237528259748	-1.010000000000085	0.06788055205696582	-1.010000000000085	0.08343027027577644
14.020630978304979	-4.908154419465533e-05	-1.0000000000000853	0.012985209782858729	8.228433795967835	0.5314326316529241	-1.0000000000000853	0.04909046305511889	-1.0000000000000853	0.05404601541270008	-1.0000000000000853	0.06110877241634801	-1.0000000000000853	0.06874357766264473	-1.0000000000000853	0.0844836147514978
14.014575822699394	-1.9422472091066605e-05	-0.9900000000000855	0.013101441015931461	8.21149414842081	0.5391191461345648	-0.9900000000000855	0.049849353781673766	-0.9900000000000855	0.05483010083572298	-0.9900000000000855	0.061947668198518054	-0.9900000000000855	0.0696188341213733	-0.9900000000000855	0.08555208855443443
14.008520667093808	1.2416798957496781e-05	-0.9800000000000857	0.01321939426890146	8.194554500873785	0.5468096607159247	-0.9800000000000857	0.05062247989919811	-0.9800000000000857	0.05562709201797321	-0.9800000000000857	0.06279930924915782	-0.9800000000000857	0.07050656551790531	-0.9800000000000857	0.08663586188872578
14.002465511488223	4.598103553701642e-05	-0.9700000000000859	0.013339105517393998	8.177614853326759	0.5546012735078614	-0.9700000000000859	0.05141010125868312	-0.9700000000000859	0.05643706857026711	-0.9700000000000859	0.06366395359703951	-0.9700000000000859	0.07140701384776703	-0.9700000000000859	0.08773503833870443
13.996410355882638	8.081500423347389e-05	-0.9600000000000861	0.013460611713248694	8.160675205779732	0.5625496878712547	-0.9600000000000861	0.05221245567565562	-0.9600000000000861	0.05726012890202603	-0.9600000000000861	0.06454186072526141	-0.9600000000000861	0.0723204148484994	-0.9600000000000861	0.08884966483752661
13.990355200277055	0.00011647577523863507	-0.9500000000000863	0.013583950817266141	8.143735558232706	0.5706473097526569	-0.9500000000000863	0.053029758066262714	-0.9500000000000863	0.058096401644354125	-0.9500000000000863	0.0654332791619001	-0.9500000000000863	0.07324699787765891	-0.9500000000000863	0.08997974332795654
13.984300044671468	0.00015255486884046182	-0.9400000000000865	0.013709161833267602	8.12679591068568	0.5788249949886259	-0.9400000000000865	0.05386220282792118	-0.9400000000000865	0.05894605496463729	-0.9400000000000865	0.06633843405510952	-0.9400000000000865	0.07418698912614832	-0.9400000000000865	0.09112524173032452
13.978244889065884	0.00018867579470195514	-0.9300000000000868	0.013836284843529143	8.109856263138655	0.58697903609974	-0.9300000000000868	0.054709969944109475	-0.9300000000000868	0.059809302584008586	-0.9300000000000868	0.06725751758694704	-0.9300000000000868	0.0751406166614965	-0.9300000000000868	0.09228610284353665
13.972189733460299	0.00022451373763040998	-0.920000000000087	0.013965361045654951	8.09291661559163	0.5950129748742196	-0.920000000000087	0.05557323439369287	-0.920000000000087	0.06068640576518442	-0.920000000000087	0.06819068471054456	-0.920000000000087	0.07610811559623337	-0.920000000000087	0.09346225110053846
13.966134577854714	0.0002598127826255133	-0.9100000000000872	0.014096432790957956	8.075976968044603	0.6028760459851698	-0.9100000000000872	0.05645217752725871	-0.9100000000000872	0.061577671129083446	-0.9100000000000872	0.06913805566601992	-0.9100000000000872	0.07708973203871167	-0.9100000000000872	0.09465359807393108
13.960079422249128	0.00029437607199471656	-0.9000000000000874	0.01422954362441964	8.059037320497577	0.6105803315453286	-0.9000000000000874	0.057346998438989834	-0.9000000000000874	0.06248344476178842	-0.9000000000000874	0.07009972530516687	-0.9000000000000874	0.07808572518970694	-0.9000000000000874	0.09586004794885636
13.954024266643543	0.00032808549112249075	-0.8900000000000876	0.014364738326304811	8.04209767295055	0.6181880127980284	-0.8900000000000876	0.05825792321007592	-0.8900000000000876	0.06340410357665768	-0.8900000000000876	0.07107577777717711	-0.8900000000000876	0.07909636769611654	-0.8900000000000876	0.09708150389795031
13.947969111037958	0.00036091397207611034	-0.8800000000000878	0.014502062955511324	8.025158025403524	0.6257741712351468	-0.8800000000000878	0.059185210261678146	-0.8800000000000878	0.06434004522832389	-0.8800000000000878	0.07206630395861202	-0.8800000000000878	0.08012194488527802	-0.8800000000000878	0.09831787573896765
13.941913955432373	0.0003929107292787125	-0.870000000000088	0.01464156489473903	8.0082183778565	0.6333825508251969	-0.870000000000088	0.060129150816641566	-0.870000000000088	0.06529167800664454	-0.870000000000088	0.07307141846560997	-0.870000000000088	0.08116275361035867	-0.870000000000088	0.09956908876993988
13.93585879982679	0.00042421848455739494	-0.8600000000000882	0.014783292897567107	7.991278730309473	0.6409957661822558	-0.8600000000000882	0.0610900644340384	-0.8600000000000882	0.06625941204587715	-0.8600000000000882	0.07409127332579879	-0.8600000000000882	0.08221910114453797	-0.8600000000000882	0.10083509343345022
13.929803644221204	0.00045505624209511784	-0.8500000000000885	0.014927297137533763	7.974339082762447	0.6485351243292353	-0.8500000000000885	0.062068290524218805	-0.8500000000000885	0.0672436528406608	-0.8500000000000885	0.07512606633454366	-0.8500000000000885	0.08329130404380074	-0.8500000000000885	0.10211587540990609
13.923748488615619	0.0004857315920364882	-0.8400000000000887	0.015073629259317649	7.957399435215422	0.6558913340098226	-0.8400000000000887	0.06306417745667137	-0.8400000000000887	0.06824479749002497	-0.8400000000000887	0.07617604348122758	-0.8400000000000887	0.0843796864436119	-0.8400000000000887	0.10341146571433171
13.917693333010034	0.000516606260391564	-0.8300000000000889	0.015222342432126014	7.940459787668395	0.6629723900085656	-0.8300000000000889	0.0640780711600134	-0.8300000000000889	0.06926323340976481	-0.8300000000000889	0.0772414961851018	-0.8300000000000889	0.08548457713589218	-0.8300000000000889	0.10472195021497233
13.911638177404448	0.0005481231769685792	-0.8200000000000891	0.015373491405400548	7.9235201401213695	0.6697464084042557	-0.8200000000000891	0.06511030491967372	-0.8200000000000891	0.07029933868481274	-0.8200000000000891	0.0783227550497429	-0.8200000000000891	0.08660630510946986	-0.8200000000000891	0.10604747767094058
13.905583021798863	0.0005807572609508071	-0.8100000000000893	0.015527132566958333	7.906580492574344	0.6762588015780717	-0.8100000000000893	0.0661611915109591	-0.8100000000000893	0.07135348297586366	-0.8100000000000893	0.07942018220181775	-0.8100000000000893	0.0877451939009172	-0.8100000000000893	0.10738826502080553
13.899527866193278	0.000615017881617717	-0.8000000000000895	0.01568332400369199	7.889640845027317	0.682614848998953	-0.8000000000000895	0.06723101811616819	-0.8000000000000895	0.07242602802232904	-0.8000000000000895	0.08053416399000982	-0.8000000000000895	0.08890155575835174	-0.8000000000000895	0.1087445984813062
13.893472710587695	0.0006514340940180332	-0.7900000000000897	0.015842125564960563	7.872701197480292	0.6889345098297673	-0.7900000000000897	0.06832004392903919	-0.7900000000000897	0.07351732717135702	-0.7900000000000897	0.081665105048959	-0.7900000000000897	0.09007568688246542	-0.7900000000000897	0.11011682929972988
13.887417554982108	0.0006905251103158519	-0.78000000000009	0.01600359892881014	7.855761549933266	0.6952988233442243	-0.78000000000009	0.06942850008893389	-0.78000000000009	0.07462772378925366	-0.78000000000009	0.0828134237907062	-0.78000000000009	0.09126786466945534	-0.78000000000009	0.11150536386736663
13.881362399376524	0.0007327855354637017	-0.7700000000000902	0.0161678076711717	7.83882190238624	0.7017110942266062	-0.7700000000000902	0.07055659155201606	-0.7700000000000902	0.07575754869728916	-0.7700000000000902	0.08397954863846799	-0.7700000000000902	0.09247834705369543	-0.7700000000000902	0.11291064920313601
13.875307243770939	0.0007786730635967575	-0.7600000000000904	0.016334817338192253	7.821882254839214	0.7080891524226398	-0.7600000000000904	0.07170450053515577	-0.7600000000000904	0.07690711689001471	-0.7600000000000904	0.08516391405647017	-0.7600000000000904	0.0937073731536751	-0.7600000000000904	0.11433315612186451
13.869252088165354	0.0008285764886578029	-0.7500000000000906	0.016504695521864805	7.804942607292189	0.7142911156517129	-0.7500000000000906	0.07287239114543687	-0.7500000000000906	0.0780767238506399	-0.7500000000000906	0.08636695574346186	-0.7500000000000906	0.09495516396248858	-0.7500000000000906	0.11577336317985634
13.863196932559768	0.0008828034007914447	-0.7400000000000908	0.01667751193913271	7.788002959745162	0.7201629786136845	-0.7400000000000908	0.07406041475582167	-0.7400000000000908	0.07926664191880323	-0.7400000000000908	0.08758910509244033	-0.7400000000000908	0.09622192210065356	-0.7400000000000908	0.11723174438074033
13.857141776954183	0.0009415629612960157	-0.730000000000091	0.016853338514654495	7.7710633121981365	0.7255877303565096	-0.730000000000091	0.0752687157201081	-0.730000000000091	0.08047711745107254	-0.730000000000091	0.08883078385153745	-0.730000000000091	0.09750783055521257	-0.730000000000091	0.11870876262397496
13.851086621348598	0.001004943756133163	-0.7200000000000912	0.017032249467426906	7.754123664651111	0.7305168904897287	-0.7200000000000912	0.07649743718440426	-0.7200000000000912	0.08170836984438055	-0.7200000000000912	0.09009240047070263	-0.7200000000000912	0.09881305140333653	-0.7200000000000912	0.12020486930912593
13.845031465743013	0.0010729162566490038	-0.7100000000000914	0.017214321401475854	7.737184017104084	0.7349740680752339	-0.7100000000000914	0.0777467269446375	-0.7100000000000914	0.08296059364056307	-0.7100000000000914	0.09137434960721635	-0.7100000000000914	0.1001377261770565	-0.7100000000000914	0.12172050883638798
13.83897631013743	0.0011452983694779314	-0.7000000000000917	0.017399633400838208	7.720244369557059	0.7390329041014984	-0.7000000000000917	0.07901674331852071	-0.7000000000000917	0.0842339646381638	-0.7000000000000917	0.09267701559214954	-0.7000000000000917	0.10148197940415409	-0.7000000000000917	0.12325612539822328
13.832921154531844	0.0012217726615907107	-0.6900000000000919	0.017588267129071192	7.703304722010032	0.7427816462030837	-0.6900000000000919	0.0803076607233378	-0.6900000000000919	0.08552865008670921	-0.6900000000000919	0.09400077949230722	-0.6900000000000919	0.1028459260074049	-0.6900000000000919	0.12481216875286541
13.826865998926259	0.0013018765174098532	-0.6800000000000921	0.017780306933541195	7.686365074463007	0.7462905108857235	-0.6800000000000921	0.0816196741832185	-0.6800000000000921	0.08684482176032446	-0.6800000000000921	0.09534602810814062	-0.6800000000000921	0.10422968205695492	-0.6800000000000921	0.12638909581008007
13.820810843320674	0.0013849947566461445	-0.6700000000000923	0.01797583995475974	7.669425426915981	0.7495940848407067	-0.6700000000000923	0.0829530016358667	-0.6700000000000923	0.0881826694093581	-0.6700000000000923	0.09671316230317643	-0.6700000000000923	0.10563337738146068	-0.6700000000000923	0.12798736590843923
13.814755687715088	0.0014703743986255867	-0.6600000000000925	0.018174956241051483	7.652485779368955	0.7526929319973581	-0.6600000000000925	0.08430788299754051	-0.6600000000000925	0.08954241131858273	-0.6600000000000925	0.09810260185707838	-0.6600000000000925	0.10705716814438491	-0.6600000000000925	0.12960742949005843
13.808700532109503	0.0015571320444528686	-0.6500000000000927	0.018377748868857725	7.635546131821929	0.7555694507481484	-0.6500000000000927	0.08568457560045126	-0.6500000000000927	0.09092429891662837	-0.6500000000000927	0.09951478471924803	-0.6500000000000927	0.10850124776818906	-0.6500000000000927	0.13124971209189634
13.802645376503918	0.0016442686413383064	-0.6400000000000929	0.018584314068998235	7.6186064842749035	0.7582077692583997	-0.6400000000000929	0.087083346663888	-0.6400000000000929	0.0923286136790122	-0.6400000000000929	0.10095015995303291	-0.6400000000000929	0.10996585533266602	-0.6400000000000929	0.1329145975361459
13.796590220898334	0.0017306916290882556	-0.6300000000000932	0.01879475135923579	7.601666836727877	0.760607230097552	-0.6300000000000932	0.08850446449413961	-0.6300000000000932	0.09375565660029322	-0.6300000000000932	0.10240917537142114	-0.6300000000000932	0.1114512813976247	-0.6300000000000932	0.13460241521745994
13.790535065292747	0.0018152198615474257	-0.6200000000000934	0.019009163683510227	7.584727189180851	0.7627834158308368	-0.6200000000000934	0.08994819069136818	-0.6200000000000934	0.09520573259073078	-0.6200000000000934	0.10389226235360606	-0.6200000000000934	0.11295787174619197	-0.6200000000000934	0.13631343596261214
13.784479909687164	0.0018966377424643294	-0.6100000000000936	0.01922765755823349	7.567787541633826	0.7647570019188907	-0.6100000000000936	0.09141477551323654	-0.6100000000000936	0.09667913357400296	-0.6100000000000936	0.105399821160809	-0.6100000000000936	0.11448602960641323	-0.6100000000000936	0.13804787907210833
13.778424754081579	0.001973692764770127	-0.6000000000000938	0.01945034322606309	7.550847894086799	0.76653640055097	-0.6000000000000938	0.09290445771336531	-0.6000000000000938	0.0981761244158188	-0.6000000000000938	0.1069322100208974	-0.6000000000000938	0.11603621652410326	-0.6000000000000938	0.1398059303776706
13.772369598475994	0.0020451447250017627	-0.590000000000094	0.019677334817599965	7.533908246539774	0.7681024293642873	-0.590000000000094	0.09441746890316824	-0.590000000000094	0.09969693509956047	-0.590000000000094	0.10848974036706015	-0.590000000000094	0.11760895145684981	-0.590000000000094	0.14158776837640055
13.766314442870408	0.0021097927912346907	-0.5800000000000942	0.019908750521486794	7.516968598992748	0.7694024646948978	-0.5800000000000942	0.09595404119468749	-0.5800000000000942	0.10124176108995549	-0.5800000000000942	0.11007267914549262	-0.5800000000000942	0.11920480717736479	-0.5800000000000942	0.14339359363268323
13.760259287264823	0.00216649518885213	-0.5700000000000944	0.0201447127634157	7.500028951445722	0.7703575476715756	-0.5700000000000944	0.09751441596867477	-0.5700000000000944	0.10281077200263981	-0.5700000000000944	0.11168125745892653	-0.5700000000000944	0.12082440301343073	-0.5700000000000944	0.14522365618997404
13.754204131659238	0.0022142233364105144	-0.5600000000000946	0.020385348394589393	7.483089303898696	0.7708811049162517	-0.5600000000000946	0.09909885137014288	-0.5600000000000946	0.10440412692734469	-0.5600000000000946	0.11331568344283433	-0.5600000000000946	0.12246839345350294	-0.5600000000000946	0.14707827660791542
13.748148976053653	0.00225206430636065	-0.5500000000000949	0.020630788890217792	7.4661496563516705	0.770903402038937	-0.5500000000000949	0.10070762664824738	-0.5500000000000949	0.10602199338804147	-0.5500000000000949	0.11497615656698194	-0.5500000000000949	0.1241374531156848	-0.5500000000000949	0.14895785784127433
13.74209382044807	0.002279270039470853	-0.5400000000000951	0.020881170558673175	7.449210008804644	0.7703933703323176	-0.5400000000000951	0.10234104259066351	-0.5400000000000951	0.10766456626196635	-0.5400000000000951	0.11666288066171909	-0.5400000000000951	0.12583225969061024	-0.5400000000000951	0.1508628867770602
13.736038664842484	0.0022952721091538896	-0.5300000000000953	0.0211366347619708	7.432270361257618	0.7693696895900412	-0.5300000000000953	0.10399941871586632	-0.5300000000000953	0.10933208318662177	-0.5300000000000953	0.11837607373664333	-0.5300000000000953	0.12755347730621283	-0.5300000000000953	0.15279392542872602
13.729983509236899	0.0022997112501208583	-0.5200000000000955	0.021397328148290026	7.415330713710592	0.7678959698711905	-0.5200000000000955	0.10568308913094868	-0.5200000000000955	0.11102483399290955	-0.5200000000000955	0.12011597371456736	-0.5200000000000955	0.12930174295718805	-0.5200000000000955	0.15475159261567273
13.723928353631313	0.002292442279823505	-0.5100000000000957	0.02166340289730205	7.398391066163566	0.7660603711529195	-0.5100000000000957	0.10739239962841457	-0.5100000000000957	0.11274316319402984	-0.5100000000000957	0.12188284017236187	-0.5100000000000957	0.13107765803230628	-0.5100000000000957	0.15673653775864582
13.717873198025728	0.0022735537842234763	-0.5000000000000959	0.021935016979126414	7.381451418616541	0.7639457764364195	-0.5000000000000959	0.10912770843385532	-0.5000000000000959	0.11448746607701775	-0.5000000000000959	0.12367695285622655	-0.5000000000000959	0.13288178567751857	-0.5000000000000959	0.15874940934534212
13.711818042420143	0.002243385342840418	-0.49000000000009614	0.022212334427798328	7.364511771069514	0.7616012417291291	-0.49000000000009614	0.11088939204772255	-0.49000000000009614	0.11625818009401516	-0.49000000000009614	0.12549860810476962	-0.49000000000009614	0.13471465313582762	-0.49000000000009614	0.16079082140051643
13.705762886814558	0.002202505382261565	-0.48000000000009635	0.02249552563019432	7.347572123522489	0.7590262615399955	-0.48000000000009635	0.11267785610958353	-0.48000000000009635	0.11805577386962542	-0.48000000000009635	0.1273481144475262	-0.48000000000009635	0.13657675684085333	-0.48000000000009635	0.16286132144679927
13.699707731208974	0.0021517284011898356	-0.47000000000009656	0.02278476763143403	7.330632475975463	0.756175554973952	-0.47000000000009656	0.11449354962514832	-0.47000000000009656	0.11988073627485961	-0.47000000000009656	0.1292257885764764	-0.47000000000009656	0.13846856738594357	-0.47000000000009656	0.16496136274649834
13.693652575603387	0.0020920928239534235	-0.4600000000000968	0.023080244457852662	7.313692828428437	0.7529842935339442	-0.4600000000000968	0.11633697971100694	-0.4600000000000968	0.12173356776045052	-0.4600000000000968	0.13113195260663785	-0.4600000000000968	0.14039053180033884	-0.4600000000000968	0.16709128241682988
13.687597419997804	0.002024846236178855	-0.450000000000097	0.023382147458721327	7.296753180881411	0.7494048208091487	-0.450000000000097	0.11820872357482243	-0.450000000000097	0.12361477550228306	-0.450000000000097	0.13306693304001002	-0.450000000000097	0.14234307175293834	-0.450000000000097	0.16925128603586306
13.681542264392219	0.0019514380026275186	-0.4400000000000972	0.02369067566798261	7.279813533334385	0.7454396993177927	-0.4400000000000972	0.12010943480356785	-0.4400000000000972	0.12552487283549554	-0.4400000000000972	0.1350310612162944	-0.4400000000000972	0.14432657802500853	-0.4400000000000972	0.17144143916466228
13.675487108786633	0.0018734577491667432	-0.4300000000000974	0.024006036187366304	7.262873885787359	0.7411558379594141	-0.4300000000000974	0.12203984199363387	-0.4300000000000974	0.12746438203796143	-0.4300000000000974	0.1370246744743598	-0.4300000000000974	0.14634140331526888	-0.4300000000000974	0.17366166676680045
13.669431953181048	0.0017926452056544263	-0.42000000000009763	0.02432844459235635	7.245934238240333	0.7366713346379171	-0.42000000000009763	0.12400073899940989	-0.42000000000009763	0.12943383814185508	-0.42000000000009763	0.13904811698571087	-0.42000000000009763	0.14838785663078752	-0.42000000000009763	0.1759117621958387
13.663376797575463	0.001710823766467798	-0.41000000000009784	0.024658125362595408	7.228994590693308	0.7321184000998967	-0.41000000000009784	0.12599296732967089	-0.41000000000009784	0.1314337906996761	-0.41000000000009784	0.14110173940950177	-0.41000000000009784	0.1504662027547985	-0.41000000000009784	0.1781914075250332
13.657321641969878	0.001629875883291854	-0.40000000000009805	0.024995312338438887	7.212054943146281	0.7275969228836991	-0.40000000000009805	0.12801739232668785	-0.40000000000009805	0.13346480076038983	-0.40000000000009805	0.14318589712078814	-0.40000000000009805	0.1525766693928949	-0.40000000000009805	0.18050020612759127
13.651266486364293	0.00155169877213853	-0.39000000000009827	0.025340249205507093	7.195115295599256	0.7231389826787442	-0.39000000000009827	0.13007487566405962	-0.39000000000009827	0.13552743171478154	-0.39000000000009827	0.1453009475529303	-0.39000000000009827	0.15471946269948916	-0.39000000000009827	0.18283772671011558
13.645211330758709	0.0014781502774812527	-0.3800000000000985	0.025693190009232567	7.17817564805223	0.7187011364736199	-0.3800000000000985	0.13216624731890045	-0.3800000000000985	0.13762223459599632	-0.3800000000000985	0.14744724782969001	-0.3800000000000985	0.15689478942009447	-0.3800000000000985	0.18520355590507026
13.639156175153124	0.0014110341079279977	-0.3700000000000987	0.026054399701562404	7.161236000505204	0.714189652201936	-0.3700000000000987	0.1342922803907196	-0.3700000000000987	0.13974973008292202	-0.3700000000000987	0.14962515406728996	-0.3700000000000987	0.15910288153052596	-0.3700000000000987	0.18759735455842702
13.633101019547539	0.0013520210931442704	-0.3600000000000989	0.026424154722151844	7.144296352958178	0.7095087524577822	-0.3600000000000989	0.1364536717905019	-0.3600000000000989	0.14191039027622376	-0.3600000000000989	0.1518350233923526	-0.3600000000000989	0.16134401778832635	-0.3600000000000989	0.19001891146302707
13.627045863941953	0.0013026393409684787	-0.3500000000000991	0.02680274361657904	7.127356705411152	0.7046107019386675	-0.3500000000000991	0.138651030875849	-0.3500000000000991	0.14410462319076545	-0.3500000000000991	0.15407721895950993	-0.3500000000000991	0.1636185366149298	-0.3500000000000991	0.19246818784004258
13.620990708336368	0.001264212719383011	-0.34000000000009933	0.027190467694321662	7.110417057864126	0.6995245210904717	-0.34000000000009933	0.14088487670237096	-0.34000000000009933	0.14633276214674948	-0.34000000000009933	0.1563521172978126	-0.34000000000009933	0.1659268363340306	-0.34000000000009933	0.19494534657677653
13.614935552730783	0.001237846092187296	-0.33000000000009955	0.027587641729466882	7.0934774103171	0.6943490991570899	-0.33000000000009955	0.14315564305353318	-0.33000000000009955	0.14859506126373626	-0.33000000000009955	0.1586601164579466	-0.33000000000009955	0.16826936156988506	-0.33000000000009955	0.1974507620330302
13.608880397125198	0.0012243834867381354	-0.32000000000009976	0.027994594707378844	7.076537762770074	0.6892126263320025	-0.32000000000009976	0.14546368920777514	-0.32000000000009976	0.15089169737039443	-0.32000000000009976	0.16100164292716893	-0.32000000000009976	0.17064657776363645	-0.32000000000009976	0.19998500876778758
13.602825241519614	0.0012243834867381354	-0.3100000000001	0.02841167062082399	7.059598115223048	0.6842161511532553	-0.3100000000001	0.1478093138569672	-0.3100000000001	0.15322277796459163	-0.3100000000001	0.16337715530864813	-0.3100000000001	0.17305893845706255	-0.3100000000001	0.20254883024252124
13.596770085914027	0.0012381093893510796	-0.3000000000001002	0.028839229319357593	7.042658467676023	0.6793869175432593	-0.3000000000001002	0.1501927698327454	-0.3000000000001002	0.15558835441453248	-0.3000000000001002	0.1657871433384254	-0.3000000000001002	0.1755068516584827	-0.3000000000001002	0.20514309095317085
13.590714930308444	0.0012655119801538311	-0.2900000000001004	0.029277647416107173	7.025718820128996	0.6746631328731911	-0.2900000000001004	0.15261427819720766	-0.2900000000001004	0.15798843937356186	-0.2900000000001004	0.16823212176171085	-0.2900000000001004	0.17799065197299452	-0.2900000000001004	0.20776871733383714
13.584659774702859	0.0013062295331363319	-0.2800000000001006	0.029727319256452545	7.008779172581971	0.669917305286921	-0.2800000000001006	0.15507404139870912	-0.2800000000001006	0.16042302731950026	-0.2800000000001006	0.17071261957857523	-0.2800000000001006	0.18051058422175018	-0.2800000000001006	0.21042663423596958
13.578604619097273	0.001359580428538133	-0.2700000000001008	0.030188657953503346	6.991839525034944	0.665007459002601	-0.2700000000001008	0.15757225607749148	-0.2700000000001008	0.16289211709906515	-0.2700000000001008	0.17322916589801948	-0.2700000000001008	0.18306680216070687	-0.2700000000001008	0.21311770481658104
13.572549463491688	0.001424587760059962	-0.26000000000010104	0.030662096495714157	6.974899877487919	0.6598325922328033	-0.26000000000010104	0.16010912632284705	-0.26000000000010104	0.16539573519605003	-0.26000000000010104	0.17578227398734486	-0.26000000000010104	0.18565938303875876	-0.26000000000010104	0.21584268195498854
13.566494307886103	0.001499991638469509	-0.25000000000010125	0.03114808893246206	6.957960229940893	0.6543672843292035	-0.25000000000010125	0.16268487767283438	-0.25000000000010125	0.16793395810353023	-0.25000000000010125	0.17837242520016372	-0.25000000000010125	0.18828835576077588	-0.25000000000010125	0.2186021782365293
13.560439152280518	0.0015842688773706796	-0.24000000000010147	0.03164711164394409	6.941020582393866	0.6486607841455378	-0.24000000000010147	0.1652997711908095	-0.24000000000010147	0.17050693181060497	-0.24000000000010147	0.18100005457291501	-0.24000000000010147	0.19095373806141175	-0.24000000000010147	0.22139665863659513
13.554383996674932	0.0016756674432997925	-0.23000000000010168	0.03215966470233946	6.924080934846842	0.6428033057642214	-0.23000000000010168	0.16795411603168142	-0.23000000000010168	0.173114886312354	-0.23000000000010168	0.1836655401810424	-0.23000000000010168	0.19365557688081186	-0.23000000000010168	0.224226455543868
13.548328841069349	0.0017722433665429307	-0.2200000000001019	0.0326862733318287	6.907141287299815	0.6368776474509512	-0.2200000000001019	0.1706482784501831	-0.2200000000001019	0.17575814346437277	-0.2200000000001019	0.18636919877251024	-0.2200000000001019	0.1963939862105398	-0.2200000000001019	0.2270918008779214
13.542273685463764	0.0018719050341167668	-0.2100000000001021	0.033227489475777	6.890201639752789	0.6309205931760438	-0.2100000000001021	0.1733826853957637	-0.2100000000001021	0.17843711742494678	-0.2100000000001021	0.18911129035859903	-0.2100000000001021	0.1991691778011941	-0.2100000000001021	0.2299928665135969
13.536218529858179	0.0019724451791436007	-0.20000000000010232	0.033783893480177664	6.873261992205764	0.6249124024912142	-0.20000000000010232	0.17615782161298024	-0.20000000000010232	0.18115230803440902	-0.20000000000010232	0.19189203379599948	-0.20000000000010232	0.2019814818186483	-0.20000000000010232	0.2329298034203743
13.530163374252593	0.0020716097810437517	-0.19000000000010253	0.034356095903325036	6.856322344658738	0.6187978336979316	-0.19000000000010253	0.17897422026591495	-0.19000000000010253	0.1839042883315459	-0.19000000000010253	0.1947116335661227	-0.19000000000010253	0.2048313562724407	-0.19000000000010253	0.23590277209910965
13.524108218647008	0.002167127594189442	-0.18000000000010274	0.03494473946265076	6.839382697111711	0.6125259286230037	-0.18000000000010274	0.1818324482015169	-0.18000000000010274	0.18669368771899642	-0.18000000000010274	0.1975703151084006	-0.18000000000010274	0.20771938542649834	-0.18000000000010274	0.23891196095764422
13.518053063041423	0.0022567741266548732	-0.17000000000010296	0.03555050113072704	6.822443049564686	0.6060864664126557	-0.17000000000010296	0.1847330877713566	-0.17000000000010296	0.18952117215952366	-0.17000000000010296	0.20046836303924132	-0.17000000000010296	0.21064626827857816	-0.17000000000010296	0.24195759340971
13.511997907435838	0.0023384183939182076	-0.16000000000010317	0.0361740943936245	6.80550340201766	0.599523269927068	-0.16000000000010317	0.18767671742900843	-0.16000000000010317	0.19238742259140693	-0.16000000000010317	0.20340615461003358	-0.16000000000010317	0.21361279867420027	-0.16000000000010317	0.24503992715407666
13.505942751830254	0.002410064751121235	-0.15000000000010338	0.036816271686126736	6.788563754470633	0.5929166567272905	-0.15000000000010338	0.19066389309065587	-0.15000000000010338	0.1952931129155627	-0.15000000000010338	0.206384180860868	-0.15000000000010338	0.21661983895346393	-0.15000000000010338	0.2481592497019522
13.499887596224667	0.0024699094896559796	-0.1400000000001036	0.03747782701976201	6.771624106923609	0.5863434526876211	-0.1400000000001036	0.19369513161085178	-0.1400000000001036	0.19823888953624785	-0.1400000000001036	0.20940305031521347	-0.1400000000001036	0.21966828942221267	-0.1400000000001036	0.2513158732066557
13.493832440619084	0.00251637282653974	-0.1300000000001038	0.03815959882123271	6.754684459376582	0.5798344226363592	-0.1300000000001038	0.1967708969837821	-0.1300000000001038	0.20122535522726	-0.1300000000001038	0.21246347400471302	-0.1300000000001038	0.2227590563871161	-0.1300000000001038	0.25451012993926103
13.487777285013498	0.0025481407366747546	-0.12000000000010402	0.03886247300062571	6.737744811829556	0.5733505005886662	-0.12000000000010402	0.19989158934992401	-0.12000000000010402	0.20425306047116581	-0.12000000000010402	0.21556623476513684	-0.12000000000010402	0.22589302176501264	-0.12000000000010402	0.25774236816755897
13.481722129407913	0.0025641846386174573	-0.11000000000010424	0.03958738627079096	6.720805164282531	0.5667902055632837	-0.11000000000010424	0.20305753678908134	-0.11000000000010424	0.20732250484892153	-0.11000000000010424	0.21871214681629914	-0.11000000000010424	0.22907101708568475	-0.11000000000010424	0.2610129470821602
13.475666973802328	0.0025638032268381445	-0.10000000000010445	0.04033532974150939	6.703865516735505	0.560025575275992	-0.10000000000010445	0.2062689902126468	-0.10000000000010445	0.21043414939786628	-0.10000000000010445	0.22190201290943817	-0.10000000000010445	0.23229380391691992	-0.10000000000010445	0.2643222287897524
13.469611818196743	0.002546622471720974	-0.09000000000010466	0.041107352814559774	6.686925869188478	0.5529509679405653	-0.09000000000010466	0.20952612224537728	-0.09000000000010466	0.21358843842886419	-0.09000000000010466	0.22513658580170884	-0.09000000000010466	0.23556206146826203	-0.09000000000010466	0.2676705652488532
13.463556662591158	0.0025126128446120635	-0.08000000000010488	0.041904567408570806	6.669986221641453	0.5455234752557805	-0.08000000000010488	0.21282903148790863	-0.08000000000010488	0.21678582677406674	-0.08000000000010488	0.22841653899347605	-0.08000000000010488	0.23887638073610942	-0.08000000000010488	0.2710582785447264
13.457501506985572	0.0024620917785406473	-0.07000000000010509	0.042728152545644056	6.653046574094427	0.5377785780184884	-0.07000000000010509	0.2161777536867895	-0.07000000000010509	0.22002680655986243	-0.07000000000010509	0.23174244923570927	-0.07000000000010509	0.24223726350221905	-0.07000000000010509	0.274485634367393
13.451446351379989	0.0023957064431709787	-0.0600000000001053	0.04357935933519583	6.6361069265474	0.5298163167065424	-0.0600000000001053	0.21957228092223482	-0.0600000000001053	0.22331192695377147	-0.0600000000001053	0.235114790884891	-0.0600000000001053	0.24564512416057263	-0.0600000000001053	0.277952811026538
13.445391195774404	0.0023144337448023295	-0.050000000000105516	0.044459516394336936	6.619167279000374	0.521766111639049	-0.050000000000105516	0.22301258893118897	-0.050000000000105516	0.22664180119155017	-0.050000000000105516	0.23853394019600116	-0.050000000000105516	0.2491002928553615	-0.050000000000105516	0.28145986927058214
13.439336040168818	0.0022195458762727946	-0.04000000000010573	0.045370035748440056	6.602227631453349	0.5137462652538646	-0.04000000000010573	0.2264986712511867	-0.04000000000010573	0.23001709751545335	-0.04000000000010573	0.24200018639171644	-0.04000000000010573	0.2526030195053939	-0.04000000000010573	0.2850067304272168
13.433280884563233	0.0021125881704688793	-0.030000000000105942	0.04631241926039162	6.585287983906323	0.5058340972286853	-0.030000000000105942	0.23003057724652592	-0.030000000000105942	0.23343851400689228	-0.030000000000105942	0.2455137459837302	-0.030000000000105942	0.2561534794118629	-0.030000000000105942	0.28859317061971795
13.427225728957648	0.0019953421895081485	-0.020000000000106155	0.047288265642455724	6.568348336359296	0.4980557177834452	-0.020000000000106155	0.23360844961945193	-0.020000000000106155	0.23690674093607747	-0.020000000000106155	0.24907477732733324	-0.020000000000106155	0.25975178163027157	-0.020000000000106155	0.2922188362476643
13.421170573352063	0.0018697912746430273	-0.010000000000106368	0.04829927811076235	6.551408688812272	0.4903950739248232	-0.010000000000106368	0.23723255608105517	-0.010000000000106368	0.2404224172265858	-0.010000000000106368	0.25268339352419344	-0.010000000000106368	0.26339798075861	-0.010000000000106368	0.2958832809203352
13.415115417746478	0.0017380614889530401	-1.0658141036401503e-13	0.04934727274925566	6.534469041265245	0.48281455770286724	-1.0658141036401503e-13	0.2409033098170384	-1.0658141036401503e-13	0.243986089089696	-1.0658141036401503e-13	0.25633967310102485	-1.0658141036401503e-13	0.2670920914012033	-1.0658141036401503e-13	0.2995860181589036
13.409060262140894	0.0016023920886909261	0.009999999999893205	0.05043418765759192	6.517529393718219	0.4752772741145442	0.009999999999893205	0.2446212744056655	0.009999999999893205	0.24759817838627718	0.009999999999893205	0.26004366886771935	0.009999999999893205	0.270834103042406	0.009999999999893205	0.3033265796242542
13.403005106535307	0.0014650690838114047	0.019999999999892992	0.0515620929660637	6.500589746171194	0.46776360835385383	0.019999999999892992	0.2483871508869507	0.019999999999892992	0.2512589659870268	0.019999999999892992	0.2637954156251866	0.019999999999892992	0.274623992300473	0.019999999999892992	0.307104567220621
13.396949950929724	0.0013283932485961365	0.02999999999989278	0.0527332018102654	6.483650098624167	0.4602794188575652	0.02999999999989278	0.25220174738477125	0.02999999999989278	0.25496859204677197	0.02999999999989278	0.2675949368942545	0.02999999999989278	0.27846173008473857	0.02999999999989278	0.3109196898271242
13.390894795324138	0.0011946013785767036	0.039999999999892566	0.053949882369031484	6.466710451077141	0.45285685544102444	0.039999999999892566	0.2560659345070822	0.039999999999892566	0.2587270716746059	0.039999999999892566	0.2714422498956933	0.039999999999892566	0.2823472828555168	0.039999999999892566	0.31477178073664763
13.384839639718553	0.0010658515262076695	0.04999999999989235	0.055214671081319174	6.449770803530116	0.4455498040348518	0.04999999999989235	0.25998059206608837	0.04999999999989235	0.26253432186394215	0.04999999999989235	0.2753373672544513	0.04999999999989235	0.2862806092151922	0.04999999999989235	0.3186607980221497
13.378784484112968	0.0009441491792318717	0.05999999999989214	0.056530287171327735	6.43283115598309	0.43842504205247274	0.05999999999989214	0.26394655399916633	0.05999999999989214	0.2663901942393954	0.05999999999989214	0.2792802939704893	0.05999999999989214	0.2902616545160661	0.05999999999989214	0.3225868145217049
13.372729328507383	0.0008313128105842271	0.06999999999989193	0.05789964862642285	6.415891508436063	0.4315489699804584	0.06999999999989193	0.2679645585006103	0.06999999999989193	0.2702945082150283	0.06999999999989193	0.2832710194009806	0.06999999999989193	0.2942903465113758	0.06999999999989193	0.3265500051991475
13.366674172901797	0.0007289468104590059	0.07999999999989171	0.059325889789553714	6.398951860889039	0.42497083667254487	0.07999999999989171	0.27203520934596803	0.07999999999989171	0.27424708023926303	0.07999999999989171	0.28730950603942385	0.07999999999989171	0.2983665942582405	0.07999999999989171	0.33055063709408095
13.360619017296212	0.0006383922718866949	0.0899999999998915	0.0608123807470174	6.382012213342012	0.4187058623766773	0.0899999999998915	0.27615895246248584	0.0899999999998915	0.27824774642568334	0.0899999999998915	0.29139567889213935	0.0899999999998915	0.3024902908329092	0.0899999999998915	0.3345890623985486
13.354563861690629	0.000560709765685899	0.09999999999989129	0.06236274871385309	6.365072565794986	0.4127247987377146	0.09999999999989129	0.2803360693260246	0.09999999999989129	0.2822963776095277	0.09999999999989129	0.295529420197041	0.09999999999989129	0.3066613184826407	0.09999999999989129	0.33866571079035823
13.348508706085044	0.0004966571939729301	0.10999999999989107	0.06398090164306261	6.348132918247961	0.40695657897306586	0.10999999999989107	0.28456668614297814	0.10999999999989107	0.2863928873326109	0.10999999999989107	0.2997105734081368	0.10999999999989107	0.3108795533464587	0.10999999999989107	0.34278107520118994
13.342453550479458	0.0004466824079983359	0.11999999999989086	0.06567105431147557	6.331193270700934	0.40130719051263536	0.11999999999989086	0.2888507954512854	0.11999999999989086	0.2905372342952138	0.11999999999989086	0.3039389578421229	0.11999999999989086	0.3151448665728838	0.11999999999989086	0.3469356866746464
13.336398394873873	0.0004109158259834299	0.12999999999989065	0.06743775716462518	6.314253623153908	0.39569075831570477	0.12999999999989065	0.2931882852180687	0.12999999999989065	0.29472942132181384	0.12999999999989065	0.3082143920505854	0.12999999999989065	0.3194571200139211	0.12999999999989065	0.35113007823648457
13.330343239268288	0.0003891728938414478	0.13999999999989043	0.06928592823566279	6.297313975606883	0.39006203070634327	0.13999999999989043	0.29757897010249734	0.13999999999989043	0.29896949290298286	0.13999999999989043	0.31253672115027514	0.13999999999989043	0.3238161573682949	0.13999999999989043	0.3553647429062446
13.324288083662703	0.00038096146734101845	0.14999999999989022	0.07122088848926278	6.280374328059857	0.38443648798280633	0.14999999999989022	0.3020226203808666	0.14999999999989022	0.30325753290219193	0.14999999999989022	0.316905842143628	0.14999999999989022	0.32822179458720246	0.14999999999989022	0.35964009479266745
13.318232928057117	0.000385506419317732	0.15999999999989	0.07324840098071539	6.26343468051283	0.37888787924437023	0.15999999999989	0.3065189857170626	0.15999999999989	0.3075936631330138	0.15999999999989	0.3213217219984844	0.15999999999989	0.33267381506958016	0.15999999999989	0.36395644289255613
13.312177772451532	0.0004017767076068657	0.1699999999998898	0.07537471426291971	6.2464950329658055	0.37352218521923825	0.1699999999998898	0.31106781282974794	0.1699999999998898	0.31197804240577276	0.1699999999998898	0.32578440537151043	0.1699999999998898	0.33717197461878157	0.1699999999998898	0.3683139842297726
13.306122616845947	0.0004284952179280112	0.17999999999988958	0.07760661051951467	6.229555385418779	0.36843764648648597	0.17999999999988958	0.3156688574501634	0.17999999999988958	0.3164108646913085	0.17999999999988958	0.3302940112604712	0.17999999999988958	0.3417160182668943	0.17999999999988958	0.3727128173744039
13.300067461240364	0.00046420520335630947	0.18999999999988937	0.07995145895040048	6.212615737871753	0.36368754414061827	0.18999999999988937	0.32032189149318113	0.18999999999988937	0.3208923546370973	0.18999999999988937	0.3348507196835309	0.18999999999988937	0.34630570690501095	0.18999999999988937	0.3771529713060524
13.294012305634778	0.0005072752057647649	0.19999999999988916	0.0824172749854628	6.195676090324728	0.35926146740347664	0.19999999999988916	0.3250267062259747	0.19999999999988916	0.3254227590422642	0.19999999999988916	0.3394547504334805	0.19999999999988916	0.3509408477795846	0.19999999999988916	0.38163444035365884
13.287957150029193	0.0005559704167377938	0.20999999999988894	0.08501278595191027	6.178736442777701	0.35509268853416676	0.20999999999988894	0.32978311186571446	0.20999999999988894	0.33000233391610795	0.20999999999988894	0.344106336368264	0.20999999999988894	0.35562132082165626	0.20999999999988894	0.38615721508191336
13.281901994423608	0.0006084846669462637	0.21999999999988873	0.08774750386793354	6.161796795230675	0.35108693783419603	0.21999999999988873	0.3345909338368255	0.21999999999988873	0.33463132806408413	0.21999999999988873	0.34880569402041567	0.21999999999988873	0.3603470932848359	0.21999999999988873	0.39072130160786495
13.275846838818023	0.0006629822584071596	0.22999999999988852	0.0906318060769236	6.14485714768365	0.3471582000109934	0.22999999999988852	0.33945000597653835	0.22999999999988852	0.33930996537151387	0.22999999999988852	0.353552994652808	0.22999999999988852	0.36511821817562157	0.22999999999988852	0.3953267266166582
13.269791683212437	0.0007176594825125061	0.2399999999998883	0.09367702446717921	6.127917500136624	0.3432547922567934	0.2399999999998883	0.34436016118783225	0.2399999999998883	0.34403842883001384	0.2399999999998883	0.35834833903089053	0.2399999999998883	0.3699348164840215	0.2399999999998883	0.399973530236445
13.263736527606852	0.0007707618450774646	0.2499999999998881	0.09689554403464011	6.110977852589597	0.339364895431082	0.2499999999998881	0.349321220210798	0.2499999999998881	0.34881684974942995	0.2499999999998881	0.36319173879843963	0.2499999999998881	0.3747970477277056	0.2499999999998881	0.4046617520515044
13.257681372001269	0.0008206603486961962	0.2599999999998879	0.10030091153043029	6.0940382050425725	0.3355022775907448	0.2599999999998879	0.3543329792331327	0.2599999999998879	0.3536453053336049	0.2599999999998879	0.36808310638512937	0.2599999999998879	0.3797050762521489	0.2599999999998879	0.409391415977331
13.251626216395682	0.0008658588749053324	0.26999999999988766	0.10390795487650419	6.077098557495546	0.33168324885749967	0.26999999999988766	0.35939519700966793	0.26999999999988766	0.35852382662510646	0.26999999999988766	0.3730222541440588	0.26999999999988766	0.38465904102169113	0.26999999999988766	0.4141625178629179
13.245571060790098	0.0009050458593282686	0.27999999999988745	0.10773291391146837	6.06015890994852	0.3279099013214845	0.27999999999988745	0.364507582110078	0.27999999999988745	0.36345241665733036	0.27999999999988745	0.37800890235640006	0.27999999999988745	0.3896590342611359	0.27999999999988745	0.4189750167194149
13.239515905184513	0.0009371262810502039	0.28999999999988724	0.11179358281712877	6.043219262401495	0.3241699132730462	0.28999999999988724	0.369669780953732	0.28999999999988724	0.36843107580818424	0.28999999999988724	0.3830426951002736	0.28999999999988724	0.394705090334049	0.28999999999988724	0.4238288277821571
13.233460749578928	0.000961231505502768	0.299999999999887	0.11610946423669832	6.026279614854468	0.3204527190726052	0.299999999999887	0.3748813675125259	0.299999999999887	0.3734598286824224	0.299999999999887	0.3881232226793433	0.299999999999887	0.399797182406604	0.299999999999887	0.42872381421766786
13.227405593973343	0.0009767488131179037	0.3099999999998868	0.12070193457642356	6.009339967307442	0.316771166374263	0.3099999999998868	0.38014183596986534	0.3099999999998868	0.37853874536050014	0.3099999999998868	0.3932500490102163	0.3099999999998868	0.40493522237652174	0.3099999999998868	0.43365977463426025
13.221350438367757	0.0009833238600490237	0.3199999999998866	0.1255944192139974	5.992400319760415	0.3131734755181684	0.3199999999998866	0.38545059809543686	0.3199999999998866	0.38366795020224687	0.3199999999998866	0.3984227417473111	0.3199999999998866	0.41011905994395825	0.3199999999998866	0.4386364255087062
13.215295282762172	0.0009808754424979517	0.3299999999998864	0.13081257522591674	5.975460672213391	0.3097350055779915	0.3299999999998864	0.3908069873387985	0.3299999999998864	0.38884761358893544	0.3299999999998864	0.40364090194725893	0.3299999999998864	0.415348478953281	0.3299999999998864	0.44365338051527026
13.209240127156587	0.0009695831931091383	0.33999999999988617	0.13638447766710832	5.958521024666364	0.3065305020255465	0.33999999999988617	0.39621027134838377	0.33999999999988617	0.39407792549109627	0.33999999999988617	0.4089041890481931	0.33999999999988617	0.42062319179462637	0.33999999999988617	0.4487101314278623
13.203184971551003	0.0009498851202485037	0.34999999999988596	0.14234080322481418	5.941581377119338	0.30359942822592145	0.34999999999988596	0.40165967356651916	0.34999999999988596	0.399359053755185	0.34999999999988596	0.4142123363697733	0.34999999999988596	0.4259428342154557	0.34999999999988596	0.45380603662083285
13.197129815945418	0.0009224579222341837	0.35999999999988574	0.148715002009628	5.924641729572313	0.3009227654434909	0.35999999999988574	0.40715440279211296	0.35999999999988574	0.4046910936947499	0.35999999999988574	0.41956515271545236	0.35999999999988574	0.4313069626755928	0.35999999999988574	0.45894032257265743
13.191074660339833	0.0008881948408461168	0.36999999999988553	0.15554344406274925	5.907702082025287	0.2984254438740311	0.36999999999988553	0.4126936874545036	0.36999999999988553	0.410074018173062	0.36999999999988553	0.4249625071930828	0.36999999999988553	0.43671505480875356	0.36999999999988553	0.4641121013472696
13.185019504734248	0.0008481933577202612	0.3799999999998853	0.16286552150058103	5.89076243447826	0.2960063974480147	0.3799999999998853	0.418276809343541	0.3799999999998853	0.41550763809537944	0.3799999999998853	0.4304042969759789	0.3799999999998853	0.44216651173447385	0.3799999999998853	0.4693204036410258
13.178964349128663	0.0008037010584831428	0.3899999999998851	0.1707236796567963	5.873822786931235	0.2935838125846281	0.3899999999998851	0.423903130357834	0.3899999999998851	0.4209915816099461	0.3899999999998851	0.43589040091342685	0.3899999999998851	0.4476606599678363	0.3899999999998851	0.47456422364300266
13.172909193523077	0.0007560959469826012	0.3999999999998849	0.1791633406116004	5.856883139384209	0.29113445130500665	0.3999999999998849	0.4295721061393309	0.3999999999998849	0.42652529636305414	0.3999999999998849	0.44142062496327333	0.3999999999998849	0.4531967509455623	0.3999999999998849	0.4798425693564915
13.166854037917492	0.0007068569166339071	0.4099999999998847	0.1882326695562493	5.839943491837182	0.2887075215560962	0.4099999999998847	0.435283282594362	0.4099999999998847	0.4321080736889878	0.4099999999998847	0.44699464752188817	0.4099999999998847	0.4587739574167069	0.4099999999998847	0.4851545105030475
13.160798882311909	0.0006575046931119975	0.41999999999988447	0.19798211796899096	5.823003844290158	0.28640525232903685	0.41999999999988447	0.44103627501179565	0.41999999999988447	0.437739088092251	0.41999999999988447	0.45261197326853975	0.41999999999988447	0.4643913674240969	0.41999999999988447	0.49049921585900647
13.154743726706322	0.0006095747664187509	0.42999999999988425	0.2084636571431036	5.806064196743131	0.28433841044650965	0.42999999999988425	0.4468307337341635	0.42999999999988425	0.443417441533712	0.42999999999988425	0.45827190299899545	0.42999999999988425	0.4700479776296549	0.42999999999988425	0.4958759730761778
13.148688571100738	0.0005645780193444771	0.43999999999988404	0.2197295911290423	5.789124549196105	0.2825772562429518	0.43999999999988404	0.4526663036931929	0.43999999999988404	0.44914220116626064	0.43999999999988404	0.46397352439816103	0.43999999999988404	0.4757426880633443	0.43999999999988404	0.5012841868255017
13.142633415495153	0.0005239588952082505	0.4499999999998838	0.23183081029761823	5.77218490164908	0.2811208254868752	0.4499999999998838	0.45854258634693484	0.4499999999998838	0.45491242159030154	0.4499999999998838	0.4697157255246268	0.4499999999998838	0.4814743001090455	0.4499999999998838	0.5067233551715755
13.136578259889568	0.0004890560263194011	0.4599999999998836	0.24481431754437172	5.755245254102054	0.2798984692293337	0.4599999999998836	0.4644591112076705	0.4599999999998836	0.46072714751116545	0.4599999999998836	0.47549722956775936	0.4599999999998836	0.48724151896386325	0.4599999999998836	0.512193028449472
13.130523104283983	0.00046108008748710203	0.4699999999998834	0.25871983300993967	5.738305606555027	0.2788020795890228	0.4699999999998834	0.47041532079132736	0.4699999999998834	0.4665853981453915	0.4699999999998834	0.481316646636554	0.4699999999998834	0.4930429611039933	0.4699999999998834	0.5176927581983496
13.124467948678397	0.0004410744244818605	0.4799999999998832	0.2735752681057746	5.721365959008002	0.2777328432918012	0.4799999999998832	0.47641056870851445	0.4799999999998832	0.47248613907494225	0.4799999999998832	0.4871725359738587	0.4799999999998832	0.49887716651659814	0.4799999999998832	0.5232220447982359
13.118412793072812	0.000429885525381635	0.489999999999883	0.2893908688939785	5.704426311460976	0.27664011773114533	0.489999999999883	0.48244412718878715	0.489999999999883	0.47842824941024165	0.489999999999883	0.4930634700447186	0.489999999999883	0.5047426146853138	0.489999999999883	0.528780291253996
13.112357637467227	0.00042816548129299243	0.49999999999988276	0.30615188262417353	5.687486663913949	0.2755348630049705	0.49999999999988276	0.48851519859362963	0.49999999999988276	0.48441049202175074	0.49999999999988276	0.498988090639251	0.49999999999988276	0.5106377428161496	0.49999999999988276	0.5343667680678527
13.106302481861643	0.00043633015409144156	0.5099999999998825	0.3238097272388304	5.670547016366925	0.2744729051945277	0.5099999999998825	0.49462292568416893	0.5099999999998825	0.4904314930108633	0.5099999999998825	0.5049451472029902	0.5099999999998825	0.5165609649194168	0.5099999999998825	0.5399805917588604
13.100247326256058	0.00045456163714258975	0.5199999999998823	0.34227187553839267	5.653607368819898	0.27351799168883884	0.5199999999998823	0.500766397108893	0.5199999999998823	0.4964897344666175	0.5199999999998823	0.5109335099756506	0.5199999999998823	0.5225106912213361	0.5199999999998823	0.5456207181429147
13.094192170650473	0.0004828205589079272	0.5299999999998821	0.3613910360099965	5.636667721272872	0.27270308459523085	0.5299999999998821	0.5069446468538923	0.5299999999998821	0.5025835626015045	0.5299999999998821	0.5169521555401209	0.5299999999998821	0.5284853486487305	0.5299999999998821	0.5512859507892693
13.088137015044888	0.0005208239364544155	0.5399999999998819	0.3809547371128067	5.619728073725847	0.27200768084596927	0.5399999999998819	0.5131566483921679	0.5399999999998819	0.5087112116863466	0.5399999999998819	0.5230001292005112	0.5399999999998819	0.5344834040016498	0.5399999999998819	0.5569749642573801
13.082081859439302	0.0005680648612237425	0.5499999999998817	0.4006770740586061	5.602788426178821	0.2713594543137011	0.5499999999998817	0.519401305502839	0.5499999999998817	0.5148708425680617	0.5499999999998817	0.5290764950732332	0.5499999999998817	0.5405033911765164	0.5499999999998817	0.5626863402078888
13.076026703833717	0.0006238297240804194	0.5599999999998815	0.4201950511429331	5.585848778631794	0.27065659968475825	0.5599999999998815	0.5256774421598142	0.5599999999998815	0.5210605927788317	0.5599999999998815	0.5351802883261647	0.5599999999998815	0.5465439422066398	0.5599999999998815	0.5684186123874677
13.069971548228132	0.0006872179010810371	0.5699999999998813	0.43907243199144885	5.568909131084769	0.26979828172078785	0.5699999999998813	0.531983793723621	0.5699999999998813	0.5272786334490451	0.5699999999998813	0.5413104828818607	0.5699999999998813	0.5526038194655779	0.5699999999998813	0.5741703145693218
13.063916392622549	0.0007571614392435199	0.579999999999881	0.4568139669689596	5.551969483537743	0.2687093721792942	0.579999999999881	0.5383190011518859	0.579999999999881	0.5335232267744983	0.579999999999881	0.5474659821566336	0.579999999999881	0.5586819440950859	0.579999999999881	0.5799400245548311
13.057861237016962	0.0008324496637586947	0.5899999999998808	0.4728919340481432	5.535029835990716	0.26735156185106124	0.5899999999998808	0.544681609313402	0.5899999999998808	0.539792777039391	0.5899999999998808	0.5536456319878529	0.5899999999998808	0.5647774144632185	0.5899999999998808	0.5857263977953314
13.051806081411378	0.0009117685495287999	0.5999999999998806	0.48678487194364667	5.518090188443692	0.2657214846916213	0.5999999999998806	0.5510700699705102	0.5999999999998806	0.5460858683471078	0.5999999999998806	0.5598482469287437	0.5999999999998806	0.570889508648725	0.5999999999998806	0.5915281861127343
13.045750925805793	0.0009937327105425256	0.6099999999998804	0.4980253447353508	5.501150540896665	0.26384322895669676	0.6099999999998804	0.5574827498118897	0.6099999999998804	0.5524012833666815	0.6099999999998804	0.5660726364555576	0.6099999999998804	0.5770176665505479	0.6099999999998804	0.5973442400876146
13.039695770200208	0.0010769149285288953	0.6199999999998802	0.5062502641405997	5.484210893349639	0.2617629667250025	0.6199999999998802	0.5639179440385155	0.6199999999998802	0.5587379995718356	0.6199999999998802	0.5723176179464479	0.6199999999998802	0.583161450012877	0.6199999999998802	0.6031734972535677
13.033640614594622	0.0011598806030534616	0.62999999999988	0.5112449176642296	5.467271245802614	0.2595489071476283	0.62999999999988	0.5703738960458427	0.62999999999988	0.5650951625258478	0.62999999999988	0.5785820081694171	0.62999999999988	0.589320482938202	0.62999999999988	0.6090149612477184
13.027585458989037	0.001241234505220287	0.6399999999998798	0.5129716659420811	5.4503315982555876	0.25729294148539594	0.6399999999998798	0.5768488231988824	0.6399999999998798	0.5714720393032935	0.6399999999998798	0.5848645924708088	0.6399999999998798	0.5954943772800775	0.6399999999998798	0.6148676785111661
13.021530303383452	0.0013196453848835124	0.6499999999998796	0.5115768850805107	5.433391950708561	0.25510693812241364	0.6499999999998796	0.5833409472839186	0.6499999999998796	0.5778679583714839	0.6499999999998796	0.5911640780898653	0.6499999999998796	0.6016826542404454	0.6499999999998796	0.6207307184684006
13.015475147777867	0.001393873038580082	0.6599999999998793	0.5073745656909598	5.416452303161536	0.253108226499309	0.6599999999998793	0.5898485263117078	0.6599999999998793	0.5842822442778113	0.6599999999998793	0.5974790426872739	0.6599999999998793	0.6078846720038145	0.6599999999998793	0.6266031607271887
13.009419992172283	0.0014628150632317244	0.6699999999998791	0.500810391047286	5.39951265561451	0.25139563157787764	0.6699999999998791	0.5963698827395324	0.6699999999998791	0.5907141557890345	0.6699999999998791	0.6038078901102624	0.6699999999998791	0.6140995711809395	0.6699999999998791	0.6324840897714671
13.003364836566698	0.0015255216204718928	0.6799999999998789	0.4924141615506722	5.382573008067483	0.2500246667946153	0.6799999999998789	0.6029034227401426	0.6799999999998789	0.5971628347621463	0.6799999999998789	0.6101488229101615	0.6799999999998789	0.6203262466052943	0.6799999999998789	0.6383725951448956
12.997309680961113	0.0015812126616938642	0.6899999999998787	0.48274985599609493	5.365633360520457	0.2489936286738929	0.6899999999998787	0.6094476421907875	0.6899999999998787	0.6036272705935345	0.6899999999998787	0.6164998366123059	0.6899999999998787	0.6265633497158505	0.6899999999998787	0.6442677739917881
12.991254525355528	0.0016293148388680906	0.6999999999998785	0.47237137814335517	5.348693712973432	0.2482492361212055	0.6999999999998785	0.6160011173300944	0.6999999999998785	0.6101062823824902	0.6999999999998785	0.6228587360268074	0.6999999999998785	0.6328093204429865	0.6999999999998785	0.6501687330745893
12.985199369749942	0.0016694516616575735	0.7099999999998783	0.46178909742361	5.331754065426406	0.24771142870389978	0.7099999999998783	0.6225624808837362	0.7099999999998783	0.6165985184260758	0.7099999999998783	0.6292231705811674	0.7099999999998783	0.6390624423959915	0.7099999999998783	0.6560745883904172
12.979144214144357	0.0017014681046294306	0.7199999999998781	0.4514489704998208	5.314814417879379	0.24730727253659396	0.7199999999998781	0.6291303871848748	0.7199999999998781	0.6231024705166129	0.7199999999998781	0.6355906844103398	0.7199999999998781	0.6453209111475535	0.7199999999998781	0.66198446139214
12.973089058538772	0.00172542814653374	0.7299999999998779	0.44172335472346397	5.2978747703323545	0.2469989317600753	0.7299999999998779	0.6357034719452413	0.7299999999998779	0.6296164987248344	0.7299999999998779	0.6419587773406467	0.7299999999998779	0.6515829031941959	0.7299999999998779	0.6678974710619136
12.967033902933188	0.001741609848861227	0.7399999999998776	0.43291105264832	5.280935122785328	0.24679291347593216	0.7399999999998776	0.6422803134795311	0.7399999999998776	0.6361388610450782	0.7399999999998776	0.6483249735617588	0.7399999999998776	0.6578466332023001	0.7399999999998776	0.6738127208576209
12.960978747327601	0.0017505004344009487	0.7499999999998774	0.42524361084237033	5.263995475238302	0.2467273282032556	0.7499999999998774	0.6488594020968215	0.7499999999998774	0.642667741866553	0.7499999999998774	0.6546868943103452	0.7499999999998774	0.6641103896350133	0.7499999999998774	0.679729279673828
12.954923591722018	0.0017527864443556682	0.7599999999998772	0.41889511784560474	5.247055827691277	0.24684487386548962	0.7599999999998772	0.655439122897509	0.7599999999998772	0.6492012741794609	0.7599999999998772	0.6610423288519093	0.7599999999998772	0.6703725436298534	0.7599999999998772	0.6856461572573229
12.948868436116433	0.0017493242096879714	0.769999999999877	0.41399333949164746	5.23011618014425	0.2471666671322249	0.769999999999877	0.6620177544672964	0.769999999999877	0.6557375528473756	0.769999999999877	0.6673892954842603	0.769999999999877	0.6766315321142102	0.769999999999877	0.6915622770190086
12.942813280510848	0.0017411398511202674	0.7799999999998768	0.41063071047156147	5.213176532597224	0.24768109339689953	0.7799999999998768	0.6685934823997589	0.7799999999998768	0.6622746396772922	0.7799999999998768	0.6737260831390014	0.7799999999998768	0.6828858220754714	0.7799999999998768	0.6974764518153365
12.936758124905262	0.0017293825254328082	0.7899999999998766	0.4088743018058212	5.196236885050199	0.24835332344939567	0.7899999999998766	0.675164423041655	0.7899999999998766	0.6688105641930957	0.7899999999998766	0.6800512659735191	0.7899999999998766	0.6891338668070371	0.7899999999998766	0.703387369359022
12.930702969299677	0.001715309661136747	0.7999999999998764	0.4087743365869709	5.179297237503173	0.2491495449055285	0.7999999999998764	0.6817286502860166	0.7999999999998764	0.6753433256661662	0.7999999999998764	0.6863636881064995	0.7999999999998764	0.6953740656551639	0.7999999999998764	0.7092935922592799
12.924647813694092	0.0017002500476567867	0.8099999999998762	0.41037112561127853	5.162357589956146	0.25006136895135106	0.8099999999998762	0.6882842175444992	0.8099999999998762	0.6818709012850027	0.8099999999998762	0.692662421643914	0.8099999999998762	0.7016047362634812	0.8099999999998762	0.7151935733911248
12.918592658088507	0.001685571845956139	0.8199999999998759	0.4137004653157634	5.1454179424091215	0.2511153119527877	0.8199999999998759	0.6948291686538459	0.8199999999998759	0.6883912624926368	0.8199999999998759	0.6989467059756819	0.8199999999998759	0.7078241037747476	0.8199999999998759	0.7210856818430467
12.912537502482923	0.0016726530598826434	0.8299999999998757	0.4187976163947214	5.128478294862095	0.2523601990861026	0.8299999999998757	0.7013615351646104	0.8299999999998757	0.6949023975434279	0.8299999999998757	0.7052158781881114	0.8299999999998757	0.7140303066760788	0.8299999999998757	0.7269682302300354
12.906482346877338	0.001662849546793728	0.8399999999998755	0.42569999347880305	5.111538647315069	0.2538372643960258	0.8399999999998755	0.7078793222782847	0.8399999999998755	0.7014023347381038	0.8399999999998755	0.7114693031053492	0.8399999999998755	0.7202214154934248	0.8399999999998755	0.7328394925640972
12.900427191271753	0.001657455646017899	0.8499999999998753	0.4344486682837129	5.094598999768044	0.2555479250106536	0.8499999999998753	0.7143804901847751	0.8499999999998753	0.7078891589397664	0.8499999999998753	0.7177063081251631	0.8499999999998753	0.7263954589183992	0.8499999999998753	0.738697703970245
12.894372035666168	0.0016576795716431731	0.8599999999998751	0.44508873753754485	5.077659352221017	0.25743634900490786	0.8599999999998751	0.720862940101101	0.8599999999998751	0.714361014566817	0.8599999999998751	0.7239261246384119	0.8599999999998751	0.7325504519055346	0.8599999999998751	0.7445410388842943
12.888316880060582	0.0016646065016997235	0.8699999999998749	0.4576685442322108	5.060719704673991	0.2593973065823806	0.8699999999998749	0.7273245137284212	0.8699999999998749	0.7208160911590595	0.8699999999998749	0.7301278361274898	0.8699999999998749	0.7386844210466866	0.8699999999998749	0.7503675713196184
12.882261724454997	0.0016791813531117832	0.8799999999998747	0.47223767474821593	5.043780057126966	0.2613074520823409	0.8799999999998747	0.7337630108328361	0.8799999999998747	0.7272525919142285	0.8799999999998747	0.7363103336803322	0.8799999999998747	0.7447954236300199	0.8799999999998747	0.7561752271396459
12.876206568849412	0.0017021817137649188	0.8899999999998744	0.4888435931525455	5.02684040957994	0.26306656679020557	0.8899999999998744	0.7401762231808058	0.8899999999998744	0.7336686900067733	0.8899999999998744	0.7424722819209452	0.8899999999998744	0.7508815580747684	0.8899999999998744	0.761961741860657
12.870151413243828	0.0017341883138521485	0.8999999999998742	0.5075267275988897	5.009900762032913	0.26463033696430965	0.8999999999998742	0.7465619763777007	0.8999999999998742	0.740062480817488	0.8999999999998742	0.7486121005101658	0.8999999999998742	0.7569409649581081	0.8999999999998742	0.7677246370980063
12.864096257638241	0.0017755924080374121	0.909999999999874	0.528313807093012	4.9929611144858885	0.2660206623470888	0.909999999999874	0.7529181669257922	0.909999999999874	0.7464319395732395	0.909999999999874	0.7547279666031038	0.909999999999874	0.7629718194823226	0.909999999999874	0.7734612243488069
12.858041102032658	0.0018265588646382194	0.9199999999998738	0.5512092815724534	4.976021466938862	0.2673105177307152	0.9199999999998738	0.7592427820561845	0.9199999999998738	0.7527748930167532	0.9199999999998738	0.760817841023991	0.9199999999998738	0.7689723175626716	0.9199999999998738	0.7791686377981748
12.851985946427073	0.001887038469231433	0.9299999999998736	0.5761847735754875	4.959081819391836	0.26859244596274345	0.9299999999998736	0.76553389482695	0.9299999999998736	0.7590890107495706	0.9299999999998736	0.7668795160456521	0.9299999999998736	0.7749406582611005	0.9299999999998736	0.7848438905255327
12.845930790821487	0.001956760542489799	0.9399999999998734	0.6031667403678116	4.942142171844811	0.26994675291656944	0.9399999999998734	0.7717896348599141	0.9399999999998734	0.765371817615309	0.9399999999998734	0.7729106772055241	0.9399999999998734	0.7808750250012497	0.9399999999998734	0.790483943318684
12.839875635215902	0.002035228018739632	0.9499999999998732	0.6320229030102983	4.925202524297784	0.27142390004007344	0.9499999999998732	0.7780081429334256	0.9499999999998732	0.7716207240411326	0.9499999999998732	0.7789089676558959	0.9499999999998732	0.7867735672461443	0.9499999999998732	0.7960857739391507
12.833820479610317	0.0021217494353358555	0.959999999999873	0.6625485349551359	4.908262876750758	0.2730470785615027	0.959999999999873	0.7841875224654223	0.959999999999873	0.7778330679580028	0.959999999999873	0.7848720425682921	0.959999999999873	0.7926343836925227	0.959999999999873	0.8016464372397407
12.827765324004732	0.0022154192468927464	0.9699999999998727	0.6944543602603178	4.891323229203733	0.2748298812229265	0.9699999999998727	0.7903258010113442	0.9699999999998727	0.7840061607378377	0.9699999999998727	0.7907976035425168	0.9699999999998727	0.7984555079933404	0.9699999999998727	0.8071631115264903
12.821710168399147	0.002315159657543602	0.9799999999998725	0.727358469903896	4.874383581656707	0.27679688131772506	0.9799999999998725	0.7964209103711559	0.9799999999998725	0.7901373306571531	0.9799999999998725	0.7966834082244574	0.9799999999998725	0.8042348984583131	0.9799999999998725	0.8126331316212586
12.815655012793563	0.0024197353852676803	0.9899999999998723	0.7607850948318571	4.85744393410968	0.2789945109749237	0.9899999999998723	0.8024706866864955	0.9899999999998723	0.7962239600507832	0.9899999999998723	0.8025272569431251	0.9899999999998723	0.80997043364132	0.9899999999998723	0.8180540122458234
12.809599857187978	0.0025277659654959843	0.9999999999998721	0.7941729547216643	4.8405042865626555	0.2814861231252082	0.9999999999998721	0.8084728848821113	0.9999999999998721	0.8022635151825631	0.9999999999998721	0.8083269643435521	0.9999999999998721	0.8156599155982769	0.9999999999998721	0.823423466022494
12.803544701582393	0.0026377749655344014	1.009999999999872	0.8268949142291425	4.823564639015629	0.28433398374740493	1.009999999999872	0.814425197767107	1.009999999999872	0.8082535696804111	1.009999999999872	0.8140803278573526	1.009999999999872	0.8213010816309244	1.009999999999872	0.8287394193514189
12.797489545976807	0.002748194906006013	1.0199999999998717	0.8582887009034108	4.806624991468603	0.2875777344433317	1.0199999999998717	0.8203252703962072	1.0199999999998717	0.8141918224536311	1.0199999999998717	0.8197851053586112	1.0199999999998717	0.8268916237920909	1.0199999999998717	0.8340000278434467
12.791434390371222	0.002857416475274236	1.0299999999998715	0.8876957714340974	4.789685343921578	0.2912194205525088	1.0299999999998715	0.8261707043906036	1.0299999999998715	0.8200761097004073	1.0299999999998715	0.8254390112794799	1.0299999999998715	0.8324292138424033	1.0299999999998715	0.8392036915034474
12.785379234765637	0.002963818058096701	1.0399999999998712	0.9145028870257611	4.772745696374551	0.29522065397405317	1.0399999999998712	0.8319590526771325	1.0399999999998712	0.8259044089506186	1.0399999999998712	0.8310397348753337	1.0399999999998712	0.8379115302406482	1.0399999999998712	0.8443490682474148
12.779324079160052	0.003065785421394512	1.049999999999871	0.9381797297320646	4.755806048827525	0.29951030656518807	1.049999999999871	0.8376878098643419	1.049999999999871	0.8316748324408323	1.049999999999871	0.836584977937039	1.049999999999871	0.8433362832120469	1.049999999999871	0.8494350821600333
12.773268923554468	0.003161760928675377	1.0599999999998708	0.9583068595798194	4.738866401280498	0.3039962766873125	1.0599999999998708	0.8433544053644065	1.0599999999998708	0.8373856081176047	1.0599999999998708	0.8420725039414717	1.0599999999998708	0.8487012338549483	1.0599999999998708	0.8544609202493846
12.767213767948881	0.00325026322580287	1.0699999999998706	0.9745914304251988	4.721926753733474	0.3085749532841532	1.0699999999998706	0.8489562049225455	1.0699999999998706	0.8430350490646153	1.0699999999998706	0.8475001879593039	1.0699999999998706	0.8540042035463361	1.0699999999998706	0.8594260093758447
12.761158612343298	0.0033299192303714647	1.0799999999998704	0.9868720702746625	4.704987106186447	0.31313630877717014	1.0799999999998704	0.8544905225304662	1.0799999999998704	0.848621514959524	1.0799999999998704	0.8528660570739255	1.0799999999998704	0.8592430708594414	1.0799999999998704	0.8643299650088379
12.755103456737713	0.003399496121081576	1.0899999999998702	0.9951171888372751	4.688047458639421	0.31756823518533994	1.0899999999998702	0.8599546406401161	1.0899999999998702	0.8541433709893241	1.0899999999998702	0.8581683141491508	1.0899999999998702	0.8644157551159339	1.0899999999998702	0.8691725067236286
12.749048301132127	0.0034579210235088143	1.09999999999987	0.999421133878547	4.671107811092396	0.3217662536440499	1.09999999999987	0.8653458339687913	1.09999999999987	0.8595989496509023	1.09999999999987	0.8634053421729551	1.09999999999987	0.8695201886161187	1.09999999999987	0.8739533421165754
12.742993145526542	0.0035042982351520847	1.1099999999998698	1.0	4.6541681635453696	0.32565212407281985	1.1099999999998698	0.870661391938161	1.1099999999998698	0.8649865191985477	1.1099999999998698	0.8685756905282351	1.1099999999998698	0.874554282874321	1.1099999999998698	0.8786720298437773
12.736937989920957	0.0035379461362509378	1.1199999999998695	0.9971850810602743	4.637228515998343	0.32919828698256987	1.1199999999998695	0.8758986366856268	1.1199999999998695	0.870304260182601	1.1199999999998695	0.8736780472055548	1.1199999999998695	0.8795158967863571	1.1199999999998695	0.8833278412526563
12.730882834315372	0.003558382425458629	1.1299999999998693	0.9914092831637794	4.620288868451318	0.33244805682051365	1.1299999999998693	0.8810549364747322	1.1299999999998693	0.8755502496751185	1.1299999999998693	0.8787112016892029	1.1299999999998693	0.8844028156152179	1.1299999999998693	0.8879196452982033
12.724827678709786	0.0035653561092171596	1.1399999999998691	0.9831819511818337	4.603349220904292	0.33551944967697483	1.1399999999998691	0.8861277166653595	1.1399999999998691	0.8807224521217946	1.1399999999998691	0.8836740023049309	1.1399999999998691	0.8892127485163294	1.1399999999998691	0.8924458404236305
12.718772523104203	0.0035588401195938042	1.149999999999869	0.9730505557719351	4.586409573357265	0.3385848555324687	1.149999999999869	0.8911144712085663	1.149999999999869	0.8858187162027119	1.149999999999869	0.8885653099815821	1.149999999999869	0.8939433491855457	1.149999999999869	0.8969043490686281
12.712717367498618	0.0035390436178868953	1.1599999999998687	0.9615520623095575	4.569469925810241	0.34182917307963395	1.1599999999998687	0.8960127767374719	1.1599999999998687	0.8908367780190106	1.1599999999998687	0.8933839487189874	1.1599999999998687	0.8985922596587592	1.1599999999998687	0.9012926773833039
12.706662211893033	0.0035063947695777265	1.1699999999998685	0.9491605625510684	4.552530278263214	0.34539963170097204	1.1699999999998685	0.9008203096175917	1.1699999999998685	0.8957742715455433	1.1699999999998685	0.8981286525285154	1.1699999999998685	0.9031571721750092	1.1699999999998685	0.9056080287131594
12.700607056287447	0.0034615333621670795	1.1799999999998683	0.9362395243271556	4.535590630716188	0.3493664683556114	1.1799999999998683	0.9055348649274764	1.1799999999998683	0.9006287470791576	1.1799999999998683	0.9027980098352598	1.1799999999998683	0.9076358994879129	1.1799999999998683	0.9098474489809001
12.694551900681862	0.003405315726617541	1.189999999999868	0.9230065845142847	4.518650983169163	0.353710602947741	1.189999999999868	0.91015437592327	1.189999999999868	0.9053976972534947	1.189999999999868	0.907390409063064	1.189999999999868	0.9120264411678568	1.189999999999868	0.9140079782224181
12.688496745076277	0.0033387704443726767	1.1999999999998678	0.9095168256911306	4.5017113356221365	0.35834358038693315	1.1999999999998678	0.9146769329286717	1.1999999999998678	0.910078588530689	1.1999999999998678	0.9119039922309922	1.1999999999998678	0.9163270332116078	1.1999999999998678	0.9180867855409283
12.682441589470692	0.003263100808078189	1.2099999999998676	0.8956677710677561	4.48477168807511	0.3631510223652968	1.2099999999998676	0.9191008009420769	1.2099999999998676	0.9146688944547524	1.2099999999998676	0.9163366250585382	1.2099999999998676	0.9205361708199873	1.2099999999998676	0.9220812725976136
12.676386433865108	0.003179652832206879	1.2199999999998674	0.8812263974788783	4.467832040528085	0.36804064608558773	1.2199999999998674	0.9234244347779117	1.2199999999998674	0.9191661259052509	1.2199999999998674	0.9206858908140846	1.2199999999998674	0.924652598958341	1.2199999999998674	0.9259891402772391
12.670331278259521	0.0030898808029624484	1.2299999999998672	0.865875393582143	4.450892392981059	0.3729740634469228	1.2299999999998672	0.9276464891892392	1.2299999999998672	0.9235678533902898	1.2299999999998672	0.9249491106144252	1.2299999999998672	0.9286752712117257	1.2299999999998672	0.9298084213946352
12.664276122653938	0.0029953398961160304	1.239999999999867	0.8492727089503289	4.433952745434032	0.3779698928827643	1.239999999999867	0.9317658198188001	1.239999999999867	0.9278717171681555	1.239999999999867	0.9291233865506815	1.239999999999867	0.9326032831516978	1.239999999999867	0.9335374873338537
12.658220967048353	0.002897629580419581	1.2499999999998668	0.8311155348284093	4.417013097887008	0.3830791597703175	1.2499999999998668	0.9357814699998731	1.2499999999998668	0.9320754227202948	1.2499999999998668	0.9332056584527967	1.2499999999998668	0.9364357907277668	1.2499999999998668	0.937175037755742
12.652165811442767	0.0027983837747212535	1.2599999999998666	0.8111981067032336	4.400073450339981	0.3883469083296475	1.2599999999998666	0.9396926391078468	1.2599999999998666	0.9361767216502372	1.2599999999998666	0.9371927628623198	1.2599999999998666	0.9401719261429289	1.2599999999998666	0.9407200807384302
12.646110655837182	0.0026992339371480437	1.2699999999998663	0.7894531507504683	4.383133802792955	0.39377939437777304	1.2699999999998663	0.9434986303692174	1.2699999999998663	0.9401733810513885	1.2699999999998663	0.9410814848872093	1.2699999999998663	0.9438107229688164	1.2699999999998663	0.9441719073878838
12.640055500231597	0.002601772154288437	1.2799999999998661	0.7659699078732924	4.36619415524593	0.3993324970193267	1.2799999999998661	0.9471987793625924	1.2799999999998661	0.9440631469270546	1.2799999999998661	0.9448685989723555	1.2799999999998661	0.9473510592680398	1.2799999999998661	0.9475300617312442
12.634000344626012	0.002507519151817371	1.289999999999866	0.7409868697391844	4.3492545076989035	0.4049258694741223	1.289999999999866	0.9507923681493414	1.289999999999866	0.9478437086284685	1.289999999999866	0.9485509006273671	1.289999999999866	0.9507916232731067	1.289999999999866	0.9507943045971131
12.627945189020426	0.002417909530169293	1.2999999999998657	0.7148630271892339	4.332314860151877	0.4104749457187345	1.2999999999998657	0.954278533407264	1.2999999999998657	0.9515126710978296	1.2999999999998657	0.952125234906177	1.2999999999998657	0.9541309018422401	1.2999999999998657	0.9539645694737787
12.621890033414843	0.0023342548537208067	1.3099999999998655	0.6880356496040375	4.315375212604852	0.41592510642222935	1.3099999999998655	0.9576561793536061	1.3099999999998655	0.9550675401924167	1.3099999999998655	0.9555885273949234	1.3099999999998655	0.9573671885354753	1.3099999999998655	0.9570409087226517
12.615834877809258	0.0022577239650214197	1.3199999999998653	0.6609741441669499	4.298435565057826	0.4212727254898287	1.3199999999998653	0.9609239069265774	1.3199999999998653	0.9585057240739062	1.3199999999998653	0.9589378200997292	1.3199999999998653	0.9604986062072307	1.3199999999998653	0.9600234295486243
12.609779722203672	0.002189313456139658	1.329999999999865	0.6341383497047111	4.281495917510799	0.4265652518764909	1.329999999999865	0.9640799690245322	1.329999999999865	0.9618245511616864	1.329999999999865	0.9621703099006206	1.329999999999865	0.963523138680564	1.329999999999865	0.9629122204500138
12.603724566598087	0.002129840286499599	1.3399999999998649	0.6079466773019814	4.264556269963775	0.43188288626672205	1.3399999999998649	0.9671222575834241	1.3399999999998649	0.9650213027373636	1.3399999999998649	0.9652833835712494	1.3399999999998649	0.9664386671387788	1.3399999999998649	0.9657072702535129
12.597669410992502	0.0020799270185539263	1.3499999999998646	0.5827561494581822	4.247616622416748	0.43731217866328226	1.3499999999998646	0.9700483227534891	1.3499999999998646	0.9680932560978369	1.3499999999998646	0.9682746421631894	1.3499999999998646	0.9692430088918359	1.3499999999998646	0.9684083830592297
12.591614255386917	0.002039987053456992	1.3599999999998644	0.5588536584393584	4.230676974869722	0.4429234712141896	1.3599999999998644	0.9728554190474651	1.3599999999998644	0.9710377323994135	1.3599999999998644	0.9711419089455495	1.3599999999998644	0.9719339584904706	1.3599999999998644	0.9710150933734015
12.585559099781332	0.002010227091785972	1.3699999999998642	0.5364561359934957	4.213737327322697	0.44875991473949617	1.3699999999998642	0.9755405697729342	1.3699999999998642	0.973852142320697	1.3699999999998642	0.9738832181896685	1.3699999999998642	0.974509333013826	1.3699999999998642	0.9735265865568993
12.579503944175748	0.001990642212098553	1.379999999999864	0.5157167627329858	4.1967976797756705	0.4548383160862318	1.379999999999864	0.9781006404097742	1.379999999999864	0.9765340228676835	1.379999999999864	0.9764967858563587	1.379999999999864	0.9769670239549098	1.379999999999864	0.9759416308052782
12.573448788570161	0.001981020792375245	1.3899999999998638	0.4967345312941521	4.179858032228644	0.46115644291240593	1.3899999999998638	0.9805324135858203	1.3899999999998638	0.9790810601895562	1.3899999999998638	0.9789809667847088	1.3899999999998638	0.9793050568256854	1.3899999999998638	0.978258528381954
12.567393632964578	0.001980949431461696	1.3999999999998636	0.4795650462945311	4.162918384681619	0.4676998346676096	1.3999999999998636	0.9828326617605252	1.3999999999998636	0.9814910959970893	1.3999999999998636	0.9813342056891333	1.3999999999998636	0.9815216563655561	1.3999999999998636	0.9804750951761716
12.561338477358992	0.00198983017411679	1.4099999999998634	0.4642311089757982	4.145978737134593	0.4744442774538356	1.4099999999998634	0.9849982170033093	1.4099999999998634	0.9837621181846956	1.4099999999998634	0.9835549905376323	1.4099999999998634	0.9836153108164891	1.4099999999998634	0.9825886775502957
12.555283321753407	0.0020068977360607454	1.4199999999998631	0.4507322252340095	4.129039089587566	0.48135484271590373	1.4199999999998631	0.9870260390577968	1.4199999999998631	0.9858922387307765	1.4199999999998631	0.9856418162247197	1.4199999999998631	0.9855848246817395	1.4199999999998631	0.984596212493909
12.549228166147822	0.002031236729023211	1.429999999999863	0.43905262205674483	4.11209944204054	0.48838581127170716	1.429999999999863	0.9889132828002736	1.429999999999863	0.9878796633133626	1.429999999999863	0.9875931639460793	1.429999999999863	0.9874293476243399	1.429999999999863	0.9864943308823241
12.543173010542237	0.0020617988857913657	1.4399999999998627	0.42916765241827276	4.095159794493515	0.49548543018755403	1.4399999999998627	0.9906573644146196	1.4399999999998627	0.9897226576921225	1.4399999999998627	0.9894074980382526	1.4399999999998627	0.9891483689784877	1.4399999999998627	0.9882794952543087
12.537117854936652	0.002097439971027272	1.4499999999998625	0.42104863662305075	4.078220146946489	0.5026055726245306	1.4499999999998625	0.9922560227975725	1.4499999999998625	0.9914195163606083	1.4499999999998625	0.9910832785150099	1.4499999999998625	0.9907416729699717	1.4499999999998625	0.9899481555120044
12.531062699331066	0.0021369345455948155	1.4599999999998623	0.4146662622223757	4.061280499399462	0.5097122479617228	1.4599999999998623	0.9937073696754843	1.4599999999998623	0.9929685396403202	1.4599999999998623	0.9926189850394312	1.4599999999998623	0.9922092577912569	1.4599999999998623	0.9914969013174989
12.525007543725483	0.0021790202595405282	1.469999999999862	0.40999267583425414	4.0443408518524375	0.5167909167570541	1.469999999999862	0.9950099196168433	1.469999999999862	0.9943680256060908	1.469999999999862	0.9940131469895264	1.469999999999862	0.9935512297650178	1.469999999999862	0.992922590823994
12.518952388119898	0.0022224076949782182	1.4799999999998619	0.4070023726657885	4.027401204305411	0.5238427419321378	1.4799999999998619	0.9961625908602787	1.4799999999998619	0.9956162819780003	1.4799999999998619	0.9952643741681501	1.4799999999998619	0.9947676893768174	1.4799999999998619	0.9942224418776109
12.512897232514312	0.0022658221983486338	1.4899999999998617	0.4056719406125303	4.010461556758385	0.5308732137626292	1.4899999999998617	0.9971646707334182	1.4899999999998617	0.9967116595586071	1.4899999999998617	0.9963713831300421	1.4899999999998617	0.9958586273188997	1.4899999999998617	0.995394081824308
12.506842076908727	0.002308033409073346	1.4999999999998614	0.4059786577392315	3.99352190921136	0.5378795564306077	1.4999999999998614	0.9980157456954739	1.4999999999998614	0.9976526035194722	1.4999999999998614	0.9973330148235212	1.4999999999998614	0.9968238458757815	1.4999999999998614	0.996435561898229
12.500786921303142	0.00234787986676632	1.5099999999998612	0.407897884375479	3.9765822616643334	0.5448450653560193	1.5099999999998612	0.9987156042766345	1.5099999999998612	0.9984377136431051	1.5099999999998612	0.9981482406051061	1.5099999999998612	0.9976629153366267	1.5099999999998612	0.9973453484033858
12.494731765697557	0.0023842862362820085	1.519999999999861	0.4113991437198313	3.959642614117307	0.5517450269936313	1.519999999999861	0.999264128627082	1.519999999999861	0.9990658017055493	1.519999999999861	0.998816156017312	1.519999999999861	0.9983751686646645	1.519999999999861	0.9981223036946544
12.488676610091971	0.002416300218532709	1.5299999999998608	0.41644076024799137	3.942702966570282	0.558562140693015	1.5299999999998608	0.9996611939983588	1.5299999999998608	0.9995359350152082	1.5299999999998608	0.9993359647823156	1.5299999999998608	0.9989597317593545	1.5299999999998608	0.9987656659677012
12.482621454486388	0.0024431073148155013	1.5399999999998606	0.4229629411306881	3.9257633190232557	0.5653028112887828	1.5399999999998606	0.9999065936516631	1.5399999999998606	0.9998474593077024	1.5399999999998606	0.9997069582947784	1.5399999999998606	0.9994155819165087	1.5399999999998606	0.9992750306603296
12.476566298880801	0.0024640406696968776	1.5499999999998604	0.43087926702253376	3.9088236714762292	0.572003685421312	1.5499999999998604	1.0	1.5499999999998604	1.0	1.5499999999998604	0.9999284971473535	1.5499999999998604	0.9997416234685288	1.5499999999998604	0.9996503309470118
12.470511143275218	0.002478603217503153	1.5599999999998602	0.44006673641112015	3.8918840239292045	0.5787216878113671	1.5599999999998602	0.9999409638396064	1.5599999999998602	0.9999934458073996	1.5599999999998602	1.0	1.5599999999998602	0.9999367672307393	1.5599999999998602	0.9998918126193438
12.464455987669632	0.0024864676823204658	1.56999999999986	0.4503548158340001	3.874944376382178	0.5855095268583876	1.56999999999986	0.9997289454687297	1.56999999999986	0.9998279212686177	1.56999999999986	0.999920941779009	1.56999999999986	1.0	1.56999999999986	1.0
12.458400832064047	0.002487491342321718	1.5799999999998597	0.46151441060477266	3.8580047288351516	0.5923873345470807	1.5799999999998597	0.9993633667368312	1.5799999999998597	0.9995037543301036	1.5799999999998597	0.9996908593242223	1.5799999999998597	0.9999304328397433	1.5799999999998597	0.9999756532005479
12.452345676458462	0.0024817061868819485	1.5899999999998595	0.47324827908820505	3.841065081288127	0.5993247784923597	1.5899999999998595	0.9988436723999077	1.5899999999998595	0.9990214426625406	1.5899999999998595	0.9993093602509503	1.5899999999998595	0.9997273224814767	1.5899999999998595	0.9998197209157467
12.446290520852877	0.002469316455857177	1.5999999999998593	0.48518509473672494	3.8241254337411004	0.6062444805782565	1.5999999999998593	0.9981693916492868	1.5999999999998593	0.9983816194250166	1.5999999999998593	0.9987761312055538	1.5999999999998593	0.9993900677181121	1.5999999999998593	0.9995332950811002
12.440235365247293	0.0024506912574209323	1.609999999999859	0.4968799398519448	3.807185786194074	0.6130476275306299	1.609999999999859	0.9973401945189161	1.609999999999859	0.9975850173471635	1.609999999999859	0.9980909444268332	1.609999999999859	0.998918189666001	1.609999999999859	0.9991175731804902
12.434180209641706	0.0024263424215738394	1.6199999999998589	0.5078242020670836	3.790246138647049	0.619651310051066	1.6199999999998589	0.9963559410368373	1.6199999999998589	0.9966324302306907	1.6199999999998589	0.9972536648035403	1.6199999999998589	0.9983113085396952	1.6199999999998589	0.9985738309584528
12.428125054036123	0.002396929421585936	1.6299999999998587	0.5174672712104529	3.7733064911000227	0.6260203015491974	1.6299999999998587	0.9952167223168842	1.6299999999998587	0.9955246730943533	1.6299999999998587	0.9962642611916852	1.6299999999998587	0.9975691284457493	1.6299999999998587	0.9979034038997089
12.422069898430536	0.0023632150810158482	1.6399999999998585	0.5252507915362685	3.756366843552996	0.6321776004069735	1.6399999999998585	0.9939228922784962	1.6399999999998585	0.9942625449552644	1.6399999999998585	0.99512282455373	1.6399999999998585	0.9966914362032048	1.6399999999998585	0.9971076715331277
12.416014742824952	0.002326048348662691	1.6499999999998582	0.530653489468188	3.7394271960059715	0.6381876318973714	1.6499999999998582	0.9924750873637226	1.6499999999998582	0.9928468000055225	1.6499999999998582	0.9938295920090481	1.6499999999998582	0.9956781127472037	1.6499999999998582	0.9961880357478143
12.409959587219367	0.0022863495342391287	1.659999999999858	0.5332412634797177	3.722487548458945	0.6441193093526586	1.659999999999858	0.9908742310285517	1.659999999999858	0.9912781324517227	1.659999999999858	0.9923849719678269	1.659999999999858	0.9945291495057377	1.659999999999858	0.9951458840161264
12.403904431613782	0.0022450684761117076	1.6699999999998578	0.5327143494572887	3.7055479009119185	0.6500062990613399	1.6699999999998578	0.9891215209294909	1.6699999999998578	0.9895571774909869	1.6699999999998578	0.9907895631374337	1.6699999999998578	0.9932446597615273	1.6699999999998578	0.9939825313856672
12.397849276008197	0.002203169776973916	1.6799999999998576	0.5289422765462277	3.688608253364894	0.655823729694848	1.6799999999998576	0.9872183995190965	1.6799999999998576	0.9876845268904301	1.6799999999998576	0.9890441604617086	1.6799999999998576	0.9918248770247531	1.6799999999998576	0.9926991414114361
12.391794120402611	0.0021615909715865154	1.6899999999998574	0.5219789272835211	3.6716686058178674	0.6614930689813427	1.6899999999998574	0.985166512022885	1.6899999999998574	0.9856607540842697	1.6899999999998574	0.9871497438235379	1.6899999999998574	0.9902701377473156	1.6899999999998574	0.9912966347160751
12.385738964797028	0.002121230223171759	1.6999999999998572	0.5120541920223804	3.654728958270841	0.666913335586791	1.6999999999998572	0.982967657775842	1.6999999999998572	0.9834864420794284	1.6999999999998572	0.9851074494339681	1.6999999999998572	0.9885808520146674	1.6999999999998572	0.9897756023062193
12.379683809191441	0.002082906951874879	1.709999999999857	0.4995441412183521	3.637789310723816	0.6720040833859443	1.709999999999857	0.9806237406250595	1.709999999999857	0.9811622082796756	1.709999999999857	0.9829185279695489	1.709999999999857	0.9867574708494983	1.709999999999857	0.9881362459552243
12.373628653585858	0.0020473396882736785	1.7199999999998568	0.4849263775535753	3.6208496631767897	0.676739865433256	1.7199999999998568	0.978136721819058	1.7199999999998568	0.9786887230478254	1.7199999999998568	0.9805842967523101	1.7199999999998568	0.9848004607195747	1.7199999999998568	0.9863783670847486
12.367573497980272	0.0020151313090515867	1.7299999999998565	0.4687296735750626	3.603910015629763	0.6811600106857887	1.7299999999998565	0.9755085760937819	1.7299999999998565	0.9760667221130118	1.7299999999998565	0.9781060952244826	1.7299999999998565	0.9827102940905938	1.7299999999998565	0.9845014175479836
12.361518342374687	0.001986749351228406	1.7399999999998563	0.4514866529370042	3.5869703680827385	0.6853494416404268	1.7399999999998563	0.9727412504051487	1.7399999999998563	0.9732970153272352	1.7399999999998563	0.9754852533914212	1.7399999999998563	0.9804874600458153	1.7399999999998563	0.9825046122421216
12.355463186769102	0.0019625014049487444	1.7499999999998561	0.4336957987078016	3.570030720535712	0.6894000320265106	1.7499999999998561	0.9698366259106093	1.7499999999998561	0.970380495070919	1.7499999999998561	0.9727230813623639	1.7499999999998561	0.9781324927717314	1.7499999999998561	0.9803870886919935
12.349408031163517	0.0019425351134820126	1.759999999999856	0.4157957447668845	3.5530910729886855	0.6933708512493875	1.759999999999856	0.9667964865991296	1.759999999999856	0.9673181468647268	1.759999999999856	0.9698208841673904	1.759999999999856	0.9756460105559244	1.759999999999856	0.9781480877488313
12.343352875557933	0.0019268381732224264	1.7699999999998557	0.3981518129544999	3.536151425441659	0.6972655254038357	1.7699999999998557	0.9636225005234936	1.7699999999998557	0.9641110632919964	1.7699999999998557	0.9667799999326164	1.7699999999998557	0.9730287558284062	1.7699999999998557	0.9757871259207694
12.337297719952346	0.001915218647919751	1.7799999999998555	0.3810527714069859	3.5192117778946344	0.7010360299179175	1.7799999999998555	0.9603162197595566	1.7799999999998555	0.9607604610168332	1.7799999999998555	0.9636018527828032	1.7799999999998555	0.9702816284003961	1.7799999999998555	0.9733041342328103
12.331242564346763	0.0019073295758908699	1.7899999999998553	0.36471492067486716	3.502272130347608	0.7046094484377329	1.7899999999998553	0.9568791022853655	1.7899999999998553	0.9572676999290097	1.7899999999998553	0.9602880069395447	1.7899999999998553	0.9674057082629834	1.7899999999998553	0.9706995485407768
12.325187408741176	0.0019026591271351567	1.799999999999855	0.34929061416299223	3.4853324828005814	0.7079235821884682	1.799999999999855	0.9533125537838515	1.799999999999855	0.9536343031346745	1.799999999999855	0.9568402075598968	1.799999999999855	0.9644022687758498	1.799999999999855	0.9679743479061921
12.319132253135592	0.0019005699748729857	1.8099999999998548	0.33487881926503194	3.4683928352535567	0.7109543049295242	1.8099999999998548	0.9496179821898721	1.8099999999998548	0.949861976150247	1.8099999999998548	0.9532603975365078	1.8099999999998548	0.9612727835860487	1.8099999999998548	0.9651300472650418
12.313077097530007	0.0019002869919399472	1.8199999999998546	0.3215360032889279	3.45145318770653	0.7137228443632085	1.8199999999998546	0.9457968548019944	1.8199999999998546	0.945952623000382	1.8199999999998546	0.9495507062847093	1.8199999999998546	0.9580189301779435	1.8199999999998546	0.962168656009155
12.307021941924422	0.0019009489259311416	1.8299999999998544	0.3092862747482405	3.4345135401595037	0.7162818299972931	1.8299999999998544	0.941850748168103	1.8299999999998544	0.9419083561987737	1.8299999999998544	0.9457134138440952	1.8299999999998544	0.9546425903000432	1.8299999999998544	0.9590926149425173
12.300966786318837	0.0019016133206434928	1.8399999999998542	0.2981302260462929	3.417573892612479	0.7186894429753907	1.8399999999998542	0.9377813842223575	1.8399999999998542	0.9377314976244876	1.8399999999998542	0.9417508989304599	1.8399999999998542	0.9511458444810333	1.8399999999998542	0.9559047215578236
12.294911630713251	0.0019012958876142582	1.849999999999854	0.28805228459570903	3.4006342450654525	0.7209860845968554	1.849999999999854	0.9335906507267968	1.849999999999854	0.9334245686526946	1.849999999999854	0.9376655817991318	1.849999999999854	0.9475309564396809	1.849999999999854	0.9526080494956857
12.288856475107668	0.0018990000347749113	1.8599999999998538	0.2790266036902127	3.383694597518426	0.72318538266672	1.8599999999998538	0.9292806080939849	1.8599999999998538	0.9289902704552929	1.8599999999998538	0.9334598722865651	1.8599999999998538	0.943800344433569	1.8599999999998538	0.9492058641352179
12.28280131950208	0.0018937488558261801	1.8699999999998536	0.27102164492506386	3.3667549499714013	0.7252830478158188	1.8699999999998536	0.9248534868986498	1.8699999999998536	0.9244314581175372	1.8699999999998536	0.9291361312867659	1.8699999999998536	0.9399565401682451	1.8699999999998536	0.945701533715051
12.276746163896497	0.0018846146588919297	1.8799999999998533	0.26400365400452386	3.349815302424375	0.7272774583821034	1.8799999999998533	0.9203116804327087	1.8799999999998533	0.9197511139580739	1.8799999999998533	0.9246966510716331	1.8799999999998533	0.9360021401621075	1.8799999999998533	0.9420984348622226
12.270691008290912	0.001870755877336515	1.8899999999998531	0.2579392386432047	3.3328756548773484	0.7291897339570785	1.8899999999998531	0.9156577350932331	1.8899999999998531	0.9149523254560793	1.8899999999998531	0.9201436566872812	1.8899999999998531	0.9319397574574234	1.8899999999998531	0.9383998532024053
12.264635852685327	0.0018514465984186639	1.899999999999853	0.2527972405980566	3.3159360073303237	0.7310716157867813	1.899999999999853	0.9108943391543757	1.899999999999853	0.9100382716399398	1.899999999999853	0.915479327297624	1.899999999999853	0.9277719818396319	1.899999999999853	0.9346088834759804
12.258580697079742	0.0018260987097818873	1.9099999999998527	0.24855006649514957	3.298996359783297	0.7329959530210991	1.9099999999998527	0.9060243087083157	1.9099999999998527	0.9050122193891376	1.9099999999998527	0.910705833214211	1.9099999999998527	0.9235013542680615	1.9099999999998527	0.9307283382396642
12.252525541474157	0.0017943012709929905	1.9199999999998525	0.24517461168874788	3.2820567122362707	0.7350334092185462	1.9199999999998525	0.901050569110115	1.9199999999998525	0.8998775285598614	1.9199999999998525	0.9058253821580933	1.9199999999998525	0.9191303573034761	1.9199999999998525	0.9267606778931444
12.246470385868573	0.0017558303564266995	1.9299999999998523	0.24265288197048915	3.265117064689246	0.7372261534362049	1.9299999999998523	0.8959761313957635	1.9299999999998523	0.8946376628167567	1.9299999999998523	0.9008402676710418	1.9299999999998523	0.9146614198091806	1.9299999999998523	0.9227079754788052
12.240415230262986	0.0017106662803137592	1.939999999999852	0.24097239129287124	3.2481774171422195	0.7395707962542984	1.939999999999852	0.8908040654221072	1.939999999999852	0.8892962018712723	1.939999999999852	0.8957529136490395	1.939999999999852	0.9100969324032414	1.939999999999852	0.9185719263252037
12.234360074657403	0.0016590083610678755	1.9499999999998519	0.2401263901588123	3.231237769595193	0.7420186439826748	1.9499999999998519	0.8855374739369094	1.9499999999998519	0.8838568508368151	1.9499999999998519	0.8905659112027513	1.9499999999998519	0.9054392702641432	1.9499999999998519	0.9143539054647427
12.228304919051816	0.001601282303449184	1.9599999999998516	0.24011395855226006	3.2142981220481683	0.7444933499408669	1.9599999999998516	0.8801794732302425	1.9599999999998516	0.87832344368718	1.9599999999998516	0.885282046458605	1.9599999999998516	0.9006908210832278	1.9599999999998516	0.9100550666268158
12.222249763446232	0.0015381426592854088	1.9699999999998514	0.24093997842760614	3.197358474501142	0.7469184681033451	1.9699999999998514	0.8747331856426263	1.9699999999998514	0.8726999400726314	1.9699999999998514	0.8799043195835256	1.9699999999998514	0.8958540170537878	1.9699999999998514	0.9056764680882046
12.216194607840647	0.0014704531417026063	1.9799999999998512	0.24261498282627894	3.1804188269541154	0.7492431659392017	1.9799999999998512	0.8692017469096323	1.9799999999998512	0.8669904173225337	1.9799999999998512	0.8744359556737024	1.9799999999998512	0.8909313699020552	1.9799999999998512	0.901219205223799
12.210139452235062	0.0013992866251251658	1.989999999999851	0.2451548605636097	3.1634791794070907	0.7514559778594685	1.989999999999851	0.8635883278348696	1.989999999999851	0.8611990613045236	1.989999999999851	0.8688804074722086	1.989999999999851	0.8859255069685124	1.989999999999851	0.8966845289295186
12.204084296629476	0.001325900538064241	1.9999999999998508	0.24858037605709993	3.146539531860064	0.7535819388198743	1.9999999999998508	0.8578961663658619	1.9999999999998508	0.8553301600837666	1.9999999999998508	0.8632413489315659	1.9999999999998508	0.8808392047286191	1.9999999999998508	0.8920739333717751
12.198029141023891	0.0012517097951850243	2.0099999999998506	0.2529164422828702	3.1295998843130377	0.7556660813528301	2.0099999999998506	0.8521286039953748	2.0099999999998506	0.8493881026632066	2.0099999999998506	0.8575226584498505	2.0099999999998506	0.8756754148875623	2.0099999999998506	0.8873892044520473
12.191973985418308	0.0011782671115374917	2.0199999999998504	0.25819106033655	3.112660236766013	0.7577517637342532	2.0199999999998504	0.8462891201320644	2.0199999999998504	0.8433773819664825	2.0199999999998504	0.8517283917886043	2.0199999999998504	0.8704372782122028	2.0199999999998504	0.882632429356034
12.18591882981272	0.0011072162488544237	2.02999999999985	0.2644338114332283	3.0957205892189865	0.7598639770911688	2.02999999999985	0.8403813594242532	2.02999999999985	0.8373025977312133	2.02999999999985	0.8458627469958541	2.02999999999985	0.865128122846335	2.02999999999985	0.8778059748496302
12.179863674207137	0.0010402575654552073	2.03999999999985	0.27167375714824477	3.07878094167196	0.762004863186246	2.03999999999985	0.8344091489595664	2.03999999999985	0.8311684525795698	2.03999999999985	0.8399300261132343	2.03999999999985	0.8597514464469851	2.03999999999985	0.8729124456374752
12.173808518601552	0.0009791012625438582	2.0499999999998497	0.27993657365714464	3.0618412941249353	0.7641626934582925	2.0499999999998497	0.8283765038633748	2.0499999999998497	0.8249797344817151	2.0499999999998497	0.8339345996632861	2.0499999999998497	0.8543108838550894	2.0499999999998497	0.8679546338503459
12.167753362995967	0.0009254403162762934	2.0599999999998495	0.28924072073344925	3.044901646577909	0.7663291696726827	2.0599999999998495	0.8222876206767066	2.0599999999998495	0.8187412815754093	2.0599999999998495	0.8278808790263875	2.0599999999998495	0.8488101632768911	2.0599999999998495	0.8629354676977037
12.161698207390382	0.0008808791168467831	2.0699999999998493	0.29959243543574543	3.0279619990308824	0.7685161138918444	2.0699999999998493	0.816146858586282	2.0699999999998493	0.8124579302611769	2.0699999999998493	0.8217732989381294	2.0699999999998493	0.8432530540448597	2.0699999999998493	0.8578579633796752
12.155643051784796	0.0008469064005552253	2.079999999999849	0.31097935861871856	3.0110223514838577	0.7707625950225295	2.079999999999849	0.8099587099807296	2.079999999999849	0.8061344530741333	2.079999999999849	0.8156163086010751	2.079999999999849	0.8376433089878438	2.079999999999849	0.852725181175858
12.149587896179213	0.0008248460353840087	2.089999999999849	0.32336267170143734	2.994082703936831	0.7731277993466298	2.089999999999849	0.8037277642837802	2.089999999999849	0.7997754970750699	2.089999999999849	0.8094143669582932	2.089999999999849	0.8319846053748039	2.089999999999849	0.8475401852869995
12.143532740573626	0.0008158176494595031	2.0999999999998487	0.33666777108320917	2.9771430563898047	0.7756713631207309	2.0999999999998487	0.7974586717933222	2.0999999999998487	0.79338553491073	2.0999999999998487	0.8031719367924077	2.0999999999998487	0.8262804905638097	2.0999999999998487	0.8423060077272706
12.137477584968043	0.0008206972595135491	2.1099999999998484	0.35077377247574065	2.96020340884278	0.7784290359577349	2.1099999999998484	0.7911561156426987	2.1099999999998484	0.7869688388032108	2.1099999999998484	0.7968934739070952	2.1099999999998484	0.8205343407491561	2.1099999999998484	0.8370256187867956
12.131422429362456	0.000840080360066106	2.1199999999998482	0.3655025473833908	2.9432637612957535	0.7813945883378457	2.1199999999998482	0.7848247985114255	2.1199999999998482	0.7805294831504034	2.1199999999998482	0.7905834111224666	2.1199999999998482	0.814749341764683	2.1199999999998482	0.8317019088261177
12.125367273756872	0.0008742671590983102	2.129999999999848	0.3806085568811305	2.926324113748727	0.7845172374026866	2.129999999999848	0.7784694460969824	2.129999999999848	0.7740713755302149	2.129999999999848	0.784246140766609	2.129999999999848	0.8089284984101768	2.129999999999848	0.8263376865968628
12.119312118151287	0.0009232207457928091	2.139999999999848	0.39577141989009773	2.9093844662017005	0.7877178898730063	2.139999999999848	0.7720948232065519	2.139999999999848	0.7675983101808969	2.139999999999848	0.7778860022094534	2.139999999999848	0.8030746734289259	2.139999999999848	0.8209356965497326
12.113256962545702	0.0009865818548607014	2.1499999999998476	0.4105938023428853	2.892444818654676	0.790919375088702	2.1499999999998476	0.7657057532428684	2.1499999999998476	0.7611140337938848	2.1499999999998476	0.7715072815493189	2.1499999999998476	0.797190650721029	2.1499999999998476	0.8154986519817192
12.107201806940116	0.0010636245735607145	2.1599999999998474	0.42460759251513347	2.8755051711076494	0.79407892207849	2.1599999999998474	0.759307130181515	2.1599999999998474	0.7546223116279404	2.1599999999998474	0.7651142284479364	2.1599999999998474	0.7912792119111766	2.1599999999998474	0.8100292745880572
12.101146651334531	0.0011533055561223416	2.169999999999847	0.43729108766756	2.858565523560623	0.7972086538618984	2.169999999999847	0.7529039146541494	2.169999999999847	0.748126982999163	2.169999999999847	0.7587110908620835	2.169999999999847	0.7853432129159301	2.169999999999847	0.8045303274189823
12.095091495728948	0.0012542320343708019	2.179999999999847	0.44809870434436355	2.841625876013598	0.8003737554094409	2.179999999999847	0.7465011112981101	2.179999999999847	0.7416319990094005	2.179999999999847	0.7523021632386018	2.179999999999847	0.779385648436145	2.179999999999847	0.7990046300105083
12.08903634012336	0.0013647134928713351	2.1899999999998467	0.45650237798889515	2.8246862284665717	0.8036666526921279	2.1899999999998467	0.7401037307774828	2.1899999999998467	0.7351414408446683	2.1899999999998467	0.7458918390997107	2.1899999999998467	0.7734096967338335	2.1899999999998467	0.7934550518392052
12.082981184517777	0.0014827715118138289	2.1999999999998465	0.4620406147272144	2.807746580919545	0.8071662753620493	2.1999999999998465	0.7337167443640978	2.1999999999998465	0.7286595223205836	2.1999999999998465	0.7394846562582984	2.1999999999998465	0.7674187429272498	2.1999999999998465	0.7878844904558375
12.076926028912192	0.0016061692956667005	2.2099999999998463	0.46436795856105906	2.7908069333725205	0.8108990141428449	2.2099999999998463	0.7273450402140305	2.2099999999998463	0.722190583476418	2.2099999999998463	0.7330853229735086	2.2099999999998463	0.7614163841906485	2.2099999999998463	0.7822958491062113
12.070870873306607	0.0017324805733692902	2.219999999999846	0.46329572069168123	2.773867285825494	0.8148188488953069	2.219999999999846	0.7209933883869399	2.219999999999846	0.7157390818495465	2.219999999999846	0.726698716385781	2.219999999999846	0.7554064228800873	2.219999999999846	0.7766920311871693
12.064815717701022	0.0018591043626588007	2.229999999999846	0.458815342229457	2.7569276382784675	0.8188170318390523	2.229999999999846	0.7146664174729458	2.229999999999846	0.7093095849396174	2.229999999999846	0.7203298498279654	2.229999999999846	0.749392853078175	2.229999999999846	0.7710759638309357
12.058760562095436	0.001983351095310788	2.2399999999998457	0.45109905710177756	2.739987990731443	0.8227594237645101	2.2399999999998457	0.7083686012831631	2.2399999999998457	0.7029067631845198	2.2399999999998457	0.7139838118610882	2.2399999999998457	0.743379843139209	2.2399999999998457	0.7654506519473138
12.052705406489853	0.0021024746065142	2.2499999999998455	0.44047769478964854	2.7230483431844164	0.8265370840449995	2.2499999999998455	0.7021042512866793	2.2499999999998455	0.6965353797178715	2.2499999999998455	0.7076656855044778	2.2499999999998455	0.7373717132469477	2.2499999999998455	0.7598192513897146
12.046650250884266	0.0022137459565060844	2.2599999999998452	0.42740069337571623	2.70610869563739	0.830108965638261	2.2599999999998452	0.6958775102029947	2.2599999999998452	0.6902002726661344	2.2599999999998452	0.7013804596611275	2.2599999999998452	0.7313729047747335	2.2599999999998452	0.7541851403470761
12.040595095278682	0.002314510027158192	2.269999999999845	0.41238683347015254	2.689169048090365	0.833518172613729	2.269999999999845	0.6896923441635497	2.269999999999845	0.6839063276292157	2.269999999999845	0.6951329452529774	2.269999999999845	0.725387938565484	2.269999999999845	0.7485519651219982
12.034539939673095	0.00240225688289053	2.279999999999845	0.3959748902110127	2.6722294005433387	0.8368741131042601	2.279999999999845	0.683552533894	2.279999999999845	0.6776584409269086	2.279999999999845	0.688927706098851	2.279999999999845	0.7194213620703851	2.279999999999845	0.7429236410049976
12.028484784067512	0.002474663602931026	2.2899999999998446	0.3786815982512644	2.655289752996312	0.8403079079826762	2.2899999999998446	0.6774616679297896	2.2899999999998446	0.6714614764683324	2.2899999999998446	0.6827690101281174	2.2899999999998446	0.71347768933796	2.2899999999998446	0.7373042993761268
12.022429628461927	0.002529673024392548	2.2999999999998444	0.3609711622827679	2.6383501054492875	0.8439203311271444	2.2999999999998444	0.6714231418610886	2.2999999999998444	0.6653202196788207	2.2999999999998444	0.6766608017829854	2.2999999999998444	0.707561341202945	2.2999999999998444	0.7316981851014738
12.016374472856342	0.002565523270926787	2.309999999999844	0.3432373140651199	2.621410457902261	0.847744782932032	2.309999999999844	0.6654401666469274	2.309999999999844	0.6592393307275711	2.309999999999844	0.6706066930420893	2.309999999999844	0.7016765941794073	2.309999999999844	0.7261095201738006
12.010319317250756	0.002580819113637806	2.319999999999844	0.3257965078715283	2.6044708103552345	0.8517407276899596	2.319999999999844	0.6595157866551787	2.319999999999844	0.6532232973204007	2.319999999999844	0.6646099692342854	2.319999999999844	0.6958275449358065	2.319999999999844	0.7205423575342349
12.004264161645171	0.0025745541175724498	2.3299999999998438	0.30888956923308436	2.58753116280821	0.8558188658774687	2.3299999999998438	0.6536529052460832	2.3299999999998438	0.6472763858439584	2.3299999999998438	0.6586736065595333	2.3299999999998438	0.69001809355814	2.3299999999998438	0.7150004515705161
11.998209006039588	0.002546145091816544	2.3399999999998435	0.2926888243817208	2.5705915152611833	0.8598848868892767	2.3399999999998435	0.6478543135237933	2.3399999999998435	0.6414025898324281	2.3399999999998435	0.6528003000097661	2.3399999999998435	0.6842519445703216	2.3399999999998435	0.7094871685738244
11.992153850434	0.0024954591574276185	2.3499999999998433	0.27730809105961457	2.553651867714157	0.8638807235364009	2.3499999999998433	0.6421227170738166	2.3499999999998433	0.6356055768372787	2.3499999999998433	0.6469925019030457	2.3499999999998433	0.6785326213173214	2.3499999999998433	0.7040054522240105
11.986098694828417	0.0024228260510406915	2.359999999999843	0.2628135527991347	2.536712220167132	0.8678048242827195	2.359999999999843	0.6364607562904555	2.359999999999843	0.629888638081525	2.359999999999843	0.641252471475166	2.359999999999843	0.6728634876338919	2.359999999999843	0.6985578478202582
11.980043539222832	0.002329033203425958	2.369999999999843	0.2492342141001225	2.5197725726201057	0.8717044101739302	2.369999999999843	0.6308710177956195	2.369999999999843	0.6242546481626216	2.369999999999843	0.6355823345370888	2.369999999999843	0.6672477706401245	2.369999999999843	0.6931465772343146
11.973988383617247	0.0022153282002099427	2.3799999999998427	0.23657120501237996	2.502832925073079	0.8756467670364247	2.3799999999998427	0.6253560367756227	2.3799999999998427	0.6187060428462505	2.3799999999998427	0.6299841494554321	2.3799999999998427	0.6616885795190707	2.3799999999998427	0.687773647524908
11.967933228011661	0.0020833941746639367	2.3899999999998425	0.22480562257465325	2.4858932775260545	0.8796867333446571	2.3899999999998425	0.6199182920538318	2.3899999999998425	0.613244820783849	2.3899999999998425	0.6244599727036332	2.3899999999998425	0.6561889167615592	2.3899999999998425	0.6824409720385658
11.961878072406076	0.0019353128968866394	2.3999999999998423	0.21390486916926457	2.468953629979028	0.8838475938281097	2.3999999999998423	0.6145601969383775	2.3999999999998423	0.6078725704291604	2.3999999999998423	0.6190119152635439	2.3999999999998423	0.6507516803996922	2.3999999999998423	0.677150484187914
11.955822916800493	0.0017735500094772216	2.409999999999842	0.20382760361903587	2.4520139824320015	0.8881238991179176	2.409999999999842	0.609284089184005	2.409999999999842	0.6025905182999584	2.409999999999842	0.6136421812398631	2.409999999999842	0.6453796579977497	2.409999999999842	0.6719042295801392
11.949767761194906	0.0016008812059006164	2.419999999999842	0.19452749414724177	2.435074334884977	0.8925013347593518	2.419999999999842	0.6040922228092864	2.419999999999842	0.5973995912490953	2.419999999999842	0.6083530824320706	2.419999999999842	0.6400755152994473	2.419999999999842	0.6667044292496799
11.943712605589322	0.0014203553196701693	2.4299999999998416	0.18595598313117273	2.4181346873379503	0.8969787378307996	2.4299999999998416	0.5989867632295475	2.4299999999998416	0.5923004847700394	2.4299999999998416	0.6031470267194469	2.4299999999998416	0.634841783803976	2.4299999999998416	0.6615535129333495
11.937657449983735	0.0012352180419917735	2.4399999999998414	0.17806426446454549	2.401195039790924	0.9015760679240659	2.4399999999998414	0.5939697854080046	2.4399999999998414	0.5872937313291194	2.4399999999998414	0.5980264827995219	2.4399999999998414	0.6296808516349253	2.4399999999998414	0.656454125135145
11.931602294378152	0.001048860246619577	2.449999999999841	0.17080465060994987	2.384255392243899	0.9063204725384125	2.449999999999841	0.5890432729838622	2.449999999999841	0.5823797657368304	2.449999999999841	0.5929939278390123	2.449999999999841	0.6245949607562572	2.449999999999841	0.6514091080786779
11.925547138772567	0.0008647318646154921	2.459999999999841	0.16413147757379123	2.3673157446968727	0.9112161007911526	2.459999999999841	0.5842091151727069	2.459999999999841	0.577558986812124	2.459999999999841	0.588051786943443	2.459999999999841	0.6195862114212787	2.459999999999841	0.6464214654241373
11.919491983166981	0.0006862754448779612	2.4699999999998408	0.15800166744183844	2.350376097149846	0.9162141917881208	2.4699999999998408	0.5794690981991614	2.4699999999998408	0.5728318148999926	2.4699999999998408	0.5832023735264701	2.4699999999998408	0.6146565725587246	2.4699999999998408	0.6414943098920386
11.913436827561396	0.0005168498717860927	2.4799999999998406	0.15237504243659672	2.3334364496028215	0.9212021437448954	2.4799999999998406	0.574824889276444	2.4799999999998406	0.5681987432535728	2.4799999999998406	0.5784478377679786	2.4799999999998406	0.6098078953887545	2.4799999999998406	0.6366307974123265
11.907381671955811	0.0003596639257284274	2.4899999999998403	0.14721446271993943	2.316496802055795	0.926021565569021	2.4899999999998403	0.5702780133237315	2.4899999999998403	0.5636603788970179	2.4899999999998403	0.5737901271617126	2.4899999999998403	0.6050419271906876	2.4899999999998403	0.631834050399487
11.901326516350228	0.00021769261858360439	2.49999999999984	0.14248584247057142	2.2995571545087685	0.9305105452621539	2.49999999999984	0.5658298250087701	2.49999999999984	0.5592174668116296	2.49999999999984	0.5692309596825156	2.49999999999984	0.6003603225517875	2.49999999999984	0.6271070733642188
11.89527136074464	9.36181364125971e-05	2.50999999999984	0.13815808476359123	2.282617506961742	0.934551852728729	2.50999999999984	0.5614814806498848	2.50999999999984	0.5548708913292346	2.50999999999984	0.5647718074837293	2.50999999999984	0.5957646500689922	2.50999999999984	0.6224526653829676
11.889216205139057	-1.021445352211041e-05	2.5199999999998397	0.13420296493223965	2.2656778594147173	0.9381046425385249	2.5199999999998397	0.5572339155334267	2.5199999999998397	0.550621651040369	2.5199999999998397	0.5604138878775954	2.5199999999998397	0.5912563929331955	2.5199999999998397	0.6178733358436734
11.883161049533472	-9.188332799701343e-05	2.5299999999998395	0.13059498383023452	2.248738211867691	0.9412046701482709	2.5299999999998395	0.5530878320729676	2.5299999999998395	0.5464708080044102	2.5299999999998395	0.5561581588189968	2.5299999999998395	0.5868369420308016	2.5299999999998395	0.6133712318245439
11.877105893927887	-0.00014989728999105704	2.5399999999998393	0.12731120620933767	2.2317985643206644	0.9439340325643998	2.5399999999998393	0.5490437028379781	2.5399999999998393	0.5424194173935968	2.5399999999998393	0.5520053177342237	2.5399999999998393	0.5825075804311508	2.5399999999998393	0.6089480864952848
11.871050738322301	-0.00018325728671455762	2.549999999999839	0.12433109482666495	2.2148589167736397	0.9463770357600266	2.549999999999839	0.5451017898274692	2.549999999999839	0.5384684482110128	2.549999999999839	0.5479558044651467	2.549999999999839	0.5782694588288751	2.549999999999839	0.6046051969930779
11.864995582716716	-0.00019145640960920273	2.559999999999839	0.12163634752571466	2.197919269226613	0.9485860754898352	2.559999999999839	0.5412621778858673	2.559999999999839	0.5346187077737302	2.559999999999839	0.5440098102771624	2.559999999999839	0.5741235629363792	2.559999999999839	0.6003434368403918
11.858940427111133	-0.00017450942300193355	2.5699999999998386	0.11921074209542804	2.1809796216795867	0.9505754778962087	2.5699999999998386	0.5375248166966102	2.5699999999998386	0.5308707815005967	2.5699999999998386	0.5401672945158775	2.5699999999998386	0.570070675912382	2.5699999999998386	0.5961633026305593
11.852885271505546	-0.0001329429212203173	2.5799999999998384	0.11703999196937669	2.164039974132562	0.9523455380924207	2.5799999999998384	0.533889563429083	2.5799999999998384	0.5272249956045818	2.5799999999998384	0.5364280085090175	2.5799999999998384	0.5661113411997224	2.5799999999998384	0.5920649888571423
11.846830115899962	-6.778056426560618e-05	2.589999999999838	0.115111614602886	2.1471003265855355	0.9539212676588916	2.589999999999838	0.5303562176249653	2.589999999999838	0.5236814049808164	2.589999999999838	0.5327915235860807	2.589999999999838	0.5622458328500342	2.589999999999838	0.5880484800536303
11.840774960294375	1.9461843629576305e-05	2.599999999999838	0.11341481352325622	2.130160679038509	0.9553808803788791	2.599999999999838	0.5269245413902358	2.599999999999838	0.5202398036034545	2.599999999999838	0.5292572581748681	2.599999999999838	0.5584741407054266	2.599999999999838	0.5841136469159901
11.834719804688792	0.00012684279347247057	2.609999999999838	0.11194037448476744	2.1132210314914843	0.9568533758159312	2.609999999999838	0.5235942607956429	2.609999999999838	0.5168997513454621	2.609999999999838	0.5258244990991241	2.609999999999838	0.5547959761684589	2.609999999999838	0.5802603329458368
11.828664649083207	0.00025200245367365147	2.6199999999998376	0.11068057579944218	2.096281383944458	0.9584808407846124	2.6199999999998376	0.5203650478036178	2.6199999999998376	0.5136606097324672	2.6199999999998376	0.5224924145833639	2.6199999999998376	0.5512108008522377	2.6199999999998376	0.5764884199266537
11.822609493477621	0.0003922438738452045	2.6299999999998374	0.10962911270002043	2.0793417363974314	0.9603613902217133	2.6299999999998374	0.5172364853533875	2.6299999999998374	0.510521579409987	2.6299999999998374	0.5192600598566628	2.6299999999998374	0.5477178760081973	2.6299999999998374	0.5727978637952617
11.816554337872036	0.0005445821992238629	2.639999999999837	0.10878103548159171	2.0624020888504067	0.9625015604479583	2.639999999999837	0.5142080212030603	2.639999999999837	0.507481733417535	2.639999999999837	0.5161263788835952	2.639999999999837	0.5443163264957539	2.639999999999837	0.5691886969367463
11.810499182266451	0.0007058037279787726	2.649999999999837	0.10813270113225928	2.04546244130338	0.9648051708333603	2.649999999999837	0.511278918529307	2.649999999999837	0.5045400421702326	2.649999999999837	0.5130902064303099	2.649999999999837	0.541005210265967	2.649999999999837	0.5656609983647075
11.804444026660867	0.0008725569578942952	2.6599999999998367	0.10768173817865871	2.0285227937563537	0.9671090032841958	2.6599999999998367	0.5084482128706249	2.6599999999998367	0.5016953881190251	2.6599999999998367	0.5101502735055391	2.6599999999998367	0.5377835834699791	2.6599999999998367	0.5622148389591011
11.79838887105528	0.0010414165651200867	2.6699999999998365	0.1074270245225912	2.011583146209329	0.9692522853484254	2.6699999999998365	0.5057146852269041	2.6699999999998365	0.49894657027036415	2.6699999999998365	0.507305217272697	2.6699999999998365	0.5346505523405825	2.6699999999998365	0.5588502137828831
11.792333715449697	0.0012089547650846464	2.6799999999998363	0.10736867811808513	1.9946434986623025	0.9711485488368697	2.6799999999998363	0.503076859499301	2.6799999999998363	0.49629230095967386	2.6799999999998363	0.5045535950623384	2.6799999999998363	0.5316053055898334	2.6799999999998363	0.5555669761389213
11.78627855984411	0.001371834819899277	2.689999999999836	0.10750806042424123	1.977703851115276	0.972825432130276	2.689999999999836	0.5005330287832416	2.689999999999836	0.49373119908026847	2.689999999999836	0.5018939016819052	2.689999999999836	0.5286471246877051	2.689999999999836	0.552364787426351
11.780223404238527	0.0015268602527812227	2.699999999999836	0.1078477926602469	1.9607642035682513	0.9744120838097854	2.699999999999836	0.4980813097552762	2.699999999999836	0.49126178482354954	2.699999999999836	0.49932458956119813	2.699999999999836	0.525775373433738	2.699999999999836	0.5492430928025137
11.774168248632941	0.0016710683554576281	2.7099999999998357	0.10839178497759194	1.9438245560212248	0.9760789127984923	2.7099999999998357	0.49571971855875746	2.7099999999998357	0.48888248043362464	2.7099999999998357	0.49684409165014315	2.7099999999998357	0.5229894719270406	2.7099999999998357	0.5462011260608409
11.768113093027356	0.001801774481146363	2.7199999999998354	0.10914527874311389	1.9268849084741984	0.9779578347297178	2.7199999999998354	0.4934462565945723	2.7199999999998354	0.4865916195007834	2.7199999999998354	0.4944508468014698	2.7199999999998354	0.5202888624354414	2.7199999999998354	0.5432379399569133
11.76205793742177	0.001916638484027257	2.7299999999998352	0.11011490218611841	1.9099452609271736	0.9800809731215856	2.7299999999998352	0.4912589918200506	2.7299999999998352	0.48438746447265335	2.7299999999998352	0.49214332648998965	2.7299999999998352	0.5176729749408358	2.7299999999998352	0.5403524527927849
11.756002781816186	0.0020137139336652374	2.739999999999835	0.11130873969220577	1.8930056133801472	0.9823667393806294	2.739999999999835	0.48915612142611165	2.739999999999835	0.4822682293697584	2.739999999999835	0.4899200604665829	2.739999999999835	0.5151411980910191	2.739999999999835	0.5375435001323122
11.749947626210602	0.0020914801043853664	2.749999999999835	0.11273641501071437	1.8760659658331207	0.9846589981316933	2.749999999999835	0.48713600525857864	2.749999999999835	0.4802321032330972	2.749999999999835	0.4877796578628554	2.749999999999835	0.5126928576434695	2.749999999999835	0.534809882348915
11.743892470605015	0.002148876425369039	2.7599999999998346	0.11440918856177847	1.859126318286096	0.986798849869356	2.7599999999998346	0.48519716539049484	2.7599999999998346	0.47827727019650623	2.7599999999998346	0.48572081989352317	2.7599999999998346	0.510327200827617	2.7599999999998346	0.5321504030345936
11.737837314999432	0.00218531232353861	2.7699999999998344	0.11634006885550816	1.8421866707390695	0.9886931235346385	2.7699999999998344	0.483338254476117	2.7699999999998344	0.4764019240636438	2.7699999999998344	0.4837423409188792	2.7699999999998344	0.5080433829702645	2.7699999999998344	0.5295638979987336
11.731782159393846	0.0022006795271631774	2.779999999999834	0.11854393773240268	1.825247023192043	0.9903462312170774	2.779999999999834	0.4815580021855932	2.779999999999834	0.47460427785750986	2.779999999999834	0.48184309625772725	2.779999999999834	0.5058404531123816	2.779999999999834	0.5270492577395751
11.725727003788261	0.00219534714441627	2.789999999999834	0.12103768865002772	1.8083073756450183	0.9918415292678677	2.789999999999834	0.47985515342263846	2.789999999999834	0.47288257078459955	2.789999999999834	0.48002201749452006	2.789999999999834	0.5037173377880646	2.789999999999834	0.5246054469281217
11.719671848182676	0.0021701321347219636	2.7999999999998337	0.12384037650752056	1.7913677280979918	0.9932841306068732	2.7999999999998337	0.47822841299768654	2.7999999999998337	0.4712350754683535	2.7999999999998337	0.47827805854681316	2.7999999999998337	0.5016728253158095	2.7999999999998337	0.5222315228290315
11.71361669257709	0.0021262919265914123	2.8099999999998335	0.12697337642425546	1.7744280805509653	0.9947361521953266	2.8099999999998335	0.47667640870209166	2.8099999999998335	0.46966010705207933	2.8099999999998335	0.4766101577622023	2.8099999999998335	0.4997055552213196	2.8099999999998335	0.519926651684812
11.707561536971507	0.0020654727424785522	2.8199999999998333	0.13046054734873894	1.7574884330039406	0.9961780551969815	2.8199999999998333	0.47519767912044064	2.8199999999998333	0.46815603349471896	2.8199999999998333	0.47501720209841247	2.8199999999998333	0.49781401771657124	2.8199999999998333	0.5176901191852912
11.70150638136592	0.001989665305799281	2.829999999999833	0.13432839420556714	1.7405487854569142	0.9975149417019215	2.829999999999833	0.47379068575439837	2.829999999999833	0.4667212841352112	2.829999999999833	0.4734979986657263	2.829999999999833	0.495996566330841	2.829999999999833	0.5155213294177677
11.695451225760337	0.0019011556265083175	2.839999999999833	0.1386062192791198	1.7236091379098877	0.9986225807095942	2.839999999999833	0.47245384309659677	2.839999999999833	0.4653543524020399	2.839999999999833	0.4720512567299484	2.839999999999833	0.4942514436602704	2.839999999999833	0.5134197869803871
11.68939607015475	0.0018024634830702828	2.8499999999998327	0.14332624940839053	1.706669490362863	0.9994074446875619	2.8499999999998327	0.47118555676621604	2.8499999999998327	0.4640537889026137	2.8499999999998327	0.47067558040771	2.8499999999998327	0.4925768170249593	2.8499999999998327	0.5113850595377458
11.683340914549166	0.0016962858258730911	2.8599999999998325	0.1485237199816951	1.6897298428158365	0.9998485952029635	2.8599999999998325	0.4699842593050603	2.8599999999998325	0.46281818300468214	2.8599999999998325	0.46936946972993254	2.8599999999998325	0.4909708187454823	2.8599999999998325	0.5094167225515633
11.677285758943581	0.0015854057305451472	2.8699999999998322	0.15423688924723916	1.67279019526881	1.0	2.8699999999998322	0.4688484353027136	2.8699999999998322	0.46164613386161246	2.8699999999998322	0.46813132644477823	2.8699999999998322	0.48943158535802994	2.8699999999998322	0.5075142930051769
11.671230603337996	0.0014726554871379925	2.879999999999832	0.16050694659219994	1.6558505477217835	0.9999536292311603	2.879999999999832	0.46777663102531675	2.879999999999832	0.46053621484095214	2.879999999999832	0.46695946121142873	2.879999999999832	0.48795729123373727	2.879999999999832	0.5056771629943885
11.66517544773241	0.0013608329356069727	2.889999999999832	0.16737776562860504	1.6389109001747588	0.9997846724991257	2.889999999999832	0.4667674473933472	2.889999999999832	0.4594869377067626	2.889999999999832	0.4658521004368364	2.889999999999832	0.48654617406970246	2.889999999999832	0.5039045456428441
11.659120292126826	0.0012526301048976884	2.8999999999998316	0.1748954365980542	1.6219712526277323	0.9995092558450573	2.8999999999998316	0.46581951810826394	2.8999999999998316	0.4584967240105599	2.8999999999998316	0.4648073930189471	2.8999999999998316	0.4851965517333209	2.8999999999998316	0.502195444279496
11.653065136521242	0.0011505889199651723	2.9099999999998314	0.18310749232747134	1.6050316050807059	0.9990773853272509	2.9099999999998314	0.4649314766482564	2.9099999999998314	0.4575638906140836	2.9099999999998314	0.4638234187213397	2.9099999999998314	0.48390683122882333	2.9099999999998314	0.5005486515914995
11.647009980915655	0.0010570273801391828	2.919999999999831	0.19206171763507263	1.5880919575336812	0.9984044131087002	2.919999999999831	0.46410191692984043	2.919999999999831	0.4566866540479894	2.919999999999831	0.46289820021141237	2.919999999999831	0.48267551088827293	2.919999999999831	0.4989627796678271
11.640954825310072	0.0009740026483068521	2.929999999999831	0.2018044043270177	1.5711523099866547	0.9974229510960373	2.929999999999831	0.4633293529427996	2.929999999999831	0.4558631548897883	2.929999999999831	0.46202971997990067	2.929999999999831	0.48150117646872354	2.929999999999831	0.4974363157452032
11.634899669704486	0.0009032593757683909	2.9399999999998307	0.21237788471601052	1.5542126624396282	0.9961263344043393	2.9399999999998307	0.46261218276635313	2.9399999999998307	0.4550914992197298	2.9399999999998307	0.4612159419324721	2.9399999999998307	0.4803824912678302	2.9399999999998307	0.4959676931530458
11.628844514098901	0.0008462124771889918	2.9499999999998305	0.22381715019300652	1.5372730148926035	0.9945793009513388	2.9499999999998305	0.46194866198502493	2.9499999999998305	0.45436981036711055	2.9499999999998305	0.46045483612134375	2.9499999999998305	0.4793181802696829	2.9499999999998305	0.4945553632941234
11.622789358493316	0.0008039077590603187	2.9599999999998303	0.23614534563896586	1.520333367345577	0.9928894560492009	2.9599999999998303	0.46133689044331805	2.9599999999998303	0.4536962814286379	2.9599999999998303	0.45974440436014224	2.9599999999998303	0.47830700896385037	2.9599999999998303	0.49319785338355493
11.61673420288773	0.0007770096160947227	2.96999999999983	0.249367938422142	1.5033937197985505	0.9911543156424282	2.96999999999983	0.46077481449227453	2.96999999999983	0.4530692181009958	2.96999999999983	0.45908270449524036	2.96999999999983	0.47734775863317175	2.96999999999983	0.4918937968206391
11.610679047282147	0.0007658084133887129	2.97999999999983	0.2634654122454911	1.4864540722515258	0.9894118704516544	2.97999999999983	0.4602602446232946	2.97999999999983	0.45248706259599925	2.97999999999983	0.45846787164677355	2.97999999999983	0.47643920095092235	2.97999999999983	0.490641928643864
11.60462389167656	0.0007702254078652699	2.9899999999998297	0.27838445865979633	1.4695144247044993	0.9876209039636308	2.9899999999998297	0.4597908862834512	2.9899999999998297	0.45194839277850046	2.9899999999998297	0.4578981353098927	2.9899999999998297	0.47558007502778593	2.9899999999998297	0.489441046507751
11.598568736070977	0.0007898152089950028	2.9999999999998295	0.2940278661147046	1.4525747771574729	0.9856816415946416	2.9999999999998295	0.4593643803324007	2.9999999999998295	0.45145189564519705	2.9999999999998295	0.4573718314455867	2.9999999999998295	0.4747690693471224	2.9999999999998295	0.48828994594458347
11.59251358046539	0.0008238026896135017	3.0099999999998293	0.3102436708080281	1.4356351296104481	0.9834863728436322	3.0099999999998293	0.45897834938783755	3.0099999999998293	0.45099631973737625	3.0099999999998293	0.4568874085119847	3.0099999999998293	0.4740048096043768	3.0099999999998293	0.4871873448458949
11.586458424859806	0.0008711198967386911	3.019999999999829	0.3268146524265626	1.4186954820634217	0.9809743569706755	3.019999999999829	0.4586304469457143	3.019999999999829	0.45058041564615614	3.019999999999829	0.4564434261500226	3.019999999999829	0.4732858520160024	3.019999999999829	0.48613181435249514
11.580403269254221	0.0009304331195035548	3.029999999999829	0.34344990644374485	1.4017558345163952	0.9781639085302194	3.029999999999829	0.4583184068712858	3.029999999999829	0.45020287620785926	3.029999999999829	0.4560385454142366	3.029999999999829	0.4726106808068929	3.029999999999829	0.48512173137127185
11.574348113648636	0.0010002044071850578	3.0399999999998286	0.35978090103389865	1.3848161869693705	0.9751468165161096	3.0399999999998286	0.45804009091942516	3.0399999999998286	0.4498622876770258	3.0399999999998286	0.45567151034955145	3.0399999999998286	0.4719777085933027	3.0399999999998286	0.4841552628541633
11.56829295804305	0.0010787284800214984	3.0499999999998284	0.3753649190673109	1.367876539422344	0.9720499124320026	3.0499999999998284	0.45779353110896287	3.0499999999998284	0.4495571003346027	3.0499999999998284	0.45534112218823575	3.0499999999998284	0.47138527904241834	3.0499999999998284	0.4832303855588092
11.562237802437465	0.0011641991686837444	3.059999999999828	0.3896987699497552	1.3509368918753175	0.9689846994228064	3.059999999999828	0.4575769626152421	3.059999999999828	0.449285622475922	3.059999999999828	0.4550462089531161	3.059999999999828	0.4708316720835873	3.059999999999828	0.4823449388292381
11.556182646831882	0.001254746325092585	3.069999999999828	0.402244763845353	1.3339972443282928	0.966010492334611	3.069999999999828	0.45738884230623517	3.069999999999828	0.44904603669299803	3.069999999999828	0.4547855941658119	3.069999999999828	0.47031511263006176	3.069999999999828	0.481496702839485
11.550127491226295	0.0013485121047745934	3.0799999999998278	0.41246892778933103	1.3170575967812663	0.9631276067340852	3.0799999999998278	0.4572278488995452	3.0799999999998278	0.4488364329949002	3.0799999999998278	0.454558068377813	3.0799999999998278	0.4698337838913227	3.0799999999998278	0.4806834910847335
11.544072335620712	0.001443695259842951	3.0899999999998276	0.41988843255341046	1.3001179492342398	0.9603003046959815	3.0899999999998276	0.4570928630114944	3.0899999999998276	0.4486548505861733	3.0899999999998276	0.45436236645463957	3.0899999999998276	0.4693858456230449	3.0899999999998276	0.47990324389812733
11.538017180015126	0.0015386028141417408	3.0999999999998273	0.4241218762961725	1.2831783016872151	0.9574938066827132	3.0999999999998273	0.45698292843647664	3.0999999999998273	0.44849931963167733	3.0999999999998273	0.4541971523531518	3.0999999999998273	0.4689694560469974	3.0999999999998273	0.47915410979474826
11.531962024409541	0.0016316795918998295	3.109999999999827	0.424933631029953	1.2662386541401887	0.9547038320908559	3.109999999999827	0.4568971989042416	3.109999999999827	0.44836789612212935	3.109999999999827	0.45406101184896464	3.109999999999827	0.46858279410058606	3.109999999999827	0.4784345037044397
11.525906868803956	0.00172157711792326	3.119999999999827	0.42226316935712904	1.2492990065931622	0.9519632407607602	3.119999999999827	0.45683487662867334	3.119999999999827	0.4482586862803853	3.119999999999827	0.45395245253857774	3.119999999999827	0.46822407708822866	3.119999999999827	0.4777431354138337
11.51985171319837	0.0018071708426433488	3.1299999999998267	0.4162327944135156	1.2323593590461375	0.9493242969609983	3.1299999999998267	0.4567951499817792	3.1299999999998267	0.44816986067032655	3.1299999999998267	0.45386990956479484	3.1299999999998267	0.46789156878307686	3.1299999999998267	0.4770790068990552
11.513796557592787	0.0018875749064436278	3.1399999999998265	0.40713197063124723	1.215419711499111	0.9468284568017339	3.1399999999998265	0.45677713761170985	3.1399999999998265	0.4480996609691535	3.1399999999998265	0.4538117550939759	3.1399999999998265	0.4675835750860443	3.1399999999998265	0.4764413824356573
11.5077414019872	0.001962188893361824	3.1499999999998263	0.3953818789964111	1.1984800639520845	0.9444812397777583	3.1499999999998263	0.4567798453024519	3.1499999999998263	0.4480464034626968	3.1499999999998263	0.45377630978000555	3.1499999999998263	0.4672984279216515	3.1499999999998263	0.47582973925613214
11.501686246381617	0.002030675684599448	3.159999999999826	0.3814879492388748	1.1815404164050598	0.9422448129517724	3.159999999999826	0.4568021397375826	3.159999999999826	0.4480084825865721	3.159999999999826	0.4537618552504575	3.159999999999826	0.4670344617025884	3.159999999999826	0.4752437083495563
11.49563109077603	0.0020929786835698918	3.169999999999826	0.3659896561593504	1.1646007688580333	0.9400494360899597	3.169999999999826	0.456842740218253	3.169999999999826	0.447984375854965	3.169999999999826	0.45376664762024826	3.169999999999826	0.4667899887772923	3.169999999999826	0.47468301456044126
11.489575935170446	0.0021493095122926457	3.1799999999998256	0.34941571615066574	1.1476611213110068	0.9378140348556476	3.1799999999998256	0.45690022592369456	3.1799999999998256	0.4479726492222418	3.1799999999998256	0.45378893254221153	3.1799999999998256	0.46656328006476494	3.1799999999998256	0.474147422723174
11.483520779564861	0.002200133247066355	3.1899999999998254	0.3322499220454002	1.1307214737639821	0.9354624641804072	3.1899999999998254	0.4569730535555723	3.1899999999998254	0.447971960256431	3.1899999999998254	0.4538269618852022	3.1899999999998254	0.4663525549782968	3.1899999999998254	0.47363669283436893
11.477465623959276	0.0022461388898149404	3.199999999999825	0.31490952495139957	1.1137818262169557	0.9329276924443299	3.199999999999825	0.457059579199999	3.199999999999825	0.44798105608029165	3.199999999999825	0.45387901090440724	3.199999999999825	0.4661559821286498	3.199999999999825	0.47315054320479616
11.47141046835369	0.0022882073787125552	3.209999999999825	0.29773535886299884	1.0968421786699292	0.9301466705957444	3.209999999999825	0.4571580793637079	3.209999999999825	0.4479987640006353	3.209999999999825	0.45394339348112994	3.209999999999825	0.46597169045944686	3.209999999999825	0.47268861742328255
11.465355312748105	0.002327384520250864	3.219999999999825	0.2809912879021684	1.0799025311229045	0.9270573722527394	3.219999999999825	0.4572667687946152	3.219999999999825	0.448023974708653	3.219999999999825	0.4540184725456201	3.219999999999825	0.4657977899112802	3.219999999999825	0.47225045001252697
11.459300157142522	0.0023648268533735892	3.2299999999998246	0.26487000509285796	1.062962883575878	0.923609508360337	3.2299999999998246	0.4573838156052659	3.2299999999998246	0.44805562019086015	3.2299999999998246	0.45410266373586666	3.2299999999998246	0.46563240095361796	3.2299999999998246	0.4718354275451015
11.453245001536935	0.0024017671993803156	3.2399999999998244	0.2495024132236629	1.0460232360288515	0.9197910640098119	3.2399999999998244	0.45750735600982134	3.2399999999998244	0.4480926502109194	3.2399999999998244	0.45419443243998014	3.2399999999998244	0.46547369228819147	3.2399999999998244	0.4714427463444042
11.447189845931351	0.0024394605260610403	3.249999999999824	0.23496840578732617	1.029083588481825	0.915659110017609	3.249999999999824	0.45763551098293903	3.249999999999824	0.44813401178114093	3.249999999999824	0.4542922866937079	3.249999999999824	0.4653199249128442	3.249999999999824	0.4710713730710993
11.441134690325766	0.0024791396547153475	3.259999999999824	0.22130755063572832	1.0121439409348003	0.9113538456421068	3.259999999999824	0.4577664056887296	3.259999999999824	0.4481786351673024	3.259999999999824	0.4543947697787532	3.259999999999824	0.46516949849978506	3.259999999999824	0.47072001818589826
11.435079534720181	0.002521966045729274	3.2699999999998237	0.20852878956616114	0.9952042933877738	0.9070766783877867	3.2699999999998237	0.45789819073692917	3.2699999999998237	0.448225427929944	3.2699999999998237	0.4545004559503024	3.2699999999998237	0.4650209935712126	3.2699999999998237	0.47038713251411113
11.429024379114596	0.0025689953484791116	3.2799999999998235	0.19661873254791226	0.9782646458407473	0.9030278732909128	3.2799999999998235	0.4580290634337704	3.2799999999998235	0.44827327598872196	3.2799999999998235	0.45460795065935783	3.2799999999998235	0.46487320155517226	3.2799999999998235	0.47007093339211176
11.42296922350901	0.0026211331083505823	3.2899999999998233	0.18554843909505608	0.9613249982937226	0.899320382765539	3.2899999999998233	0.4581572877077629	3.2899999999998233	0.4483210486773969	3.2899999999998233	0.4547158939332752	3.2899999999998233	0.46472513546407407	3.2899999999998233	0.46976946036525136
11.416914067903427	0.0026790855523157043	3.299999999999823	0.17527876629456707	0.9443853507466962	0.8959032690918682	3.299999999999823	0.45828121283447487	3.299999999999823	0.4483676040345665	3.299999999999823	0.4548229637015653	3.299999999999823	0.4645760167896901	3.299999999999823	0.4694806534417966
11.41085891229784	0.0027433595889327905	3.309999999999823	0.16576445746138244	0.9274457031996697	0.8925311762629536	3.309999999999823	0.4583992922251509	3.309999999999823	0.4484117914352739	3.309999999999823	0.45492787581008776	3.309999999999823	0.46442523839632555	3.309999999999823	0.4692024418575229
11.404803756692257	0.0028142209760867805	3.3199999999998226	0.15695717914446014	0.910506055652645	0.888801575617365	3.3199999999998226	0.4585101033045469	3.3199999999998226	0.4484524506800321	3.3199999999998226	0.45502937926020515	3.3199999999998226	0.464272307389493	3.3199999999998226	0.46893282957393007
11.39874860108667	0.0028916820173834593	3.3299999999998224	0.14880771210745944	0.8935664081056185	0.8842549465688945	3.3299999999998224	0.45861236761752405	3.3299999999998224	0.44848840894910424	3.3299999999998224	0.45512624792641415	3.3299999999998224	0.46411677503503906	3.3299999999998224	0.46866996540143685
11.392693445481086	0.0029755040228706116	3.3399999999998222	0.14126748130395067	0.876626760558592	0.8785061458420346	3.3399999999998222	0.45870496761968566	3.3399999999998222	0.4485184785905918	3.3399999999998222	0.4552172722618368	3.3399999999998222	0.4639581624063544	3.3399999999998222	0.4684121896507899
11.386638289875501	0.003065204691201494	3.349999999999822	0.13428958181811906	0.8596871130115673	0.871360550615684	3.349999999999822	0.45878695462037333	3.349999999999822	0.4485414590041936	3.349999999999822	0.4553012552204083	3.349999999999822	0.4637958908446104	3.349999999999822	0.4681580540609065
11.380583134269916	0.003160050727471362	3.359999999999822	0.1278294286859153	0.8427474654645408	0.8628736012784984	3.359999999999822	0.4588575423674377	3.359999999999822	0.4485561448566111	3.359999999999822	0.45537701539033265	3.359999999999822	0.46362922599634376	3.359999999999822	0.4679063161347975
11.37452797866433	0.003259099675477141	3.3699999999998216	0.12184513179080154	0.8258078179175143	0.8533344650099502	3.3699999999998216	0.45891608321774097	3.3699999999998216	0.4485613410470212	3.3699999999998216	0.4554433976754392	3.3699999999998216	0.4634572432369388	3.3699999999998216	0.46765591229907527
11.368472823058745	0.0033612072998808924	3.3799999999998214	0.11629767406404672	0.8088681703704896	0.8431839387738952	3.3799999999998214	0.45896202801732255	3.3799999999998214	0.4485558828726299	3.3799999999998214	0.4554992888658394	3.3799999999998214	0.4632788203068057	3.3799999999998214	0.467405916364545
11.362417667453162	0.00346508664351758	3.389999999999821	0.11115095233173511	0.7919285228234632	0.8328998693986435	3.389999999999821	0.4589948753154772	3.389999999999821	0.4485386583069289	3.389999999999821	0.45554363342600845	3.389999999999821	0.4630926594658226	3.389999999999821	0.46715549063669315
11.356362511847575	0.003569322791722012	3.399999999999821	0.1063717250875598	0.7749888752764367	0.8228906469043079	3.399999999999821	0.4590141187145297	3.399999999999821	0.44850862853971235	3.399999999999821	0.45557544461065136	3.399999999999821	0.46289733655070714	3.399999999999821	0.46690383670540603
11.350307356241991	0.0036724368510789173	3.4099999999998207	0.10192949973015475	0.758049227729412	0.8134274248730139	3.4099999999998207	0.4590192019171368	3.4099999999998207	0.4484648430728966	3.4099999999998207	0.45559380760817825	3.4099999999998207	0.4626913689672605	3.4099999999998207	0.46665015150921463
11.344252200636406	0.0037729327031249277	3.4199999999998205	0.09779638281572339	0.7411095801823855	0.804625046196915	3.4199999999998205	0.45900948902763655	3.4199999999998205	0.44840644664169577	3.4199999999998205	0.4555978739616732	3.4199999999998205	0.46247329063226095	3.4199999999998205	0.4663935921886433
11.338197045030821	0.003869338836608243	3.4299999999998203	0.09394691009597318	0.724169932635359	0.7964617250882059	3.4299999999998203	0.4589842535739882	3.4299999999998203	0.4483326768118138	3.4299999999998203	0.4555868488025392	3.4299999999998203	0.4622417206696827	3.4299999999998203	0.4661332511750394
11.332141889425236	0.0039602723262387104	3.43999999999982	0.09035786805996886	0.7072302850883343	0.7888173475225977	3.43999999999982	0.4589426849377383	3.43999999999982	0.4482428527936018	3.43999999999982	0.45555997353482897	3.43999999999982	0.46199541484030343	3.43999999999982	0.46586814146833994
11.32608673381965	0.004044483125668645	3.44999999999982	0.08700811497844593	0.6902906375413078	0.7815128790880479	3.44999999999982	0.4588839070638988	3.44999999999982	0.44813635731333645	3.44999999999982	0.4555165063194656	3.44999999999982	0.46173329341013625	3.44999999999982	0.4655971911686267
11.320031578214067	0.0041209032819159745	3.4599999999998197	0.08387840673989207	0.6733509899942813	0.7743439143967206	3.4599999999998197	0.45880700267928254	3.4599999999998197	0.4480126138840045	3.4599999999998197	0.4554557017082255	3.4599999999998197	0.46145444472793523	3.4599999999998197	0.4653192457413442
11.31397642260848	0.004188698610508522	3.4699999999998195	0.08095123081734384	0.6564113424472566	0.7671115587898308	3.4699999999998195	0.4587110369625458	3.4699999999998195	0.44787106145822325	3.4699999999998195	0.45537679000969616	3.4699999999998195	0.46115810833642934	3.4699999999998195	0.4650330759656064
11.307921267002897	0.0042473056063013674	3.4799999999998192	0.07821065031871335	0.6394716949002301	0.7596562261122606	3.4799999999998192	0.45859507687328	3.4799999999998192	0.4477111276069355	3.4799999999998192	0.45527895716720057	3.4799999999998192	0.4608436439318548	3.4799999999998192	0.4647373891660978
11.30186611139731	0.0042964609721307286	3.489999999999819	0.07564215910317626	0.6225320473532037	0.7518932509955223	3.489999999999819	0.4584582047933851	3.489999999999819	0.44753220069539046	3.489999999999819	0.45516132709576695	3.489999999999819	0.4605104928580238	3.489999999999819	0.46443084155996284
11.295810955791726	0.004336243451073624	3.499999999999819	0.07323254827982327	0.605592399806179	0.7438387448712089	3.499999999999819	0.45829952669577534	3.499999999999819	0.4473336016122442	3.499999999999819	0.4550229498657668	3.499999999999819	0.4601581378500924	3.499999999999819	0.4641120506212029
11.289755800186141	0.004367068905005563	3.5099999999998186	0.07096978395873643	0.5886527522591525	0.7356085119410486	3.5099999999998186	0.45811817541410854	3.5099999999998186	0.44711455660739685	3.5099999999998186	0.45486279990268075	3.5099999999998186	0.4597860654049396	3.5099999999998186	0.4637796080252899
11.283700644580556	0.0043897247646967385	3.5199999999998184	0.06884289583680846	0.571713104712126	0.7273782760889747	3.5199999999998184	0.45791330925146584	3.5199999999998184	0.4468741742417136	3.5199999999998184	0.4546797878233794	3.5199999999998184	0.4593937340719266	3.5199999999998184	0.4634320952397044
11.27764548897497	0.004405352804763932	3.529999999999818	0.0668418760252066	0.5547734571651013	0.7193099872982078	3.529999999999818	0.4576841059225541	3.529999999999818	0.4466114304423131	3.529999999999818	0.4544727875393061	3.529999999999818	0.45898055126801224	3.529999999999818	0.4630681042507571
11.271590333369385	0.004415449143670514	3.539999999999818	0.06495758742886282	0.5378338096180748	0.7114684974411107	3.539999999999818	0.45742975221481363	3.539999999999818	0.4463251653598763	3.539999999999818	0.45424067728778483	3.539999999999818	0.4585458606325994	3.539999999999818	0.4626862647359686
11.265535177763802	0.004421844557957183	3.5499999999998177	0.0631816809463329	0.5208941620710483	0.7037646297145967	3.5499999999998177	0.4571494307267209	3.5499999999998177	0.4460140939048023	3.5499999999998177	0.4539823900587411	3.5499999999998177	0.458088941129923	3.5499999999998177	0.4622852763967024
11.259480022158215	0.004426677414309249	3.5599999999998175	0.06150652075316453	0.5039545145240236	0.6959557834762443	3.5599999999998175	0.4568423061212748	3.5599999999998175	0.4456768290390267	3.5599999999998175	0.45369696619294286	3.5599999999998175	0.45760901777890756	3.5599999999998175	0.4618639421354104
11.253424866552631	0.004432346915854646	3.5699999999998173	0.059925116950871424	0.48701486697699714	0.687713395385506	3.5699999999998173	0.456507513947507	3.5699999999998173	0.445311914229566	3.5699999999998173	0.4533835994407786	3.5699999999998173	0.45710528202221423	3.5699999999998173	0.4614211955574444
11.247369710947046	0.004441498337836995	3.579999999999817	0.05843106489772028	0.47007521942997066	0.6787367450165331	3.579999999999817	0.45614415495808874	3.579999999999817	0.4449178600062922	3.579999999999817	0.4530416678970274	3.579999999999817	0.4565769175711342	3.579999999999817	0.46095611590544594
11.24131455534146	0.004456944284538581	3.589999999999817	0.05701849058044934	0.45313557188294595	0.6688688233420037	3.589999999999817	0.455751297058287	3.589999999999817	0.444493179855106	3.589999999999817	0.4526707431517111	3.589999999999817	0.4560231257322598	3.589999999999817	0.4604679252542561
11.235259399735876	0.004481620396299536	3.5999999999998167	0.05568200143335279	0.43619592433591947	0.6581651058135363	3.5999999999998167	0.4553279858789757	3.5999999999998167	0.44403642243167074	3.5999999999998167	0.45227057445058577	3.5999999999998167	0.4554431436318005	3.5999999999998167	0.4599559662013147
11.22920424413029	0.004518533674373537	3.6099999999998165	0.05441664205987709	0.419256276788893	0.6468839772508223	3.6099999999998165	0.4548732637788553	3.6099999999998165	0.443546199415534	3.6099999999998165	0.4518410490139245	3.6099999999998165	0.4548362501399623	3.6099999999998165	0.45941966252405814
11.223149088524707	0.00457069358073542	3.6199999999998163	0.0532178543599915	0.4023166292418665	0.6354009970527592	3.6199999999998163	0.45438619599414126	3.6199999999998163	0.4430212102529415	3.6199999999998163	0.45138213399582316	3.6199999999998163	0.45420175767177473	3.6199999999998163	0.4588584692171402
11.21709393291912	0.004641050520052255	3.629999999999816	0.05208144161283498	0.3853769816948418	0.6240829238144806	3.629999999999816	0.4538659016541906	3.629999999999816	0.4424602658829429	3.629999999999816	0.4508938089771161	3.629999999999816	0.45353899240686046	3.629999999999816	0.4582718207992592
11.211038777313536	0.004732444164539053	3.639999999999816	0.05100353610773527	0.3684373341478153	0.613174856414536	3.639999999999816	0.4533115864293564	3.639999999999816	0.4418623132393711	3.639999999999816	0.45037599961343183	3.639999999999816	0.4528472691710549	3.639999999999816	0.45765908685560047
11.20498362170795	0.004847537014487535	3.6499999999998156	0.049980569957225635	0.35149768660078884	0.6027469178574234	3.6499999999998156	0.45272257274327665	3.6499999999998156	0.441226461208999	3.6499999999998156	0.44982852265927215	3.6499999999998156	0.45212586873986244	3.6499999999998156	0.4570195413618905
11.198928466102366	0.0049887627231218305	3.6599999999998154	0.04900924876297418	0.33455803905376413	0.592718174058323	3.6599999999998154	0.45209832297387154	3.6599999999998154	0.44055200739277	3.6599999999998154	0.4492510500808249	3.6599999999998154	0.45137402416135175	3.6599999999998154	0.4563523484347148
11.19287331049678	0.005158274421454189	3.669999999999815	0.04808652783957993	0.31761839150673765	0.5829395022347205	3.669999999999815	0.4514384512093203	3.669999999999815	0.43983846393479914	3.669999999999815	0.44864309595375057	3.669999999999815	0.45059091951602415	3.669999999999815	0.4556565635631015
11.186818154891196	0.005357912728909939	3.679999999999815	0.04720959073207046	0.30067874395971117	0.5732910016620195	3.679999999999815	0.4507427201598059	3.679999999999815	0.4390855800388356	3.679999999999815	0.44800402543002826	3.679999999999815	0.4497757008289858	3.679999999999815	0.45493114756802777
11.18076299928561	0.005589161460346665	3.6899999999998148	0.04637582979082221	0.28373909641268646	0.5637460683168879	3.6899999999998148	0.45001102185963354	3.6899999999998148	0.4382933584740782	3.6899999999998148	0.44733308149933954	3.6899999999998148	0.44892749597585874	3.6899999999998148	0.454174990770413
11.174707843680025	0.005853127940284951	3.6999999999998145	0.04558282859270934	0.26679944886566	0.5543743226346843	3.6999999999998145	0.44924334360163254	3.6999999999998145	0.43746206315031433	3.6999999999998145	0.4466294233874301	3.6999999999998145	0.4480454391207732	3.6999999999998145	0.45338694597943824
11.168652688074442	0.006150533160023758	3.7099999999998143	0.04482834601979187	0.2498598013186335	0.5452883459464357	3.7099999999998143	0.44843972356829886	3.7099999999998143	0.4365922146217274	3.7099999999998143	0.4458921702624121	3.7099999999998143	0.44712869540880124	3.7099999999998143	0.4525658693403238
11.162597532468855	0.006481694552592319	3.719999999999814	0.044110301826994505	0.2329201537716088	0.5365678071483728	3.719999999999814	0.44760020300623526	3.719999999999814	0.43568457039959907	3.719999999999814	0.4451204448563035	3.719999999999814	0.4461764828539643	3.719999999999814	0.45171066694700956
11.156542376863271	0.006846538296355929	3.729999999999814	0.043426763548225694	0.2159805062245823	0.5282044722879695	3.729999999999814	0.44672478276799565	3.729999999999814	0.43474008768405165	3.729999999999814	0.44431341284687564	3.729999999999814	0.445188089968001	3.729999999999814	0.45082034295064033
11.150487221257686	0.007244616540064039	3.7399999999998137	0.04277593460644643	0.19904085867755583	0.5200982570586683	3.7399999999998137	0.44581339123592384	3.7399999999998137	0.4337598679839693	3.7399999999998137	0.44347031488533717	3.7399999999998137	0.4441628892537933	3.7399999999998137	0.4498940431368299
11.1444320656521	0.007675124627898359	3.7499999999998135	0.042156143507516994	0.18210121113053113	0.5121057393313893	3.7499999999998135	0.4448658683045007	3.7499999999998135	0.4327450860409455	3.7499999999998135	0.44259048904046366	3.7499999999998135	0.44310034782439894	3.7499999999998135	0.4489310879054451
11.138376910046516	0.008136942931732519	3.7599999999998133	0.04156583401040793	0.16516156358350464	0.5041137533923855	3.7599999999998133	0.443881966974396	3.7599999999998133	0.43169690891027257	3.7599999999998133	0.4416733824303883	3.7599999999998133	0.44200003690820566	3.7599999999998133	0.4479309904215755
11.13232175444093	0.008628673761949422	3.769999999999813	0.04100355617772267	0.14822191603647816	0.4960973081146321	3.769999999999813	0.44286137099288586	3.769999999999813	0.43061641392464245	3.769999999999813	0.44071855217964345	3.769999999999813	0.4408616417106104	3.769999999999813	0.4468934585113681
11.126266598835347	0.009148688121143231	3.779999999999813	0.04046795822059716	0.13128226848945346	0.4881297990458596	3.779999999999813	0.44180372445525035	3.779999999999813	0.4295045155417906	3.779999999999813	0.43972565739796693	3.779999999999813	0.43968497208112234	3.779999999999813	0.44581838140097546
11.12021144322976	0.009695197065032914	3.7899999999998126	0.039957779061049255	0.11434262094242698	0.48033961799158714	3.7899999999998126	0.4407086675876837	3.7899999999998126	0.42836191016704905	3.7899999999998126	0.4386944452024046	3.7899999999998126	0.438469972981893	3.7899999999998126	0.4447058039856216
11.114156287624176	0.010266286152558432	3.7999999999998124	0.03947184154287256	0.0974029733954005	0.4728365616991802	3.7999999999998124	0.4395758721505103	3.7999999999998124	0.42718904506342625	3.7999999999998124	0.4376247343722854	3.7999999999998124	0.4372167323239287	3.7999999999998124	0.4435558921177708
11.10810113201859	0.01085999664967893	3.809999999999812	0.03900904622931381	0.08046332584837579	0.4656479442169761	3.809999999999812	0.4384050701843687	3.809999999999812	0.42598611320111424	3.809999999999812	0.43651639978784246	3.809999999999812	0.4359254828854697	3.809999999999812	0.44236889305193294
11.102045976413006	0.011474379665238179	3.819999999999812	0.038568365732138496	0.0635236783013493	0.45869972133242487	3.819999999999812	0.4371960713439407	3.819999999999812	0.4247530715447109	3.819999999999812	0.4353693595349532	3.819999999999812	0.43459659510606913	3.819999999999812	0.4411450960773919
11.09599082080742	0.012107572433320436	3.8299999999998118	0.03814883952236349	0.046584030754322825	0.4518537215951867	3.8299999999998118	0.4359487667513201	3.8299999999998118	0.4234896770073774	3.8299999999998118	0.4341835650421802	3.8299999999998118	0.43323055862394355	3.8299999999998118	0.4398847993468739
11.089935665201835	0.012757840145510119	3.8399999999998116	0.03774956917799487	0.02964438320729812	0.4449820323935731	3.8399999999998116	0.4346631206333524	3.8399999999998116	0.4221955328348584	3.8399999999998116	0.43295899358451084	3.8399999999998116	0.4318279521901548	3.8399999999998116	0.438588289230037
11.08388050959625	0.01342364731180535	3.8499999999998114	0.03736971402862419	0.012704735660271638	0.4380389257797363	3.8499999999998114	0.43333915401212647	3.8499999999998114	0.42087013859796896	3.8499999999998114	0.43169564248450376	3.8499999999998114	0.43038940357630395	3.8499999999998114	0.4372558372679644
11.077825353990665	0.014103706975041092	3.859999999999811	0.037008487160766705	-0.004234911886754844	0.431091076900126	3.859999999999811	0.43197692644150976	3.859999999999811	0.4195129386836106	3.859999999999811	0.4303935253455656	3.859999999999811	0.42891554288635025	3.859999999999811	0.4358877164477838
11.071770198385082	0.014797020082427663	3.869999999999811	0.03666515175142629	-0.02117455943377955	0.42428795916688855	3.869999999999811	0.4305765217197791	3.869999999999811	0.4181233663044981	3.869999999999811	0.4290526720414012	3.869999999999811	0.4274069540141079	3.869999999999811	0.4344842333448724
11.065715042779495	0.01550292962141618	3.8799999999998107	0.03633901770059084	-0.03811420698080603	0.4177856056882037	3.8799999999998107	0.429138041768503	3.8799999999998107	0.4167008817798491	3.8799999999998107	0.42767313496117426	3.8799999999998107	0.4258641297621231	3.8799999999998107	0.43304576699611086
11.059659887173911	0.016221128001862036	3.8899999999998105	0.03602943853624198	-0.05505385452783251	0.4116617948822029	3.8899999999998105	0.42766161006775005	3.8899999999998105	0.41524500466854664	3.8899999999998105	0.4262550033949723	3.8899999999998105	0.42428743622181203	3.8899999999998105	0.4315728012132299
11.053604731568326	0.016951693966842256	3.8999999999998103	0.03573580856804194	-0.07199350207485722	0.405866413008724	3.8999999999998103	0.4261473829487113	3.8999999999998103	0.4137553392223881	3.8999999999998103	0.42479842578585214	3.8999999999998103	0.4226770913149647	3.8999999999998103	0.4300659364439251
11.04754957596274	0.01769509259265548	3.90999999999981	0.03545756026817035	-0.0889331496218837	0.4002337437379155	3.90999999999981	0.42459556448554214	3.90999999999981	0.41223159197832165	3.90999999999981	0.4233036365509417	3.90999999999981	0.4210331608579543	3.90999999999981	0.4285258713309125
11.041494420357155	0.018452185131706607	3.91999999999981	0.03519416185985673	-0.10587279716891018	0.39455269926553727	3.91999999999981	0.4230064194139926	3.91999999999981	0.41067357983382474	3.91999999999981	0.42177098149570147	3.91999999999981	0.41935557336846907	3.91999999999981	0.4269533522096529
11.03543926475157	0.019224201944574068	3.9299999999998096	0.03494511509601316	-0.12281244471593489	0.38866171822287765	3.9299999999998096	0.421380278917424	3.9299999999998096	0.40908122740707376	3.9299999999998096	0.4202009347350418	3.9299999999998096	0.41764415250711306	3.9299999999998096	0.42534909855017944
11.029384109145987	0.02001274003928866	3.9399999999998094	0.03470995321204324	-0.13975209226296137	0.38252254983899264	3.9399999999998094	0.4197175363366811	3.9399999999998094	0.40745455410370485	3.9399999999998094	0.41859410117335294	3.9399999999998094	0.41589866394754693	3.9399999999998094	0.4237137203964683
11.0233289535404	0.020819721239073892	3.949999999999809	0.034488239038404735	-0.15669173980998785	0.37623735297909605	3.949999999999809	0.4180186332957252	3.949999999999809	0.40579365364373954	3.949999999999809	0.4169512017346246	3.949999999999809	0.4141188718007254	3.949999999999809	0.4220476471762911
11.017273797934816	0.021647357732249777	3.959999999999809	0.034279563259855504	-0.17363138735701433	0.37000137283188606	3.959999999999809	0.4162840402976844	3.959999999999809	0.4040986708188163	3.959999999999809	0.41527304260630343	3.959999999999809	0.4123045984272094	3.959999999999809	0.42035108457506026
11.01121864232923	0.022498107779252013	3.969999999999809	0.03408354280952972	-0.19057103490403904	0.36401466697776086	3.969999999999809	0.41451423818925176	3.969999999999809	0.40236978097572984	3.969999999999809	0.4135604733782193	3.969999999999809	0.4104557806211039	3.969999999999809	0.4186240086337122
11.005163486723646	0.02337462403748769	3.9799999999998086	0.03389981938708913	-0.20751068245106552	0.3583954852601322	3.9799999999998086	0.4127097070050534	3.9799999999998086	0.4006071768237534	3.9799999999998086	0.4118143411064658	3.9799999999998086	0.4085725150832722	3.9799999999998086	0.41686619681955517
10.99910833111806	0.02427969204330637	3.9899999999998084	0.03372805809118504	-0.224450329998092	0.35313547684992985	3.9899999999998084	0.41087092633786154	3.9899999999998084	0.3988110650698825	3.9899999999998084	0.41003544774953793	3.9899999999998084	0.4066550872963003	3.9899999999998084	0.4150772879145803
10.993053175512475	0.02521617853685579	3.999999999999808	0.03356794615736137	-0.2413899775451167	0.34811516177811624	3.999999999999808	0.4089983872312413	3.999999999999808	0.396981673006091	3.999999999999808	0.408224517504417	3.999999999999808	0.4047039805596562	3.999999999999808	0.4132568584056528
10.98699801990689	0.02618696502261063	4.009999999999808	0.03341919179333928	-0.2583296250921432	0.3431680406419949	4.009999999999808	0.4070926110980898	4.009999999999808	0.395119263279191	4.009999999999808	0.40638217886684785	4.009999999999808	0.40271986548674055	4.009999999999808	0.4114045029447791
10.980942864301305	0.02719488625134359	4.019999999999808	0.03328152310435566	-0.27526927263916967	0.33815912103322326	4.019999999999808	0.4051541680246865	4.019999999999808	0.3932241540118661	4.019999999999808	0.40450896402824243	4.019999999999808	0.40070357361833714	4.019999999999808	0.40951990905202956
10.974887708695721	0.028242676084259934	4.0299999999998075	0.03315468710189309	-0.2922089201861944	0.3330388735943594	4.0299999999998075	0.40318368630568263	4.0299999999998075	0.3912967410296897	4.0299999999998075	0.40260532550104594	4.0299999999998075	0.39865606084507005	4.0299999999998075	0.40760291959327716
10.968832553090134	0.02933289859280511	4.039999999999807	0.03303844878974049	-0.30914856773322086	0.3278487894985303	4.039999999999807	0.40118184766558523	4.039999999999807	0.38933751890450086	4.039999999999807	0.4006716666832258	4.039999999999807	0.3965783666718289	4.039999999999807	0.40565357924741957
10.962777397484551	0.03046791853001085	4.049999999999807	0.03293259032187224	-0.32608821528024734	0.3226806781929769	4.049999999999807	0.3991493676024317	4.049999999999807	0.3873470976373448	4.049999999999807	0.398708379892988	4.049999999999807	0.3944715743971179	4.049999999999807	0.40367216282447765
10.956722241878966	0.03164982996958165	4.059999999999807	0.03283691022713071	-0.34302786282727205	0.3176151728054182	4.059999999999807	0.3970869659659826	4.059999999999807	0.38532621216394913	4.059999999999807	0.3967158831360404	4.059999999999807	0.3923367759456188	4.059999999999807	0.4016591844250534
10.95066708627338	0.0328804464630101	4.069999999999807	0.03275122269615177	-0.3599675103742985	0.3126739042622386	4.069999999999807	0.39499533701217876	4.069999999999807	0.383275722665191	4.069999999999807	0.3946946465233407	4.069999999999807	0.3901750439933359	4.069999999999807	0.399615387700398
10.944611930667795	0.034161237060826855	4.0799999999998064	0.03267535692638625	-0.376907157921325	0.30781016869644795	4.0799999999998064	0.39287512899388644	4.0799999999998064	0.38119660495396973	4.0799999999998064	0.39264520138327025	4.0799999999998064	0.3879874131507863	4.0799999999998064	0.39754171893769263
10.93855677506221	0.03549334599836984	4.089999999999806	0.03260915652144863	-0.3938468054683497	0.30294118829574446	4.089999999999806	0.39072694036087613	4.089999999999806	0.3790899317925223	4.089999999999806	0.3905681295155649	4.089999999999806	0.38577487088770857	4.089999999999806	0.39543928582446985
10.932501619456627	0.036877543481361165	4.099999999999806	0.03255247894137103	-0.4107864530153762	0.2980024793488789	4.099999999999806	0.38855133395548913	4.099999999999806	0.37695684750242137	4.099999999999806	0.3884640356027986	4.099999999999806	0.3835383572321412	4.099999999999806	0.3933093050554568
10.92644646385104	0.03831424537167633	4.109999999999806	0.03250519500065707	-0.4277261005624027	0.29299369122621927	4.109999999999806	0.3863488644772187	4.109999999999806	0.37479853921389583	4.109999999999806	0.38633351097226815	4.109999999999806	0.38127877037534263	4.109999999999806	0.3911530417019454
10.920391308245456	0.03980351810878657	4.119999999999806	0.0324671884113228	-0.4446657481094274	0.28799055116254935	4.119999999999806	0.3841201103238317	4.119999999999806	0.37261620832004966	4.119999999999806	0.3841771000401506	4.119999999999806	0.37899697401507837	4.119999999999806	0.38897174350719665
10.91433615263987	0.0413450934740858	4.129999999999805	0.03243835536837981	-0.46160539565645387	0.2831162587229202	4.129999999999805	0.3818657001623126	4.129999999999805	0.370411045104092	4.129999999999805	0.38199528079482936	4.129999999999805	0.37669380244568007	4.129999999999805	0.38676657491610894
10.908280997034286	0.04293838827665983	4.139999999999805	0.03241860417546393	-0.47854504320348035	0.2784872317109159	4.139999999999805	0.37958632725802016	4.139999999999805	0.3681842082952191	4.139999999999805	0.37978846738009786	4.139999999999805	0.3743700612998337	4.139999999999805	0.3845385584835485
10.9022258414287	0.04458255848915186	4.149999999999805	0.03240785490854191	-0.49548469075050505	0.27416125681181336	4.149999999999805	0.3772827493823596	4.149999999999805	0.3659368099170766	4.149999999999805	0.3775570369830589	4.149999999999805	0.37202652469822656	4.149999999999805	0.38228853378260286
10.896170685823115	0.046276514012089404	4.159999999999805	0.0324060391158418	-0.5124243382975315	0.2701144269285334	4.159999999999805	0.37495577701407795	4.159999999999805	0.363669904659235	4.159999999999805	0.37530137638296956	4.159999999999805	0.3696639319993002	4.159999999999805	0.38001714401427733
10.89011553021753	0.04801897034902859	4.1699999999998045	0.03241309955235029	-0.529363985844558	0.26625793926293	4.1699999999998045	0.3726062556744846	4.1699999999998045	0.3613844825135531	4.1699999999998045	0.3730219375509971	4.1699999999998045	0.3672829880879802	4.1699999999998045	0.3777248569687071
10.884060374611945	0.04980851750674654	4.179999999999804	0.03242898994740603	-0.5463036333915827	0.26248517318772135	4.179999999999804	0.37023504859804574	4.179999999999804	0.35908146363048654	4.179999999999804	0.3707192883711503	4.179999999999804	0.36488436980534666	4.179999999999804	0.3754120202299128
10.878005219006361	0.051643647063174085	4.189999999999804	0.0324536748040908	-0.5632432809386092	0.25872484569871	4.189999999999804	0.3678430238090785	4.189999999999804	0.35676169500821514	4.189999999999804	0.36839414499147444	4.189999999999804	0.3624687383538819	4.189999999999804	0.37307894247781687
10.871950063400774	0.05352281860686705	4.199999999999804	0.03248712922928433	-0.5801829284856357	0.2549737514566762	4.199999999999804	0.36543104639175167	4.199999999999804	0.3544259492450756	4.199999999999804	0.3660473766147048	4.199999999999804	0.3600367546755977	4.199999999999804	0.3707259859554252
10.865894907795191	0.05544450649070817	4.209999999999804	0.03252933879340234	-0.5971225760326604	0.25129432883334873	4.209999999999804	0.3629999740324046	4.209999999999804	0.35207492574572763	4.209999999999804	0.3636799805835568	4.209999999999804	0.3575890931951803	4.209999999999804	0.36835365169716455
10.859839752189606	0.057407253967772603	4.2199999999998035	0.03258029941898507	-0.6140622235796869	0.24778060208647773	4.2199999999998035	0.3605506529905093	4.2199999999998035	0.3497092544240906	4.2199999999998035	0.36129303339910546	4.2199999999998035	0.3551264496551383	4.2199999999998035	0.36596263990005967
10.85378459658402	0.059409700259260595	4.229999999999803	0.032640017297442675	-0.6310018711267134	0.24451147749284433	4.229999999999803	0.3580839127037266	4.229999999999803	0.34732950147419706	4.229999999999803	0.35888762943949815	4.229999999999803	0.35264954081052863	4.229999999999803	0.3635538726320198
10.847729440978435	0.061450651915411075	4.239999999999803	0.03270850883339938	-0.6479415186737381	0.24151528884863246	4.239999999999803	0.3556005594259792	4.239999999999803	0.3449361766579668	4.239999999999803	0.3564648217936774	4.239999999999803	0.3501590965824061	4.239999999999803	0.36112847377451307
10.84167428537285	0.06352908281550164	4.249999999999803	0.032785800616207686	-0.6648811662207645	0.23876203102307872	4.249999999999803	0.35310137142715686	4.249999999999803	0.34252974197791575	4.249999999999803	0.35402557800978496	4.249999999999803	0.34765584773439934	4.249999999999803	0.3586877099300276
10.835619129767267	0.06564417353938704	4.259999999999803	0.0328719294183305	-0.681820813767791	0.2361839974342326	4.259999999999803	0.35058709933117926	4.259999999999803	0.3401106221663629	4.259999999999803	0.35157075839006346	4.259999999999803	0.3451405133716643	4.259999999999803	0.35623290395043894
10.82956397416168	0.06779532613182616	4.269999999999802	0.032966942220413104	-0.6987604613148157	0.23371115565691764	4.269999999999802	0.34805847472473206	4.269999999999802	0.3376792175969793	4.269999999999802	0.3491011175829485	4.269999999999802	0.3426137922861625	4.269999999999802	0.3537653378079462
10.823508818556096	0.06998215918103971	4.279999999999802	0.033070896262987745	-0.7157001088618422	0.2313008194553443	4.279999999999802	0.3455162283895879	4.279999999999802	0.33523591972300865	4.279999999999802	0.3466173240702639	4.279999999999802	0.340076360701739	4.279999999999802	0.3512861625610495
10.81745366295051	0.07220451274015248	4.289999999999802	0.03318385912487531	-0.7326397564088687	0.22894613402020586	4.289999999999802	0.34296111694999964	4.289999999999802	0.3327811283065696	4.289999999999802	0.3441199887496306	4.289999999999802	0.33752887695357026	4.289999999999802	0.3487963302483388
10.811398507344926	0.07446242371998182	4.299999999999802	0.03330590882846823	-0.7495794039558934	0.2266602304312229	4.299999999999802	0.3403939540983276	4.299999999999802	0.3303152691800251	4.299999999999802	0.3416096940213772	4.299999999999802	0.3349719917533403	4.299999999999802	0.3462965569988776
10.80534335173934	0.07675609636038376	4.3099999999998015	0.03343713397220053	-0.7665190515029199	0.22444642506033197	4.3099999999998015	0.33781564062112995	4.3099999999998015	0.32783881149268407	4.3099999999998015	0.33908701792153295	4.3099999999998015	0.3324063615194133	4.3099999999998015	0.3437873203822745
10.799288196133755	0.0790858776230414	4.319999999999801	0.03357763389063286	-0.7834586990499464	0.22227169151810675	4.319999999999801	0.3352271867466255	4.319999999999801	0.32535228416750306	4.319999999999801	0.33655255213438245	4.319999999999801	0.3298326620301532	4.319999999999801	0.34126888858655574
10.79323304052817	0.0814521981341572	4.329999999999801	0.0337275188427056	-0.8003983465969728	0.22005802932098223	4.329999999999801	0.3326297211183235	4.329999999999801	0.32285629197197663	4.329999999999801	0.3340069161268791	4.329999999999801	0.32725160032793404	4.329999999999801	0.33874137505500074
10.787177884922585	0.08385552297002981	4.339999999999801	0.03388691022884075	-0.8173379941439975	0.21769606247715137	4.339999999999801	0.33002448285336106	4.339999999999801	0.3203515315234126	4.339999999999801	0.33145077084177854	4.339999999999801	0.3246639239374369	4.339999999999801	0.3362048095961391
10.781122729317001	0.08629628767830398	4.349999999999801	0.034055940837705474	-0.834277641691024	0.21507347554972503	4.349999999999801	0.3274127961959653	4.349999999999801	0.31783880657011465	4.349999999999801	0.32888483416933834	4.349999999999801	0.3220704275270478	4.349999999999801	0.33365921533231385
10.775067573711414	0.08877482691705706	4.3599999999998005	0.0342347551235866	-0.8512172892380505	0.2121039990396488	4.3599999999998005	0.32479603059433637	4.3599999999998005	0.31531904045671605	4.3599999999998005	0.3263098976854018	4.3599999999998005	0.319471957678358	4.3599999999998005	0.33110468011602157
10.76901241810583	0.09129131539749116	4.3699999999998	0.0344235095154685	-0.8681569367850752	0.20874409351236187	4.3699999999998	0.3221755518885322	4.3699999999998	0.3127932825889588	4.3699999999998	0.32372684139894486	4.3699999999998	0.3168694163177031	4.3699999999998	0.3285414116305856
10.762957262500246	0.0938456743765293	4.3799999999998	0.03462237275905594	-0.8850965843321017	0.2049927275323632	4.3799999999998	0.3195526720719038	4.3799999999998	0.31026270563368347	4.3799999999998	0.32113664189335656	4.3799999999998	0.3142637628445612	4.3799999999998	0.32596976790779286
10.75690210689466	0.09643751506022866	4.3899999999998	0.034831526293141214	-0.9020362318791282	0.20087948839677136	4.3899999999998	0.3169286053812582	4.3899999999998	0.30772859135491015	4.3899999999998	0.31854037000713925	4.3899999999998	0.31165601445090313	4.3899999999998	0.32339025966875257
10.750846951289075	0.09906605493926138	4.3999999999998	0.03505116466188115	-0.9189758794261529	0.19645187181116228	4.3999999999998	0.314304437225841	4.3999999999998	0.30519230512790596	4.3999999999998	0.3159391768148542	4.3999999999998	0.30904724385278676	4.3999999999998	0.32080352712465116
10.74479179568349	0.10173004396727978	4.409999999999799	0.03528149596472687	-0.9359155269731794	0.19177102466145335	4.409999999999799	0.3116811100060209	4.409999999999799	0.30265526158843375	4.409999999999799	0.3133342700105574	4.409999999999799	0.3064385736357584	4.409999999999799	0.31821030017917373
10.738736640077907	0.10442771534649321	4.419999999999799	0.03552274234593707	-0.9528551745202058	0.1869173959948068	4.419999999999799	0.30905942676258064	4.419999999999799	0.300118885713897	4.419999999999799	0.31072688548279737	4.419999999999799	0.3038311664924491	4.419999999999799	0.3156113554206295
10.73268148447232	0.10715670924531227	4.429999999999799	0.0357751405258077	-0.9697948220672306	0.18199910538018146	4.429999999999799	0.30644007056438344	4.429999999999799	0.29758457421704837	4.429999999999799	0.3081182599051503	4.429999999999799	0.3012262107775881	4.429999999999799	0.3130074842535637
10.726626328866736	0.1099140408089737	4.439999999999799	0.03603894237596675	-0.986734469614257	0.17715156305956473	4.439999999999799	0.30382363523815037	4.439999999999799	0.29505366130444133	4.439999999999799	0.3055096094080232	4.439999999999799	0.29862490120886453	4.439999999999799	0.310399483351306
10.720571173261149	0.11269605340583838	4.449999999999799	0.03631441554131517	-1.0036741171612835	0.17252031247131047	4.449999999999799	0.3012106619225756	4.449999999999799	0.2925273910839449	4.449999999999799	0.3029021174302643	4.449999999999799	0.29602841549188436	4.449999999999799	0.30778817201976016
10.714516017655566	0.11549838171657408	4.459999999999798	0.03660184411144612	-1.02061376470831	0.16822855318046964	4.459999999999798	0.29860167609565286	4.459999999999798	0.29000689711976885	4.459999999999798	0.3002969325198853	4.459999999999798	0.2934378890823322	4.459999999999798	0.3051744329191675
10.70846086204998	0.11831595173415534	4.469999999999798	0.03690152934464488	-1.037553412255333	0.16434125685786272	4.469999999999798	0.2959972208652783	4.469999999999798	0.2874931886864403	4.469999999999798	0.2976951747999782	4.469999999999798	0.2908543917116244	4.469999999999798	0.30255926531134925
10.702405706444395	0.12114298076386355	4.479999999999798	0.03721379044786574	-1.0544930598023594	0.16084287307930786	4.479999999999798	0.29339788387866134	4.479999999999798	0.2849871434620879	4.479999999999798	0.2950979482429402	4.479999999999798	0.28827890992571414	4.479999999999798	0.2999438356781271
10.69635055083881	0.12397296758040231	4.489999999999798	0.03753896541639985	-1.071432707349386	0.15764189919849222	4.489999999999798	0.29080431662245865	4.489999999999798	0.2824895072515344	4.489999999999798	0.29250635475095754	4.489999999999798	0.28571233919180394	4.489999999999798	0.2973295102170702
10.690295395233225	0.1267987441030417	4.4999999999997975	0.03787741193729414	-1.0883723548964124	0.1546041112703502	4.4999999999997975	0.28821724583892955	4.4999999999997975	0.2800009019895065	4.4999999999997975	0.28992150529233796	4.4999999999997975	0.28315548714813665	4.4999999999997975	0.2947178571717636
10.684240239627641	0.12961249262066635	4.509999999999797	0.03822950836095809	-1.1053120024434389	0.15160246156961904	4.509999999999797	0.28563747726901095	4.509999999999797	0.27752184301170885	4.509999999999797	0.2873445232047335	4.509999999999797	0.28060908689771175	4.509999999999797	0.29211061310187786
10.678185084022054	0.13240581715268912	4.519999999999797	0.03859565474580559	-1.1222516499904653	0.1485627568661551	4.519999999999797	0.28306589222398043	4.519999999999797	0.2750527653436558	4.519999999999797	0.2847765357077109	4.519999999999797	0.2780738167780162	4.519999999999797	0.2895096145878137
10.67212992841647	0.13516979266347404	4.529999999999797	0.03897627398122725	-1.1391912975374918	0.14548526013218246	4.529999999999797	0.2805034378660193	4.529999999999797	0.27259405707053314	4.529999999999797	0.2822186519919978	4.529999999999797	0.2755503215633193	4.529999999999797	0.2869167040560986
10.666074772810886	0.1378950462661347	4.539999999999797	0.03937181299467924	-1.1561309450845147	0.14243285094838362	4.539999999999797	0.27795111268631045	4.539999999999797	0.27014609641828885	4.539999999999797	0.2796719298254297	4.539999999999797	0.27303923007784753	4.539999999999797	0.2843336240457826
10.6600196172053	0.140571850729938	4.549999999999796	0.0397827440492108	-1.1730705926315412	0.1394922283351122	4.549999999999796	0.2754099493531282	4.549999999999796	0.26770928841509056	4.549999999999796	0.27713733652362027	4.549999999999796	0.2705411657115722	4.549999999999796	0.2817619171731687
10.653964461599715	0.14319020814482364	4.559999999999796	0.040209566138341285	-1.1900102401785677	0.13672700819527808	4.559999999999796	0.2728809975767763	4.559999999999796	0.2652840969058988	4.559999999999796	0.27461571293864195	4.559999999999796	0.2680567488817248	4.559999999999796	0.27920284857442573
10.64790930599413	0.14573995327169267	4.569999999999796	0.04065280648584259	-1.2069498877255942	0.13414528130764095	4.569999999999796	0.27036530965269545	4.569999999999796	0.26287106807572846	4.569999999999796	0.2721077494448884	4.569999999999796	0.2655865932027402	4.569999999999796	0.2766573637677852
10.641854150388546	0.1482108642748595	4.579999999999796	0.041113022158692406	-1.2238895352726207	0.1316963787684548	4.579999999999796	0.2678639308771471	4.579999999999796	0.26047084240250995	4.579999999999796	0.26961398020629374	4.579999999999796	0.2631312990551466	4.579999999999796	0.27412608858248455
10.63579899478296	0.15059276607234048	4.589999999999796	0.0415908018022431	-1.2408291828196472	0.1292970523373281	4.589999999999796	0.26537789620856184	4.589999999999796	0.25808415319687106	4.589999999999796	0.26713479704535475	4.589999999999796	0.2606914486556169	4.589999999999796	0.2716093704996002
10.629743839177376	0.15287565091119076	4.599999999999795	0.04208676750750964	-1.25776883036667	0.12687266465325003	4.599999999999795	0.26290823350151615	4.599999999999795	0.2557118116593769	4.599999999999795	0.26467047886281436	4.599999999999795	0.2582676055670856	4.599999999999795	0.2691073539269957
10.623688683571789	0.15504976941418686	4.609999999999795	0.042601576821426124	-1.2747084779136966	0.12439201552279457	4.609999999999795	0.26045597241312146	4.609999999999795	0.25335468050674664	4.609999999999795	0.2622212289224416	4.609999999999795	0.25586031948552274	4.609999999999795	0.2666200767008941
10.617633527966206	0.15710575361588455	4.619999999999795	0.043135924911963656	-1.291648125460723	0.12187852992729682	4.619999999999795	0.25802215666221995	4.619999999999795	0.25101364019666145	4.619999999999795	0.2597872117972117	4.619999999999795	0.2534701351532037	4.619999999999795	0.26414757212850193
10.61157837236062	0.1590347080093019	4.629999999999795	0.04369054690115467	-1.3085877730077495	0.1193932729390934	4.629999999999795	0.255607855864302	4.629999999999795	0.24868955303996562	4.629999999999795	0.25736858428702813	4.629999999999795	0.2510976032379189	4.629999999999795	0.26168996050129595
10.605523216755035	0.16082830305332285	4.6399999999997945	0.04426622038034187	-1.325527420554776	0.11699986046109409	4.6399999999997945	0.2532141720332396	4.6399999999997945	0.24638323068669923	4.6399999999997945	0.2549655187191874	4.6399999999997945	0.2487432912297319	4.6399999999997945	0.25924751631838605
10.59946806114945	0.1624788662193804	4.649999999999794	0.04486376812337856	-1.3424670681018025	0.11473078709444993	4.649999999999794	0.25084223566047964	4.649999999999794	0.24409540963615609	4.649999999999794	0.25257822071560043	4.649999999999794	0.24640779336105764	4.649999999999794	0.25682070220294484
10.593412905543865	0.16397945581309104	4.659999999999794	0.045484061015066586	-1.3594067156488254	0.11257308246468835	4.659999999999794	0.24849318759537956	4.659999999999794	0.24182673791026602	4.659999999999794	0.2502069452139403	4.659999999999794	0.24409173946048981	4.659999999999794	0.25441016687712137
10.587357749938281	0.16532392249228375	4.669999999999794	0.04612802121384591	-1.376346363195852	0.11048068260389766	4.669999999999794	0.24616814596298875	4.669999999999794	0.23957777426915458	4.669999999999794	0.24785201382766986	4.669999999999794	0.24179580287427657	4.669999999999794	0.2520167112879633
10.581302594332694	0.16650695848142322	4.679999999999794	0.0467966255696673	-1.3932860107428784	0.10840608304076114	4.679999999999794	0.24386816156585753	4.679999999999794	0.23734899964824158	4.679999999999794	0.24551383422243336	4.679999999999794	0.23952070700530542	4.679999999999794	0.24964123254388698
10.57524743872711	0.16752414924675407	4.6899999999997934	0.0474909093201067	-1.4102256582899049	0.10633318695325372	4.6899999999997934	0.24159416945262663	4.6899999999997934	0.23514083897031934	4.6899999999997934	0.24319291936858334	4.6899999999997934	0.2372672290227723	4.6899999999997934	0.24728465848099615
10.569192283121525	0.16837199318207005	4.699999999999793	0.048211970090145106	-1.4271653058369314	0.10429223322522682	4.699999999999793	0.23934694702810466	4.699999999999793	0.23295369013328668	4.699999999999793	0.2408899025887052	4.699999999999793	0.23503619854523017	4.699999999999793	0.24494788581124044
10.56313712751594	0.1690479065301565	4.709999999999793	0.048960972223666195	-1.4441049533839578	0.1023471153413823	4.709999999999793	0.237127088926183	4.709999999999793	0.2307879558917714	4.709999999999793	0.2386055440210455	4.709999999999793	0.2328284891560858	4.709999999999793	0.24263173210013259
10.557081971910355	0.16955024306855945	4.719999999999793	0.04973915147765086	-1.4610446009309808	0.10056024829814018	4.719999999999793	0.23493500549131005	4.719999999999793	0.2286440737554473	4.719999999999793	0.23634072555297936	4.719999999999793	0.2306450016500427	4.719999999999793	0.24033690721099177
10.55102681630477	0.16987825965948955	4.729999999999793	0.050547820113306996	-1.4779842484780072	0.09895287148546242	4.729999999999793	0.23277094599932951	4.729999999999793	0.22652253922798385	4.729999999999793	0.23409643390282503	4.729999999999793	0.2284866396029233	4.729999999999793	0.238064004716927
10.544971660699186	0.17003211624982198	4.739999999999792	0.051388372422006785	-1.4949238960250337	0.09748236587157229	4.739999999999792	0.2306350415770634	4.739999999999792	0.22442391883177154	4.739999999999792	0.23187373440734593	4.739999999999792	0.2263542795743511	4.739999999999792	0.2358135095335689
10.5389165050936	0.1700128143530676	4.749999999999792	0.052262290727957184	-1.5118635435720602	0.09605030679683738	4.749999999999792	0.22852735828593645	4.749999999999792	0.22234885128410167	4.749999999999792	0.22967374019966472	4.749999999999792	0.22424873939994183	4.749999999999792	0.23358581567289788
10.532861349488016	0.16982217736360364	4.759999999999792	0.05317115191405542	-1.5288031911190867	0.0945399608910046	4.759999999999792	0.22644794947554298	4.759999999999792	0.22029803746821394	4.759999999999792	0.22749758210980903	4.759999999999792	0.22217074837130454	4.759999999999792	0.2313812478162708
10.526806193882429	0.16946278411720245	4.769999999999792	0.054116634522438374	-1.5457428386661132	0.09286636767231259	4.769999999999792	0.22439689848873973	4.769999999999792	0.21827222191369705	4.769999999999792	0.22534638361408893	4.769999999999792	0.2201209228372343	4.769999999999792	0.22920008189725563
10.520751038276845	0.16893790245156037	4.7799999999997915	0.055100526486887194	-1.562682486213136	0.0910149760110309	4.7799999999997915	0.2223743470413362	4.7799999999997915	0.21627216981976685	4.7799999999997915	0.22322124292590542	4.7799999999997915	0.2180997502535634	4.7799999999997915	0.22704256217801738
10.51469588267126	0.16825144737403797	4.789999999999791	0.05612473356057412	-1.5796221337601626	0.08904926740204375	4.789999999999791	0.22038050930582073	4.789999999999791	0.21429864389544678	4.789999999999791	0.221123221726498	4.789999999999791	0.21610758414394415	4.789999999999791	0.22490891452258624
10.508640727065675	0.16740788263281375	4.799999999999791	0.057191288509718184	-1.596561781307189	0.08708244554397482	4.799999999999791	0.2184156751750615	4.799999999999791	0.21235238447552715	4.799999999999791	0.219053338006056	4.799999999999791	0.21414465165623106	4.799999999999791	0.22279935717734836
10.50258557146009	0.16641216904173997	4.809999999999791	0.05830236115164545	-1.6135014288542155	0.08522584411074346	4.809999999999791	0.2164802074170158	4.809999999999791	0.21043409484161477	4.809999999999791	0.2170125596300756	4.809999999999791	0.21221107407924958	4.809999999999791	0.2207141111674538
10.496530415854505	0.16526968327654432	4.819999999999791	0.05946026932463472	-1.630441076401242	0.08353846238177076	4.819999999999791	0.2145745365382885	4.819999999999791	0.20854443199768471	4.819999999999791	0.21500179566048686	4.819999999999791	0.21030689869645122	4.819999999999791	0.21865341244594408
10.490475260248921	0.16398614897463767	4.8299999999997905	0.060667490886888956	-1.6473807239482685	0.08200215527359765	4.8299999999997905	0.21269915511256696	4.8299999999997905	0.206684001820815	4.8299999999997905	0.21302188382266707	4.8299999999997905	0.20843213806580133	4.8299999999997905	0.21661752726001104
10.484420104643334	0.16256756537420045	4.83999999999979	0.06192667685313906	-1.6643203714952914	0.08053482285787765	4.83999999999979	0.2108546113682223	4.83999999999979	0.2048533568679837	4.83999999999979	0.21107357432248164	4.83999999999979	0.20658681097682133	4.83999999999979	0.21460677091378563
10.47836494903775	0.16102014333543252	4.84999999999979	0.06324066578990978	-1.681260019042318	0.07903560359903553	4.84999999999979	0.2090415008926966	4.84999999999979	0.20305299519438363	4.84999999999979	0.20915751203694535	4.84999999999979	0.2047709787302955	4.84999999999979	0.21262152839451257
10.472309793432165	0.15935024136180326	4.85999999999979	0.06461249960452156	-1.6981996665893444	0.07744026507039176	4.85999999999979	0.20726045557819578	4.85999999999979	0.20128335915091897	4.85999999999979	0.20727422053426772	4.85999999999979	0.20298477133488976	4.85999999999979	0.210662273557999
10.46625463782658	0.15756431146418587	4.86999999999979	0.0660454408786497	-1.7151393141363709	0.07575934369238972	4.86999999999979	0.20551212981808345	4.86999999999979	0.19954483395526204	4.86999999999979	0.20542409205689577	4.86999999999979	0.2012284004019688	4.86999999999979	0.20872958230104385
10.460199482220995	0.15566885486787685	4.879999999999789	0.06754299191491502	-1.7320789616833974	0.07407954140729668	4.879999999999789	0.20379718461955929	4.879999999999789	0.19783774654379488	4.879999999999789	0.203607387150894	4.879999999999789	0.19950215814071656	4.879999999999789	0.20682413498227398
10.45414432661541	0.1536703703374514	4.889999999999789	0.0691089156847595	-1.7490186092304238	0.07252617324561032	4.889999999999789	0.202116270226563	4.889999999999789	0.19616236558229203	4.889999999999789	0.20182424592878168	4.889999999999789	0.1978064041009941	4.889999999999789	0.2049467046322602
10.448089171009826	0.15157531972666743	4.899999999999789	0.07074725888799933	-1.7659582567774503	0.07120340542718803	4.899999999999789	0.2004700072308368	4.899999999999789	0.19451890341850114	4.899999999999789	0.20007471032783386	4.899999999999789	0.19614154274797735	4.899999999999789	0.20309813007429936
10.44203401540424	0.14939010829269625	4.909999999999789	0.07246237735920634	-1.7828979043244733	0.07014011230222984	4.909999999999789	0.19885896570591732	4.909999999999789	0.192907520254038	4.909999999999789	0.1983587540029577	4.909999999999789	0.19450799564444102	4.909999999999789	0.20127927623472333
10.435978859798656	0.14712106008891096	4.9199999999997885	0.07425896408370894	-1.7998375518714997	0.06926740683569065	4.9199999999997885	0.19728364229528833	4.9199999999997885	0.19132833008824401	4.9199999999997885	0.1966763146572215	4.9199999999997885	0.1929061722115433	4.9199999999997885	0.19949098663842912
10.429923704193069	0.14477439581839613	4.929999999999788	0.07614208011679921	-1.8167771994185262	0.06843978357409336	4.929999999999788	0.1957444365109824	4.929999999999788	0.18978140739441937	4.929999999999788	0.1950273233350642	4.929999999999788	0.19133644288768997	4.929999999999788	0.19773403453122995
10.423868548587485	0.14235623529466884	4.939999999999788	0.07811718873395544	-1.8337168469655527	0.06749183591042801	4.939999999999788	0.1942416291253182	4.939999999999788	0.18826679337652935	4.939999999999788	0.19341172649027427	4.939999999999788	0.189799117946363	4.939999999999788	0.1960090790265186
10.4178133929819	0.13987259252023646	4.949999999999788	0.08019019317778624	-1.8506564945125792	0.06630636296826543	4.949999999999788	0.19277536650362018	4.949999999999788	0.18678450120880868	4.949999999999788	0.1918294989180159	4.949999999999788	0.1882944341753702	4.949999999999788	0.19431663153248047
10.411758237376315	0.13732937076515425	4.959999999999788	0.08236747840918639	-1.8675961420596057	0.06486411810271922	4.959999999999788	0.19134565436674447	4.959999999999788	0.18533452075025922	4.959999999999788	0.19028064805474104	4.959999999999788	0.1868225502105756	4.959999999999788	0.19265703611338475
10.40570308177073	0.13473238717423705	4.9699999999997875	0.08465595731600242	-1.8845357896066286	0.06325362945205693	4.9699999999997875	0.18995236283164543	4.9699999999997875	0.18391682434962284	4.9699999999997875	0.18876521197399693	4.9699999999997875	0.18538354991607844	4.9699999999997875	0.1910304657879045
10.399647926165144	0.1320873555420111	4.979999999999787	0.08706312188235604	-1.901475437153655	0.06163699601709282	4.979999999999787	0.18859524236844774	4.979999999999787	0.18253137587367804	4.979999999999787	0.18728325421796924	4.979999999999787	0.18397745219936243	4.979999999999787	0.18943693507955878
10.393592770559561	0.12939992076281018	4.989999999999787	0.08959709987549776	-1.9184150847006816	0.06018647337031642	4.989999999999787	0.1872739484236841	4.989999999999787	0.1811781444811486	4.989999999999787	0.18583485832195692	4.989999999999787	0.1826042252061146	4.989999999999787	0.1878763272365092
10.387537614953974	0.12667565883077575	4.999999999999787	0.0922667176642248	-1.935354732247708	0.059018575738460775	4.999999999999787	0.18598807146573557	4.999999999999787	0.17985712289849262	4.999999999999787	0.18442012376665248	4.999999999999787	0.1812638028560515	4.999999999999787	0.18634843247755078
10.38148245934839	0.12392009406490495	5.009999999999787	0.09508156984264718	-1.9522943797947345	0.05815245626517708	5.009999999999787	0.1847371691240113	5.009999999999787	0.17856834760304102	5.009999999999787	0.18303916364139697	5.009999999999787	0.17995610194617467	5.009999999999787	0.1848529918561413
10.375427303742805	0.12113870403049294	5.019999999999786	0.09805209639400415	-1.969234027341761	0.057507689278611905	5.019999999999786	0.18352079752986983	5.019999999999786	0.1773119164063609	5.019999999999786	0.18169210313573966	5.019999999999786	0.1786810384030482	5.019999999999786	0.1833897405380312
10.36937214813722	0.11833692938201754	5.029999999999786	0.10118966818907506	-1.986173674888784	0.05693956116387392	5.029999999999786	0.18233853950496076	5.029999999999786	0.17608799845846965	5.029999999999786	0.18037907757125815	5.029999999999786	0.17743854165594355	5.029999999999786	0.1819584449170671
10.363316992531635	0.11552018616674498	5.039999999999786	0.10450668166909438	-2.0031133224358104	0.05629495196064318	5.039999999999786	0.18119002768007897	5.039999999999786	0.17489683309355225	5.039999999999786	0.17910022911959672	5.039999999999786	0.17622856651900956	5.039999999999786	0.1805589299077213
10.35726183692605	0.11269386090328762	5.049999999999786	0.10801666360896839	-2.020052969982837	0.05546521615551275	5.049999999999786	0.18007496100066822	5.049999999999786	0.17373871679672007	5.049999999999786	0.1778557022431007	5.049999999999786	0.1750511023292177	5.049999999999786	0.17919109526021335
10.351206681320466	0.10986330812088278	5.059999999999786	0.11173438688576348	-2.0369926175298634	0.05441644786306258	5.059999999999786	0.17899311355488715	5.059999999999786	0.17261398075555873	5.059999999999786	0.17664563861534188	5.059999999999786	0.1739061792677821	5.059999999999786	0.1778549219042881
10.34515152571488	0.1070338478986716	5.069999999999785	0.11567599817959831	-2.05393226507689	0.053189144805795424	5.069999999999785	0.17794433536852125	5.069999999999785	0.17152296370787265	5.069999999999785	0.17547017235407816	5.069999999999785	0.17279387169736624	5.069999999999785	0.1765504704630705
10.339096370109296	0.10421075110137204	5.079999999999785	0.11985915849473387	-2.0708719126239163	0.05187260650716938	5.079999999999785	0.17692854576730715	5.079999999999785	0.17046598531509208	5.079999999999785	0.1743294257929114	5.079999999999785	0.17171429807140626	5.079999999999785	0.17527787403084255
10.333041214503709	0.10139923445783663	5.089999999999785	0.12430319728759875	-2.0878115601709393	0.05056853017004941	5.089999999999785	0.17594572095144106	5.089999999999785	0.16944332413511246	5.089999999999785	0.17322350513877777	5.089999999999785	0.17066761675365508	5.089999999999785	0.17403732647216652
10.326986058898125	0.09860442118951399	5.099999999999785	0.12902928079775927	-2.1047512077179658	0.04935976373266374	5.099999999999785	0.1749958783112169	5.099999999999785	0.1684552022159944	5.099999999999785	0.17215249479438688	5.099999999999785	0.16965401722903684	5.099999999999785	0.1728290665490994
10.32093090329254	0.09583134101044868	5.1099999999997845	0.1340605948590376	-2.1216908552649922	0.04829424118762838	5.1099999999997845	0.17407906045117585	5.1099999999997845	0.16750177639637578	5.1099999999997845	0.17111644923855168	5.1099999999997845	0.16867370680685678	5.1099999999997845	0.17165335775107343
10.314875747686955	0.09308488337357941	5.119999999999784	0.13942254196869838	-2.1386305028120187	0.04738538872793755	5.119999999999784	0.1731953217422724	5.119999999999784	0.16658313531237934	5.119999999999784	0.17011538218103828	5.119999999999784	0.16772689386840045	5.119999999999784	0.17051046408971934
10.30882059208137	0.09036978516713312	5.129999999999784	0.14514295164187144	-2.155570150359045	0.04662247416493667	5.129999999999784	0.17234471948657315	5.129999999999784	0.1656993010153754	5.129999999999784	0.16914925393673796	5.129999999999784	0.16681376961889677	5.129999999999784	0.16940062314688714
10.302765436475784	0.08769058888236535	5.139999999999784	0.15125230198063172	-2.1725097979060717	0.04598203453241382	5.139999999999784	0.17152731061910137	5.139999999999784	0.1648502346042949	5.139999999999784	0.1682179591313204	5.139999999999784	0.16593449078339398	5.139999999999784	0.16832401876164307
10.296710280870201	0.08505160324202178	5.149999999999784	0.15778394881497626	-2.1894494454530946	0.045433977042197586	5.149999999999784	0.1707431534723267	5.149999999999784	0.164035845725883	5.149999999999784	0.1673213175291603	5.149999999999784	0.16508916553247455	5.149999999999784	0.16728075628958852
10.290655125264614	0.08245689827889584	5.159999999999783	0.16477435655788095	-2.206389093000121	0.04494186543168988	5.159999999999783	0.1699923127353238	5.159999999999783	0.16325600568313314	5.159999999999783	0.16645907066415044	5.159999999999783	0.1642778441797302	5.159999999999783	0.16627084310492457
10.28459996965903	0.07991023643563634	5.169999999999783	0.17226332183870194	-2.2233287405471476	0.04446171905737618	5.169999999999783	0.16927486465075656	5.169999999999783	0.16251056309902845	5.169999999999783	0.16563088603021656	5.169999999999783	0.1635005151139342	5.169999999999783	0.1652941762470499
10.278544814053445	0.07741507502546871	5.179999999999783	0.18029417675539755	-2.240268388094174	0.04394494649608036	5.179999999999783	0.1685908990743652	5.179999999999783	0.16179935998919756	5.179999999999783	0.1648363691271855	5.179999999999783	0.16275710532114993	5.179999999999783	0.16435053839853944
10.27248965844786	0.0749745120963294	5.189999999999783	0.18891395285948676	-2.2572080356412005	0.04334834433330563	5.189999999999783	0.16794051557168957	5.189999999999783	0.1611222453102754	5.189999999999783	0.164075082141774	5.189999999999783	0.1620474840430333	5.189999999999783	0.1634396030737915
10.266434502842275	0.07259129135230831	5.199999999999783	0.19817347932044999	-2.274147683188227	0.04264864244913769	5.199999999999783	0.16732381226080073	5.199999999999783	0.16047908310543563	5.199999999999783	0.16334656694537394	5.199999999999783	0.16137146783852924	5.199999999999783	0.1625609497677103
10.26037934723669	0.07026775047850445	5.209999999999782	0.20812737859225466	-2.29108733073525	0.04185481988407086	5.209999999999782	0.16674086822320328	5.209999999999782	0.1598697533683723	5.209999999999782	0.16265036961448548	5.209999999999782	0.16072882566964347	5.209999999999782	0.16171408926657974
10.254324191631106	0.06800583836607406	5.219999999999782	0.21883390975234618	-2.3080269782822764	0.041010661513408424	5.219999999999782	0.16619172227585705	5.219999999999782	0.1592941453611838	5.219999999999782	0.16198606372246252	5.219999999999782	0.16011928347168175	5.219999999999782	0.16089849795426178
10.248269036025519	0.06580708066213439	5.229999999999782	0.23035459293688954	-2.324966625829303	0.040183584649654436	5.229999999999782	0.16567635200972125	5.229999999999782	0.15875214481378402	5.229999999999782	0.16135326993508353	5.229999999999782	0.15954252861246315	5.229999999999782	0.16011365797312097
10.242213880419936	0.06367258715192718	5.239999999999782	0.24275352752197535	-2.3419062733763294	0.03944205557229552	5.239999999999782	0.16519465692440463	5.239999999999782	0.1582436177388766	5.239999999999782	0.1607516698210997	5.239999999999782	0.15899821525698707	5.239999999999782	0.15935909834360149
10.236158724814349	0.061603068983866756	5.2499999999997815	0.25609629183374144	-2.358845920923356	0.038829964345524604	5.2499999999997815	0.16474644841409358	5.2499999999997815	0.15776839429648642	5.2499999999997815	0.1601810123488959	5.2499999999997815	0.15848597167687098	5.2499999999997815	0.1586344314922349
10.230103569208765	0.059598818983770785	5.259999999999781	0.2704482839176654	-2.3757855684703824	0.0383486053770667	5.259999999999781	0.16433144786785825	5.259999999999781	0.15732625620110896	5.259999999999781	0.15964111251195293	5.259999999999781	0.15800541003800891	5.259999999999781	0.15793938048312542
10.22404841360318	0.05765975840856225	5.269999999999781	0.28587233338495693	-2.392725216017409	0.03795450643637375	5.269999999999781	0.1639492928082984	5.269999999999781	0.1569169306166394	5.269999999999781	0.1591318429907397	5.269999999999781	0.15755613847777927	5.269999999999781	0.15727379429774863
10.217993257997595	0.05578544186771177	5.279999999999781	0.30242538809797676	-2.4096648635644318	0.03757485051460801	5.279999999999781	0.1635995500936136	5.279999999999781	0.15654009239120134	5.279999999999781	0.15865312142738136	5.279999999999781	0.1571377746616237	5.279999999999781	0.15663765099996352
10.21193810239201	0.053975086851891445	5.289999999999781	0.32015406469896857	-2.4266045111114583	0.03713468176217617	5.289999999999781	0.1632817346793338	5.289999999999781	0.15619537496334673	5.289999999999781	0.15820489713441202	5.289999999999781	0.1567499596514437	5.289999999999781	0.15603105077880822
10.205882946786424	0.05222761310451343	5.29999999999978	0.3390888623228565	-2.4435441586584847	0.036585046438615675	5.29999999999978	0.1629953320699111	5.29999999999978	0.15588238858087847	5.29999999999978	0.15778714122171753	5.29999999999978	0.15639237081112692	5.29999999999978	0.1554542021450334
10.19982779118084	0.05054168199326839	5.30999999999978	0.3592368947827332	-2.460483806205511	0.03592058575438322	5.30999999999978	0.16273982230919648	5.30999999999978	0.1556007429781809	5.30999999999978	0.15739984286793132	5.30999999999978	0.156064732511036	5.30999999999978	0.1549074047268206
10.193772635575254	0.048915728499500565	5.31999999999978	0.38057312614725763	-2.4774234537525377	0.03517976085820202	5.31999999999978	0.16251470325878234	5.31999999999978	0.1553500707218117	5.31999999999978	0.1570430120649398	5.31999999999978	0.15576682350218213	5.31999999999978	0.15439103118742245
10.18771747996967	0.047348010432630906	5.32999999999978	0.40303033155868884	-2.494363101299564	0.03442807228725422	5.32999999999978	0.1623195111688983	5.32999999999978	0.1551300472795208	5.32999999999978	0.1567166864322566	5.32999999999978	0.15549847999863278	5.32999999999978	0.15390550907094483
10.181662324364083	0.045836660105301345	5.33999999999978	0.4264883811493934	-2.511302748846587	0.03373172475989964	5.33999999999978	0.16215383715703216	5.33999999999978	0.1549404045244774	5.33999999999978	0.15642093769545046	5.33999999999978	0.15525959378061863	5.33999999999978	0.1534513015151556
10.1756071687585	0.04437971632274988	5.349999999999779	0.450763973800618	-2.5282423963936136	0.03313283766068932	5.349999999999779	0.1620173389733215	5.349999999999779	0.1547809357063125	5.349999999999779	0.15615587298870795	5.349999999999779	0.15505010506142616	5.349999999999779	0.1530288846235952
10.169552013152915	0.04297518097939714	5.359999999999779	0.47560259777120506	-2.54518204394064	0.03263609481712485	5.359999999999779	0.16190974807915606	5.359999999999779	0.15465149164221115	5.359999999999779	0.15592162753911207	5.359999999999779	0.15486999047873157	5.359999999999779	0.1526387195996126
10.16349685754733	0.04162106089110607	5.369999999999779	0.5006751542451751	-2.5621216914876666	0.032211558302455624	5.369999999999779	0.16183087244957786	5.369999999999779	0.15455196966400592	5.369999999999779	0.15571834806035795	5.369999999999779	0.1547192473151358	5.369999999999779	0.1522812196844774
10.157441701941744	0.04031540716672044	5.379999999999779	0.5255821226938311	-2.579061339034693	0.03181131749937445	5.379999999999779	0.16178059566565572	5.379999999999779	0.1544822983020199	5.379999999999779	0.15554616932827572	5.379999999999779	0.15459787580679082	5.379999999999779	0.15195671486793738
10.151386546336159	0.03905634719743989	5.3899999999997785	0.5498680395156293	-2.5960009865817195	0.03139202289770449	5.3899999999997785	0.16175887291116484	5.3899999999997785	0.15444242141492726	5.3899999999997785	0.15540518879620782	5.3899999999997785	0.15450586194326235	5.3899999999997785	0.15166542000055752
10.145331390730576	0.03784213387124304	5.399999999999778	0.5730480381876849	-2.6129406341287424	0.03093328830625516	5.399999999999778	0.16176572447322954	5.399999999999778	0.15443228524101826	5.399999999999778	0.15529544493881375	5.399999999999778	0.1544431632733271	5.399999999999778	0.15140741304203606
10.139276235124989	0.03667114557288753	5.409999999999778	0.5946460423850153	-2.629880281675769	0.030444238861200772	5.409999999999778	0.1618012272181319	5.409999999999778	0.15445183064394394	5.409999999999778	0.15521690409601624	5.409999999999778	0.1544096997441542	5.409999999999778	0.1511826290004136
10.133221079519405	0.035541940319775436	5.419999999999778	0.6142410895060932	-2.6468199292227954	0.02995609228744893	5.419999999999778	0.16186550421107038	5.419999999999778	0.15450099096717065	5.419999999999778	0.15516945835150756	5.419999999999778	0.15440535056261392	5.419999999999778	0.15099087188300836
10.12716592391382	0.034453243458347514	5.429999999999778	0.6315149403881347	-2.663759576769822	0.02950469754296402	5.429999999999778	0.16195871223852734	5.429999999999778	0.15457969395348306	5.429999999999778	0.1551529342077394	5.429999999999778	0.1544299567773238	5.429999999999778	0.15083184277854497
10.121110768308235	0.03340396734985243	5.4399999999997775	0.6462918361594022	-2.6806992243168484	0.02911153945845043	5.4399999999997775	0.16208102667706537	5.4399999999997775	0.15468786477417754	5.4399999999997775	0.15516710936138162	5.4399999999997775	0.15448332821024274	5.4399999999997775	0.15070517848516357
10.11505561270265	0.03239321629178909	5.449999999999777	0.6585612407324297	-2.697638871863875	0.028772007254246584	5.449999999999777	0.16223262317558174	5.449999999999777	0.15482542684348957	5.449999999999777	0.15521173334915644	5.449999999999777	0.15456525291220663	5.449999999999777	0.15061049307360724
10.109000457097064	0.031420271753579684	5.459999999999777	0.6684772090573684	-2.714578519410898	0.028456554540024354	5.459999999999777	0.16241365614141606	5.459999999999777	0.1549922979438404	5.459999999999777	0.15528654750909487	5.459999999999777	0.1546755075640051	5.459999999999777	0.1505474148488109
10.10294530149148	0.030484589915848553	5.469999999999777	0.6763330111962659	-2.7315181669579243	0.02812439432383454	5.469999999999777	0.16262423501481807	5.469999999999777	0.15518838098046606	5.469999999999777	0.15539130047798647	5.469999999999777	0.15481386789412896	5.469999999999777	0.15051561296217353
10.096890145885894	0.029585774602489446	5.479999999999777	0.6825151512229245	-2.7484578145049507	0.027743563792801403	5.479999999999777	0.16286440056603002	5.479999999999777	0.1554135508351773	5.479999999999777	0.15552575696257848	5.479999999999777	0.15498011878375423	5.479999999999777	0.1505148106282056
10.09083499028031	0.028723562516338574	5.489999999999776	0.6874450577878062	-2.7653974620519772	0.027308005820031137	5.489999999999776	0.16313410458590705	5.489999999999776	0.15566764055429752	5.489999999999776	0.1556896992914938	5.489999999999776	0.1551740639482649	5.489999999999776	0.15054478476025798
10.084779834674723	0.02789778878907843	5.499999999999776	0.6915183378782589	-2.7823371095990037	0.026843301759096008	5.499999999999776	0.16343319688689148	5.499999999999776	0.15595043087670077	5.499999999999776	0.15588292283566216	5.499999999999776	0.15539553491120167	5.499999999999776	0.150605354402714
10.07872467906914	0.02710836237402621	5.509999999999776	0.6950506275656929	-2.79927675714603	0.02639748202576083	5.509999999999776	0.16376142306430636	5.509999999999776	0.15626164662642988	5.509999999999776	0.15610522746686345	5.509999999999776	0.155644398654133	5.509999999999776	0.15069636238375456
10.072669523463555	0.026355219292431835	5.519999999999776	0.6982367259906636	-2.816216404693053	0.026020078899381065	5.519999999999776	0.16411843479492608	5.519999999999776	0.15660096191019104	5.519999999999776	0.1563564076951199	5.519999999999776	0.1559205631034836	5.519999999999776	0.15081765593945304
10.06661436785797	0.02563830540842986	5.5299999999997755	0.7011270631985235	-2.8331560522400796	0.025738470710393282	5.5299999999997755	0.16450381181763762	5.5299999999997755	0.15696801390515755	5.5299999999997755	0.15663624403014373	5.5299999999997755	0.15622397963292803	5.5299999999997755	0.15096907237652313
10.060559212252384	0.024957519832452844	5.539999999999775	0.7036234008967983	-2.850095699787106	0.025542308040824555	5.539999999999775	0.16491709191658452	5.539999999999775	0.15736242297786118	5.539999999999775	0.15694449757660686	5.539999999999775	0.1565546420078923	5.539999999999775	0.1511504348402804
10.054504056646799	0.02431269277474097	5.549999999999775	0.7054940840241257	-2.8670353473341326	0.025384068887876556	5.549999999999775	0.16535780324687294	5.549999999999775	0.15778381557734236	5.549999999999775	0.1572809090304959	5.549999999999775	0.15691258157175295	5.549999999999775	0.1513615608332483
10.048448901041215	0.023703541252361196	5.559999999999775	0.7064077113294832	-2.883974994881159	0.02519676253843091	5.559999999999775	0.16582549304906458	5.559999999999775	0.15823184612669647	5.559999999999775	0.15764520219107594	5.559999999999775	0.15729785890629222	5.559999999999775	0.1516022826336641
10.042393745435628	0.023129649403438018	5.569999999999775	0.705982227651746	-2.9009146424281855	0.02492184553158824	5.569999999999775	0.1663197483843171	5.569999999999775	0.15870621494054224	5.569999999999775	0.15803709099045496	5.569999999999775	0.15771055263856107	5.569999999999775	0.1518724750554883
10.036338589830045	0.022590429115614947	5.5799999999997745	0.7038439677279495	-2.9178542899752085	0.024535159485699728	5.5799999999997745	0.16684020732749208	5.5799999999997745	0.15920668062020224	5.5799999999997745	0.15845628813536286	5.5799999999997745	0.15815074648652272	5.5799999999997745	0.15217208327196208
10.03028343422446	0.022085100340285255	5.589999999999774	0.6996885670581595	-2.934793937522235	0.024058563236410615	5.589999999999774	0.16738656193484402	5.589999999999774	0.15973306687319286	5.589999999999774	0.1589025131133442	5.589999999999774	0.158618515966805	5.589999999999774	0.15250114274867713
10.024228278618875	0.021612668946101574	5.599999999999774	0.6933339675167177	-2.9517335850692614	0.023551064828882747	5.599999999999774	0.1679585561670444	5.599999999999774	0.16028526478122151	5.599999999999774	0.15937549777400617	5.599999999999774	0.159113916308469	5.599999999999774	0.15285978510895237
10.01817312301329	0.021171931640418203	5.609999999999774	0.6847561611937197	-2.968673232616288	0.02308235774631495	5.609999999999774	0.1685559823252899	5.609999999999774	0.16086323192724664	5.609999999999774	0.15987498887893029	5.609999999999774	0.1596369729139783	5.609999999999774	0.1532482274791888
10.012117967407704	0.020761451362079537	5.619999999999774	0.674101379197986	-2.9856128801633144	0.022700586359102458	5.619999999999774	0.1691786787112058	5.619999999999774	0.16146698945459526	5.619999999999774	0.160400748450539	5.619999999999774	0.16018767516479773	5.619999999999774	0.15366674729498736
10.00606281180212	0.020379567124304696	5.629999999999773	0.6616735226550565	-3.002552527710341	0.02240959006171631	5.629999999999773	0.1698265298207858	5.629999999999773	0.16209661727520677	5.629999999999773	0.16095255381704057	5.629999999999773	0.16076597365874656	5.629999999999773	0.15411564822247542
10.000007656196534	0.02002440385757216	5.639999999999773	0.6479010929506943	-3.0194921752573674	0.022167416018680705	5.639999999999773	0.17049946909160127	5.639999999999773	0.1627522466654914	5.639999999999773	0.16153019949478056	5.639999999999773	0.16137178039143732	5.639999999999773	0.15459522466206144
9.99395250059095	0.019693887173946694	5.649999999999773	0.6332918119135462	-3.0364318228043903	0.021908180922131856	5.649999999999773	0.17119748334474016	5.649999999999773	0.16343404885422488	5.649999999999773	0.16213350241566504	5.649999999999773	0.1620049712354986	5.649999999999773	0.15510573189029853
9.987897344985363	0.019385767974290938	5.659999999999773	0.6183843608053397	-3.0533714703514168	0.02157781183897914	5.659999999999773	0.17192061758895003	5.659999999999773	0.16414221834491255	5.659999999999773	0.16276231080584477	5.659999999999773	0.16266539038419836	5.659999999999773	0.15564736667701923
9.98184218937978	0.01909764459475579	5.6699999999997726	0.603705252650438	-3.0703111178984432	0.021166429779339305	5.6699999999997726	0.17266897863806827	5.6699999999997726	0.16487695077779546	5.6699999999997726	0.16341651570204127	5.6699999999997726	0.16335285697218643	5.6699999999997726	0.15622026015035154
9.975787033774195	0.01882699725687664	5.679999999999772	0.5897358037688901	-3.0872507654454697	0.020720349995693683	5.679999999999772	0.17344273594998186	5.679999999999772	0.1656384168940911	5.679999999999772	0.16409606303159743	5.679999999999772	0.16406717442267924	5.679999999999772	0.15682448179291456
9.96973187816861	0.01857124220343878	5.689999999999772	0.576890807263802	-3.104190412992496	0.02032540077814299	5.689999999999772	0.17424211826886973	5.689999999999772	0.16642673602639096	5.689999999999772	0.16480096359798332	5.689999999999772	0.1648081428520397	5.689999999999772	0.15746005140922031
9.963676722563024	0.018327748923525542	5.699999999999772	0.5655078378551605	-3.1211300605395227	0.020067024724192688	5.699999999999772	0.17506740515350602	5.699999999999772	0.16724195376883821	5.699999999999772	0.16553129830352498	5.699999999999772	0.1655755740409917	5.699999999999772	0.1581269548452937
9.957621566957439	0.01809390659198949	5.709999999999772	0.55584456221368	-3.1380697080865456	0.019985024140908605	5.709999999999772	0.1759189133691603	5.709999999999772	0.16808402854813292	5.709999999999772	0.1662872165576443	5.709999999999772	0.1663693074072419	5.709999999999772	0.15882515898238725
9.951566411351855	0.01786715359810634	5.7199999999997715	0.5480809281626833	-3.155009355633572	0.020045244780214654	5.7199999999997715	0.17679697927172813	5.7199999999997715	0.16895283059671673	5.7199999999997715	0.1670689270183574	5.7199999999997715	0.167189224621967	5.7199999999997715	0.1595546219444795
9.945511255746268	0.017645046445767334	5.729999999999771	0.542323344220952	-3.1719490031805986	0.02014448173182801	5.729999999999771	0.17770193937399353	5.729999999999771	0.1698481546683368	5.729999999999771	0.16787668140966844	5.729999999999771	0.16803526044527645	5.729999999999771	0.16031529566840638
9.939456100140685	0.01742528189996966	5.739999999999771	0.5386085915312936	-3.188888650727625	0.020149910647297715	5.739999999999771	0.17863411176024635	5.739999999999771	0.17076974528027833	5.739999999999771	0.1687107537732051	5.739999999999771	0.1689074081258852	5.739999999999771	0.1611071200822247
9.9334009445351	0.017205756044124196	5.749999999999771	0.5369059799691283	-3.2058282982746515	0.019957631200904036	5.749999999999771	0.17959378061334247	5.749999999999771	0.1717173309122621	5.749999999999771	0.16957141866657013	5.749999999999771	0.16980571903149552	5.749999999999771	0.16193001084325284
9.927345788929514	0.01698459626943058	5.759999999999771	0.5371170402428608	-3.222767945821678	0.01954389700081581	5.759999999999771	0.18058118495517433	5.759999999999771	0.17269066186846732	5.759999999999771	0.17045893212822585	5.759999999999771	0.17073029750887775	5.759999999999771	0.16278384508607835
9.92129063332393	0.016760210489300327	5.76999999999977	0.5390728047194054	-3.239707593368701	0.01898382460187437	5.76999999999977	0.18159651135155305	5.76999999999977	0.17368954574883064	5.76999999999977	0.17137351854314822	5.76999999999977	0.17168129275219027	5.76999999999977	0.16366845094071092
9.915235477718344	0.016531299442962614	5.77999999999977	0.542529493565393	-3.2566472409157274	0.018425718650786058	5.77999999999977	0.18263988950485316	5.77999999999977	0.17471387481787806	5.77999999999977	0.17231536504096345	5.77999999999977	0.1726588893721341	5.77999999999977	0.1645836060836195
9.90918032211276	0.016296898527723955	5.78999999999977	0.547164208707401	-3.273586888462754	0.018029197443718305	5.78999999999977	0.18371138974588683	5.78999999999977	0.17576364099980818	5.78999999999977	0.17328462320216922	5.78999999999977	0.17366329752772808	5.78999999999977	0.1655290483705222
9.903125166507174	0.016056377798968197	5.79999999999977	0.5525730082319978	-3.2905265360097804	0.017893252491542024	5.79999999999977	0.18481102226244936	5.79999999999977	0.17683893649833837	5.79999999999977	0.17428141626318303	5.79999999999977	0.17469474241984403	5.79999999999977	0.16650449838764897
9.89707001090159	0.015809469038089236	5.80999999999977	0.55827434659945	-3.307466183556807	0.018006719162389755	5.80999999999977	0.18593873883112688	5.80999999999977	0.17793994067725816	5.80999999999977	0.17530584922941594	5.80999999999977	0.17575345231618583	5.80999999999977	0.16750969049558923
9.891014855296003	0.015556255909606412	5.819999999999769	0.5637210555279871	-3.3244058311038334	0.018245506707562392	5.819999999999769	0.1870944381628669	5.819999999999769	0.17906689623742164	5.819999999999769	0.17635801951819544	5.819999999999769	0.1768396445330421	5.819999999999769	0.1685444064355774
9.88495969969042	0.015297173961164486	5.829999999999769	0.5683234560188688	-3.3413454786508563	0.018420669584084417	5.829999999999769	0.1882779754342373	5.829999999999769	0.1802200793398632	5.829999999999769	0.17743802662862052	5.829999999999769	0.17795350986131633	5.829999999999769	0.16960850432308974
9.878904544084834	0.01503298601632208	5.839999999999769	0.5714845336676231	-3.3582851261978828	0.018358289650627607	5.839999999999769	0.18948917540191873	5.839999999999769	0.18139976877730513	5.839999999999769	0.17854598017612605	5.839999999999769	0.179095197227007	5.839999999999769	0.17070193611279344
9.87284938847925	0.014764769870945904	5.849999999999769	0.5726453560465032	-3.3752247737449093	0.017976749094589555	5.849999999999769	0.190727847311236	5.849999999999769	0.18260621854871156	5.849999999999769	0.179682005834188	5.849999999999769	0.18026480116934598	5.849999999999769	0.17182474842016568
9.866794232873664	0.014493891225278008	5.8599999999997685	0.5713355529089648	-3.3921644212919357	0.017326836618173927	5.8599999999997685	0.1919937992315694	5.8599999999997685	0.18383963657522984	5.8599999999997685	0.18084624819803077	5.8599999999997685	0.18146235455044343	5.8599999999997685	0.17297706471618535
9.860739077268079	0.014221939705185723	5.869999999999768	0.5672207723748021	-3.409104068838962	0.01657569736698301	5.869999999999768	0.1932868497408066	5.869999999999768	0.18510017043314256	5.869999999999768	0.182038868893971	5.869999999999768	0.18268782787355892	5.869999999999768	0.17415905080936162
9.854683921662495	0.013950728862161652	5.879999999999768	0.5601378843385424	-3.4260437163859887	0.015940309723075405	5.879999999999768	0.19460683587520683	5.879999999999768	0.1863878995454498	5.879999999999768	0.1832600382429347	5.879999999999768	0.18394113523921712	5.879999999999768	0.175370869291172
9.848628766056908	0.01368221004808318	5.889999999999768	0.5501102560990059	-3.4429833639330116	0.015598653287684004	5.889999999999768	0.19595361744374903	5.889999999999768	0.18770283269547017	5.889999999999768	0.18450991998974153	5.889999999999768	0.18522214591012323	5.889999999999768	0.17661263124100782
9.842573610451325	0.01341843550439513	5.899999999999768	0.5373395675728684	-3.459923011480038	0.01561685388750144	5.899999999999768	0.19732707870221677	5.899999999999768	0.18904490999013981	5.899999999999768	0.18578865084766488	5.899999999999768	0.1865306999816049	5.899999999999768	0.17788435422208806
9.83651845484574	0.01316151406912892	5.909999999999767	0.522176054851856	-3.4768626590270646	0.015923523329440605	5.909999999999767	0.1987271287043584	5.909999999999767	0.1904140091306778	5.909999999999767	0.18709631901030946	5.909999999999767	0.18786662661392803	5.909999999999767	0.17918593428681623
9.830463299240154	0.01291352751238326	5.919999999999767	0.5050738199816756	-3.493802306574091	0.016341672540979166	5.919999999999767	0.20015370146539732	5.919999999999767	0.1918099565067866	5.919999999999767	0.18843294723825282	5.919999999999767	0.1892297633189668	5.919999999999767	0.18051713681741202
9.82440814363457	0.012676505929112548	5.929999999999767	0.4865403129587903	-3.5107419541211176	0.0166631648506136	5.929999999999767	0.20160675662554836	5.929999999999767	0.19323254376839463	5.929999999999767	0.18979848584024642	5.929999999999767	0.19061997463309124	5.929999999999767	0.18187760743211132
9.818352988028984	0.012452348996049883	5.939999999999767	0.4670887686742931	-3.527681601668144	0.016732656721773997	5.939999999999767	0.20308628084300642	5.939999999999767	0.19468154991361478	5.939999999999767	0.1911928187204904	5.939999999999767	0.1920371682199337	5.939999999999767	0.18326690077639957
9.8122978324234	0.012242789060889688	5.949999999999767	0.44719992060904135	-3.544621249215167	0.016505010433160015	5.949999999999767	0.20459228978704308	5.949999999999767	0.19615676761635026	5.949999999999767	0.19261578228398732	5.949999999999767	0.1934813063324634	5.949999999999767	0.18468452238232094
9.806242676817813	0.012049329624258805	5.959999999999766	0.42729598586319506	-3.5615608967621935	0.016053224152252642	5.959999999999766	0.2061248303563466	5.959999999999766	0.19765803088786438	5.959999999999766	0.19406719349988114	5.959999999999766	0.19495241097095162	5.959999999999766	0.18612997717561094
9.80018752121223	0.011873215811062602	5.969999999999766	0.40772691316175325	-3.57850054430922	0.01552675375971681	5.969999999999766	0.20768398258840362	5.969999999999766	0.19918523987361908	5.969999999999766	0.19554688103127424	5.969999999999766	0.19645056204603267	5.969999999999766	0.18760281771630602
9.794132365606643	0.011715385156061839	5.979999999999766	0.3887668850680125	-3.5954401918562464	0.015081740474535366	5.979999999999766	0.20926986063799524	5.979999999999766	0.2007383782653649	5.979999999999766	0.1970547128490737	5.979999999999766	0.1979758891497104	5.979999999999766	0.1891026858934656
9.78807721000106	0.011576452839545734	5.989999999999766	0.37061818508396055	-3.612379839403273	0.014815671022074976	5.989999999999766	0.21088261219302884	5.989999999999766	0.20231751975758053	5.989999999999766	0.19859061522263463	5.989999999999766	0.1995285587228233	5.989999999999766	0.19062934345824806
9.782022054395474	0.011456672315793441	5.9999999999997655	0.35341953243482527	-3.6293194869502994	0.014734547012871042	5.9999999999997655	0.21252241576510347	5.9999999999997655	0.20392282195627542	5.9999999999997655	0.20015458070051698	5.9999999999997655	0.2011087591731088	5.9999999999997655	0.1921826891173429
9.77596689878989	0.011355937773795215	6.009999999999765	0.337256483390545	-3.646259134497326	0.014764119700421574	6.009999999999765	0.2141894754573841	6.009999999999765	0.20555450855417196	6.009999999999765	0.20174666553931694	6.009999999999765	0.20271668676156956	6.009999999999765	0.19376276230624434
9.769911743184304	0.011273774294367784	6.019999999999765	0.32217217492099187	-3.663198782044349	0.014795857525950069	6.019999999999765	0.21588401310604713	6.019999999999765	0.20721284279843938	6.019999999999765	0.20336697900095227	6.019999999999765	0.20435253493174863	6.019999999999765	0.195369735571244
9.763856587578719	0.011209342771596659	6.029999999999765	0.3081773338802495	-3.6801384295913753	0.01474335950429011	6.029999999999765	0.21760625807670492	6.029999999999765	0.20889809690100072	6.029999999999765	0.20501566759369755	6.029999999999765	0.20601648928688043	6.029999999999765	0.19700389835056414
9.757801431973135	0.01116145467716308	6.039999999999765	0.29525899195799915	-3.6970780771384018	0.014582026044839195	6.039999999999765	0.21935643541981445	6.039999999999765	0.2106105228377674	6.039999999999765	0.20669289686720585	6.039999999999765	0.20770872957467054	6.039999999999765	0.19866563489220573
9.751746276367548	0.011128594206834421	6.0499999999997645	0.2833877092904227	-3.7140177246854282	0.014354785902215684	6.0499999999997645	0.22113475347187306	6.0499999999997645	0.21235032974247206	6.0499999999997645	0.2083988323959315	6.0499999999997645	0.2094294387162582	6.0499999999997645	0.20035539841655678
9.745691120761965	0.011108955191281552	6.059999999999764	0.27252333530600126	-3.7309573722324547	0.014143701019889267	6.059999999999764	0.22294139233445737	6.059999999999764	0.21411767162146714	6.059999999999764	0.21013362069499733	6.059999999999764	0.21117881715523912	6.059999999999764	0.20207368282123775
9.73963596515638	0.011100470624732711	6.069999999999764	0.2626194569865587	-3.747897019779481	0.014023464275229207	6.069999999999764	0.2247764949551529	6.069999999999764	0.2159126465248412	6.069999999999764	0.2118973704627634	6.069999999999764	0.21295709895962497	6.069999999999764	0.20382099256917713
9.733580809550794	0.011100864340117807	6.079999999999764	0.25362673567352634	-3.764836667326504	0.014020095308847845	6.079999999999764	0.22664016264461756	6.079999999999764	0.2177353053123244	6.079999999999764	0.21369013485617164	6.079999999999764	0.2147645648027852	6.079999999999764	0.20559781116341413
9.727525653945209	0.011107707605655024	6.089999999999764	0.2454953412235144	-3.7817763148735306	0.014094604105660276	6.089999999999764	0.2285324565430824	6.089999999999764	0.21958566586911635	6.089999999999764	0.21551189637975135	6.089999999999764	0.21660154678476135	6.089999999999764	0.20740456895739076
9.721470498339624	0.01111845849638933	6.099999999999763	0.2381766764828395	-3.798715962420557	0.014158512199930138	6.099999999999763	0.23045340559977226	6.099999999999763	0.2214637280115645	6.099999999999763	0.2173625570164307	6.099999999999763	0.21846842131493227	6.099999999999763	0.2092416119307542
9.71541534273404	0.011130543097990652	6.109999999999763	0.23162455868109688	-3.8156556099675836	0.014113316040357798	6.109999999999763	0.23240302018089892	6.109999999999763	0.22336948550762734	6.109999999999763	0.2192419368643854	6.109999999999763	0.22036558871512815	6.109999999999763	0.21110917410158941
9.709360187128453	0.011141394878292387	6.119999999999763	0.22579599523301902	-3.83259525751461	0.013895350051502234	6.119999999999763	0.23438130892553563	6.119999999999763	0.22530293381811414	6.119999999999763	0.22114978414700498	6.119999999999763	0.22229344115717256	6.119999999999763	0.21300735685191252
9.70330503152287	0.011148528508926113	6.129999999999763	0.2206516638099379	-3.8495349050616365	0.013505946625965267	6.129999999999763	0.23638829552301707	6.129999999999763	0.2272640741459775	6.129999999999763	0.22308579774234746	6.129999999999763	0.22425232320612146	6.129999999999763	0.21493611815408267
9.697249875917283	0.01114958907974472	6.1399999999997625	0.2161561823500112	-3.8664745526086595	0.013014144738299217	6.1399999999997625	0.23842403203417453	6.1399999999997625	0.22925291534719636	6.1399999999997625	0.2250496606292826	6.1399999999997625	0.2262424909427996	6.1399999999997625	0.21689527348837964
9.6911947203117	0.011142428381178267	6.149999999999762	0.21227823453352965	-3.883414200155686	0.01253134526643627	6.149999999999762	0.2404886061810395	6.149999999999762	0.2312694751476424	6.149999999999762	0.227041079741732	6.149999999999762	0.2282640761182462	6.149999999999762	0.21888450859950612
9.685139564706114	0.01112513443288788	6.159999999999762	0.20899060004754985	-3.9003538477027124	0.012169098105902235	6.159999999999762	0.24258214131493513	6.159999999999762	0.23331378146232928	6.159999999999762	0.22905982573597514	6.159999999999762	0.23031706112618136	6.159999999999762	0.22090340276316772
9.679084409100529	0.011096088080352349	6.169999999999762	0.20627012625408103	-3.917293495249739	0.011997274976625567	6.169999999999762	0.24470478910647334	6.169999999999762	0.23538587397959326	6.169999999999762	0.23110576582087866	6.169999999999762	0.23240126905255082	6.169999999999762	0.2229514602857065
9.673029253494944	0.011054009748570107	6.179999999999762	0.20409766809026833	-3.9342331427967654	0.01201880363603396	6.179999999999762	0.24685671608864362	6.179999999999762	0.23748580581859347	6.179999999999762	0.23317888412245458	6.179999999999762	0.23451637096739938	6.179999999999762	0.2250281474998415
9.666974097889359	0.010997981588549647	6.1899999999997615	0.20245801559816376	-3.951172790343792	0.012169781833684747	6.1899999999997615	0.24903808595894936	6.1899999999997615	0.23961364494780937	6.1899999999997615	0.23527928643737567	6.1899999999997615	0.2366619101945309	6.1899999999997615	0.2271329322613738
9.660918942283775	0.010927491770290341	6.199999999999761	0.2013398228900889	-3.968112437890815	0.012343843148779388	6.199999999999761	0.25124904003024817	6.199999999999761	0.2417694749942217	6.199999999999761	0.23740718884800613	6.199999999999761	0.23883734080855681	6.199999999999761	0.2292653226482872
9.654863786678188	0.010842422179176662	6.209999999999761	0.2007355481602113	-3.9850520854378413	0.01243100383148193	6.209999999999761	0.25348967844118686	6.209999999999761	0.24395339499874144	6.209999999999761	0.2395628918965379	6.209999999999761	0.24104207545089837	6.209999999999761	0.2314249011452443
9.648808631072605	0.010743080405353218	6.219999999999761	0.20064141118308385	-4.001991732984868	0.012356731709671137	6.219999999999761	0.2557600446323027	6.219999999999761	0.2461655175606197	6.219999999999761	0.24174674364740897	6.219999999999761	0.243275536203672	6.219999999999761	0.23361135021744683
9.64275347546702	0.010630180057955496	6.229999999999761	0.2010573722872089	-4.018931380531894	0.012107720388810394	6.229999999999761	0.2580601150941952	6.229999999999761	0.24840596472902718	6.229999999999761	0.24395909608191985	6.229999999999761	0.24553720205218466	6.229999999999761	0.2358244651347686
9.636698319861434	0.010504840765109864	6.23999999999976	0.2019871347962281	-4.035871028078921	0.011735968243333972	6.23999999999976	0.26038979553446184	6.23999999999976	0.25067486101913417	6.23999999999976	0.24620025994441538	6.23999999999976	0.24782664741264662	6.23999999999976	0.2380641506123986
9.630643164255849	0.010368551263116222	6.24999999999976	0.20343817116496693	-4.052810675625947	0.011340089857258326	6.24999999999976	0.2627489236018377	6.24999999999976	0.252972323170628	6.24999999999976	0.24847046327766845	6.24999999999976	0.2501435679465076	6.24999999999976	0.24033039965356892
9.624588008650264	0.010223152171399899	6.25999999999976	0.20542177129226227	-4.06975032317297	0.011030422531965062	6.25999999999976	0.26513727743228005	6.25999999999976	0.255298446785382	6.25999999999976	0.2507698182601956	6.25999999999976	0.25248779187313936	6.25999999999976	0.24262325595473366
9.61853285304468	0.010070789238809672	6.26999999999976	0.207953109558669	-4.086689970719997	0.010889706094879187	6.26999999999976	0.2675545887211545	6.26999999999976	0.25765329075016563	6.26999999999976	0.25309829955898355	6.26999999999976	0.2548592767851181	6.26999999999976	0.24494276479949928
9.612477697439093	0.009913869050636947	6.2799999999997596	0.21105132479200384	-4.103629618267023	0.010942808952654445	6.2799999999997596	0.27000055866533623	6.2799999999997596	0.2600368611778861	6.2799999999997596	0.25545573552280193	6.2799999999997596	0.25725809338796474	6.2799999999997596	0.2472889204171982
9.60642254183351	0.009755004892750305	6.289999999999759	0.21473960435447734	-4.12056926581405	0.011146326078755599	6.289999999999759	0.27247487470132514	6.289999999999759	0.26244909718391496	6.289999999999759	0.25784181173463483	6.289999999999759	0.25968439869259896	6.289999999999759	0.24966161904073472
9.600367386227923	0.009596955233566584	6.299999999999759	0.21904525957359405	-4.137508913361076	0.011402428883924726	6.299999999999759	0.27497722535448155	6.299999999999759	0.26488986082394117	6.299999999999759	0.2602560852126994	6.299999999999759	0.2621384020504622	6.299999999999759	0.25206062566802523
9.59431223062234	0.009442567127464264	6.309999999999759	0.2239997744466871	-4.1544485609081026	0.011592852915182096	6.309999999999759	0.27750731001026757	6.309999999999759	0.26735893274698097	6.309999999999759	0.26269800706324936	6.309999999999759	0.26462032795425805	6.309999999999759	0.25448555909429954
9.588257075016754	0.00929470977531224	6.319999999999759	0.22963880250640958	-4.1713882084551255	0.011621271446860437	6.319999999999759	0.28006484065817283	6.319999999999759	0.2698560136764363	6.319999999999759	0.26516695137253976	6.319999999999759	0.2671303795144642	6.319999999999759	0.25693589541779144
9.582201919411169	0.009156213006440898	6.3299999999997585	0.23600207743839352	-4.188327856002152	0.011448454866959605	6.3299999999997585	0.2826495341639555	6.3299999999997585	0.2723807302095834	6.3299999999997585	0.26766224807961103	6.3299999999997585	0.2696687058163584	6.3299999999997585	0.25941098654184663
9.576146763805584	0.009029788535565093	6.339999999999758	0.24313319092979307	-4.205267503549178	0.011106450723849746	6.339999999999758	0.2852610962946989	6.339999999999758	0.27493264238314497	6.339999999999758	0.27018321711969184	6.339999999999758	0.27223537511650214	6.339999999999758	0.2619100883550029
9.570091608199998	0.008917988130524485	6.349999999999758	0.2510791757227816	-4.222207151096205	0.010685692243465949	6.349999999999758	0.2878992016307853	6.349999999999758	0.27751125055366277	6.349999999999758	0.2727292002774808	6.349999999999758	0.2748303544644168	6.349999999999758	0.26443239340694097
9.564036452594415	0.008823127329927676	6.359999999999758	0.2598898124649048	-4.239146798643231	0.010299602267951936	6.359999999999758	0.29056347532476523	6.359999999999758	0.28011600036534245	6.359999999999758	0.2752995863932262	6.359999999999758	0.2774534952966893	6.359999999999758	0.26697706419100947
9.557981296988828	0.008747246071613698	6.369999999999758	0.26961655549120145	-4.256086446190258	0.010040799614615958	6.369999999999758	0.29325348239793947	6.369999999999758	0.2827462861853318	6.369999999999758	0.27789382550075004	6.369999999999758	0.2801045240765894	6.369999999999758	0.26954326443187976
9.551926141383245	0.008692044713901942	6.379999999999757	0.28031094557857744	-4.273026093737284	0.009946851326619485	6.379999999999757	0.29596872779947564	6.379999999999757	0.28540145433491426	6.379999999999757	0.28051142870490237	6.379999999999757	0.2827830370441743	6.379999999999757	0.27213018632196845
9.54587098577766	0.00865884958549595	6.389999999999757	0.29202234861992915	-4.289965741284307	0.009989949552226676	6.389999999999757	0.29870866673672175	6.389999999999757	0.28808080710221423	6.389999999999757	0.2831519532117518	6.389999999999757	0.28548849833290035	6.389999999999757	0.27473707154653265
9.539815830172074	0.008648590838993017	6.399999999999757	0.3047948317818926	-4.306905388831334	0.010094483933197715	6.399999999999757	0.3014727213341236	6.399999999999757	0.2907836071095465	6.399999999999757	0.28581497532195266	6.399999999999757	0.28822024092250803	6.399999999999757	0.2773632239670693
9.533760674566489	0.008661763079345668	6.409999999999757	0.31866297004167	-4.32384503637836	0.010174196658132614	6.409999999999757	0.30426029787040954	6.409999999999757	0.29350908016300437	6.409999999999757	0.2885000573519483	6.409999999999757	0.2909774701891157	6.409999999999757	0.28000801277077536
9.527705518960904	0.008698420442419356	6.419999999999757	0.33364637791305685	-4.340784683925387	0.010171669202868192	6.419999999999757	0.3070707992725232	6.419999999999757	0.29625641436277717	6.419999999999757	0.29120671624912114	6.419999999999757	0.2937592703265997	6.419999999999757	0.2826708668760627
9.52165036335532	0.00875816429138667	6.429999999999756	0.34974280205358094	-4.357724331472413	0.010081954767678826	6.429999999999756	0.30990362983435	6.429999999999756	0.29902475450970684	6.429999999999756	0.2939344014262659	6.429999999999756	0.29656461458761485	6.429999999999756	0.285351263712681
9.515595207749733	0.008840157981054277	6.439999999999756	0.36691971625240705	-4.37466397901944	0.009949814147010379	6.439999999999756	0.3127581921958129	6.439999999999756	0.30181319323541095	6.439999999999756	0.2966824870675019	6.439999999999756	0.2993923807314489	6.439999999999756	0.288048717099223
9.50954005214415	0.008943136700747556	6.449999999999756	0.3851045636059515	-4.391603626566463	0.00984270848207091	6.449999999999756	0.3156338792798119	6.449999999999756	0.30462076271825295	6.449999999999756	0.29945028048061584	6.449999999999756	0.3022413727227432	6.449999999999756	0.2907627691108962
9.503484896538563	0.009065429620800999	6.459999999999756	0.40417412528386787	-4.408543274113489	0.009813530252856442	6.459999999999756	0.31853006531088585	6.459999999999756	0.30744643219153994	6.459999999999756	0.3022370440434776	6.459999999999756	0.30511034834087686	6.459999999999756	0.29349298958753456
9.49742974093298	0.00920499188193326	6.4699999999997555	0.4239439830433259	-4.425482921660516	0.0098720152754838	6.4699999999997555	0.3214460999873664	6.4699999999997555	0.310289116133321	6.4699999999997555	0.30504202497511274	6.4699999999997555	0.30799805030864985	6.4699999999997555	0.2962389848966344
9.491374585327394	0.009359456270391442	6.479999999999755	0.4441596696660082	-4.442422569207542	0.009979196910176881	6.479999999999755	0.3243813085517175	6.479999999999755	0.31314769610658966	6.479999999999755	0.3078644854083637	6.479999999999755	0.3109032367568533	6.479999999999755	0.2990004153593244
9.485319429721809	0.009526162746604986	6.489999999999755	0.4644917840099551	-4.459362216754569	0.010067608171900432	6.489999999999755	0.3273349983859018	6.489999999999755	0.31602105627154725	6.489999999999755	0.3107037254506674	6.489999999999755	0.31382470630095866	6.489999999999755	0.3017770186681481
9.479264274116224	0.009702234727541522	6.499999999999755	0.4845378968819392	-4.476301864301595	0.010076549227517924	6.499999999999755	0.3303064704064675	6.499999999999755	0.3189081294018666	6.499999999999755	0.31355909400608994	6.499999999999755	0.3167613141460024	6.499999999999755	0.30456863474959267
9.473209118510638	0.009884611076081925	6.509999999999755	0.5038341858201164	-4.493241511848618	0.009983947941691274	6.509999999999755	0.333295031652071	6.509999999999755	0.32180794759109876	6.509999999999755	0.3164299854970017	6.509999999999755	0.3197119780892963	6.509999999999755	0.3073752260580775
9.467153962905055	0.010070134686981947	6.519999999999754	0.5218790411876889	-4.5101811593956445	0.00981782838776276	6.519999999999754	0.336300004742956	6.519999999999754	0.3247196903563277	6.519999999999754	0.3193158243280472	6.519999999999754	0.3226756760553862	6.519999999999754	0.3101968867627488
9.461098807299468	0.010255601701295362	6.529999999999754	0.5381690954781622	-4.527120806942671	0.009640924050734846	6.529999999999754	0.3393207309096738	6.529999999999754	0.32764272281988616	6.529999999999754	0.32221604194177145	6.529999999999754	0.32565143889394965	6.529999999999754	0.31303383528966267
9.455043651693884	0.01043782548512404	6.539999999999754	0.5522452727808383	-4.544060454489697	0.009516003478573204	6.539999999999754	0.3423565659863937	6.539999999999754	0.33057661797548715	6.539999999999754	0.32513005283885116	6.539999999999754	0.32863834297860484	6.539999999999754	0.31588638740993047
9.4489884960883	0.010613700608368028	6.549999999999754	0.5637431028986134	-4.561000102036724	0.009469936588747918	6.549999999999754	0.34540687227632216	6.549999999999754	0.33352115930367987	6.549999999999754	0.32805723571974554	6.549999999999754	0.3316355066300503	6.549999999999754	0.3187549110264686
9.442933340482714	0.010780276666360257	6.559999999999754	0.5724388102330783	-4.57793974958375	0.0094758125569985	6.559999999999754	0.3484710119513284	6.559999999999754	0.3364763226665902	6.559999999999754	0.3309969242458429	6.559999999999754	0.3346420928385944	6.559999999999754	0.3216397679210527
9.436878184877129	0.010934797651405048	6.569999999999753	0.5782818763713292	-4.594879397130773	0.009463549285617254	6.569999999999753	0.35154834816781877	6.569999999999753	0.3394422390386698	6.569999999999753	0.3339484095170263	6.569999999999753	0.3376573186619638	6.569999999999753	0.3245412507324473
9.430823029271544	0.011074768392249346	6.579999999999753	0.581406709119385	-4.6118190446778	0.009354941757087133	6.579999999999753	0.3546382577590335	6.579999999999753	0.3424191419773194	6.579999999999753	0.33691095394092957	6.579999999999753	0.3406804695374462	6.579999999999753	0.327459524450678
9.42476787366596	0.011197991464900081	6.589999999999753	0.5821204539256355	-4.628758692224826	0.009106059000424811	6.589999999999753	0.3577401550288202	6.589999999999753	0.34540730570810735	6.589999999999753	0.3398838142427132	6.589999999999753	0.34371091517143776	6.589999999999753	0.3303945806030039
9.418712718060373	0.011302616407047297	6.599999999999753	0.580869412898222	-4.645698339771853	0.008735364587671766	6.599999999999753	0.3608535217067671	6.599999999999753	0.3484069812236598	6.599999999999753	0.3428662700668317	6.599999999999753	0.3467481231432272	6.599999999999753	0.3333462097104994
9.41265756245479	0.011387169246718036	6.6099999999997525	0.5781910293175605	-4.662637987318879	0.00832234041258846	6.6099999999997525	0.3639779355229412	6.6099999999997525	0.3514183386648131	6.6099999999997525	0.3458576539048676	6.6099999999997525	0.3497916670609207	6.6099999999997525	0.33631399452630834
9.406602406849203	0.011450572188045594	6.619999999999752	0.5746604638345243	-4.679577634865906	0.00797558815987781	6.619999999999752	0.3671130901699409	6.619999999999752	0.354441424106798	6.619999999999752	0.3488573778730223	6.619999999999752	0.35284122775343363	6.619999999999752	0.3392973238351657
9.40054725124362	0.011492160836317622	6.629999999999752	0.570840099449581	-4.696517282412929	0.007784731685407567	6.629999999999752	0.3702588022168401	6.629999999999752	0.3574761373044761	6.629999999999752	0.35186495328433287	6.629999999999752	0.35589658795593765	6.629999999999752	0.3422954244350481
9.394492095638034	0.011511696501581905	6.639999999999752	0.5672376554384455	-4.713456929959955	0.007778738840612968	6.639999999999752	0.3734150042943674	6.639999999999752	0.3605222338257815	6.639999999999752	0.3548800001850708	6.639999999999752	0.3589576225958863	6.639999999999752	0.34530740711644325
9.388436940032449	0.011509356355761734	6.649999999999752	0.5642752818753964	-4.730396577506982	0.007910780116218997	6.649999999999752	0.37658172688958425	6.649999999999752	0.3635793506727372	6.649999999999752	0.3579022460244914	6.649999999999752	0.3620242876212602	6.649999999999752	0.3483323208186218
9.382381784426864	0.011485723589771285	6.6599999999997515	0.5622692091266748	-4.747336225054008	0.00807731458187878	6.6599999999997515	0.3797590724368414	6.6599999999997515	0.3666470498940625	6.6599999999997515	0.36093151500787785	6.6599999999997515	0.3650966101365801	6.6599999999997515	0.3513692079505887
9.376326628821278	0.011441765267025205	6.669999999999751	0.5614178702850728	-4.764275872601035	0.008162958791422668	6.669999999999751	0.3829471853048911	6.669999999999751	0.36972487108695257	6.669999999999751	0.3639677116576835	6.669999999999751	0.3681746814534503	6.669999999999751	0.35441715373997745
9.370271473215695	0.011378810176948195	6.679999999999751	0.5617959869130439	-4.781215520148061	0.008090696946169013	6.679999999999751	0.38614622073472515	6.679999999999751	0.3728123822040041	6.679999999999751	0.3670108030106426	6.679999999999751	0.3712586529197041	6.679999999999751	0.35747532385985514
9.364216317610108	0.011298509463436504	6.689999999999751	0.5633526575473334	-4.798155167695084	0.007854787485892856	6.689999999999751	0.3893563157651983	6.689999999999751	0.37590921928405285	6.689999999999751	0.3700608033907272	6.689999999999751	0.37434873266214647	6.689999999999751	0.36054298722223854
9.358161162004524	0.011202799714040578	6.699999999999751	0.565912637304166	-4.8150948152421105	0.007522253264762177	6.699999999999751	0.3925775658940154	6.699999999999751	0.37901510929192705	6.699999999999751	0.373117764146504	6.699999999999751	0.3774451804014747	6.699999999999751	0.36361952379700857
9.35210600639894	0.01109384882409961	6.70999999999975	0.5691813643253477	-4.832034462789137	0.007203402365022581	6.70999999999975	0.3958100119754021	6.70999999999975	0.3821298750683251	6.70999999999975	0.37618176883397225	6.70999999999975	0.3805482976997824	6.70999999999975	0.3667044196072728
9.346050850793354	0.010974016625203023	6.71999999999975	0.572755508291393	-4.848974110336163	0.007005585892355978	6.71999999999975	0.399053641462096	6.71999999999975	0.38525342589536754	6.71999999999975	0.37925293286105927	6.71999999999975	0.3836584123602352	6.71999999999975	0.3697972522124534
9.339995695187769	0.0108457909064404	6.72999999999975	0.5761415102569456	-4.86591375788319	0.006990748415092703	6.72999999999975	0.4023084057124204	6.72999999999975	0.3883857399887632	6.72999999999975	0.3823314060766966	6.72999999999975	0.3867758576639867	6.72999999999975	0.3728976702816424
9.333940539582184	0.01071173819997834	6.73999999999975	0.5787843681304397	-4.882853405430216	0.007154048322396747	6.73999999999975	0.40557425086772403	6.73999999999975	0.3915268456469583	6.73999999999975	0.3854173771767682	6.73999999999975	0.389900948904445	6.73999999999975	0.37600537086932206
9.3278853839766	0.010574449645195015	6.7499999999997495	0.5801075077129032	-4.899793052977243	0.0074300902659756	6.7499999999997495	0.40885115510685427	6.7499999999997495	0.3946768060791834	6.7499999999997495	0.38851107961156334	6.7499999999997495	0.3930339605112058	6.7499999999997495	0.3791200781401751
9.321830228371013	0.01043648685281471	6.759999999999749	0.5795619698288864	-4.916732700524266	0.007721066109966546	6.759999999999749	0.41213916188470784	6.759999999999749	0.3978357101646913	6.759999999999749	0.3916127992357276	6.759999999999749	0.39617510667706846	6.759999999999749	0.38224152748411183
9.31577507276543	0.010300317926157754	6.769999999999749	0.5766798569858443	-4.933672348071292	0.00793291361174269	6.769999999999749	0.41543839874338145	6.769999999999749	0.40100366881543065	6.769999999999749	0.3947228838105276	6.769999999999749	0.3993245271035015	6.769999999999749	0.38536945882401025
9.309719917159843	0.010168287932486631	6.779999999999749	0.5711240960519777	-4.950611995618319	0.00800471963847467	6.779999999999749	0.41874907489508345	6.779999999999749	0.4041808151210313	6.779999999999749	0.39784175374111824	6.779999999999749	0.40248227809637005	6.779999999999749	0.3885036220245465
9.30366476155426	0.010042559845698216	6.789999999999749	0.5627254205333959	-4.967551643165345	0.00792231290920012	6.789999999999749	0.4220714569234936	6.789999999999749	0.40736730615544	6.789999999999749	0.40096991266825777	6.789999999999749	0.40564832861678635	6.789999999999749	0.39164379545019024
9.297609605948674	0.00992507517478527	6.7999999999997485	0.551499003313621	-4.984491290712372	0.0077151433910983575	6.7999999999997485	0.42540582838285196	6.7999999999997485	0.41056332474324864	6.7999999999997485	0.4041079562617101	6.7999999999997485	0.40882256141220197	6.7999999999997485	0.3947898160418653
9.291554450343089	0.009817531817346023	6.809999999999748	0.5376372849481931	-5.001430938259399	0.007441973688588783	6.809999999999748	0.4287524434482761	6.809999999999748	0.4137690799579971	6.809999999999748	0.40725657788707936	6.809999999999748	0.4120047805389538	6.809999999999748	0.39794161636507713
9.285499294737503	0.009721339766603354	6.819999999999748	0.5214809437330475	n/a	n/a	6.819999999999748	0.4321114855697443	6.819999999999748	0.41698480532009424	6.819999999999748	0.4104165703128921	6.819999999999748	0.4151947274039954	6.819999999999748	0.4010992617463671
9.279444139131918	0.009637608807799005	6.829999999999748	0.5034746935930924	n/a	n/a	6.829999999999748	0.4354830393248823	6.829999999999748	0.42021075368378663	6.829999999999748	0.4135888227936202	6.829999999999748	0.41839210687566586	6.829999999999748	0.40426297968013464
9.273388983526335	0.009567146057472426	6.839999999999748	0.48411706262898924	n/a	n/a	6.839999999999748	0.4388670786885396	6.839999999999748	0.42344718803820974	6.839999999999748	0.41677431261829223	6.839999999999748	0.4215966227660274	6.839999999999748	0.4074331744412016
9.267333827920748	0.009510423974085733	6.849999999999747	0.4639129825777402	n/a	n/a	6.849999999999747	0.44226346982005127	6.849999999999747	0.4266943681492736	6.849999999999747	0.41997408994594204	6.849999999999747	0.4248080187875817	6.849999999999747	0.4106104219550935
9.261278672315164	0.009467607425956433	6.859999999999747	0.4433355563368258	n/a	n/a	6.859999999999747	0.4456719830077134	6.859999999999747	0.42995253405462996	6.859999999999747	0.423189255036959	6.859999999999747	0.42802611835978605	6.859999999999747	0.4137954427573718
9.255223516709579	0.009438548769815118	6.869999999999747	0.42280003687579937	n/a	n/a	6.869999999999747	0.4490923073572194	6.869999999999747	0.43322188848272736	6.869999999999747	0.42642092807409027	6.869999999999747	0.43125085571984345	6.869999999999747	0.4169890537487616
9.249168361103994	0.00942280507585355	6.879999999999747	0.40265003829603185	n/a	n/a	6.879999999999747	0.4525240628010648	6.879999999999747	0.43650258089947813	6.879999999999747	0.4296702133370841	6.879999999999747	0.43448229224137946	6.879999999999747	0.4201921023387482
9.243113205498409	0.009419655352772775	6.8899999999997465	0.38315398932010536	n/a	n/a	6.8899999999997465	0.4559668059729026	6.8899999999997465	0.43979469596654863	6.8899999999997465	0.43293816089688475	6.8899999999997465	0.4377206151289877	6.8899999999997465	0.42340538953271467
9.237058049892823	0.009428142380042772	6.899999999999746	0.36450895050478005	n/a	n/a	6.899999999999746	0.4594200285666344	6.899999999999746	0.44309824877691445	6.899999999999746	0.43622572967699574	6.899999999999746	0.4409661194219098	6.899999999999746	0.42662959133179096
9.23100289428724	0.009447080090065937	6.909999999999746	0.3468489027022847	n/a	n/a	6.909999999999746	0.4628831486482441	6.909999999999746	0.4464131884508776	6.909999999999746	0.4395337555871097	6.909999999999746	0.44421917725694304	6.909999999999746	0.42986518965419435
9.224947738681653	0.009475110164763687	6.919999999999746	0.33025510690851323	n/a	n/a	6.919999999999746	0.46635549713037533	6.919999999999746	0.4497394105138898	6.919999999999746	0.442862927805128	6.919999999999746	0.44748020001419614	6.919999999999746	0.4331124238350607
9.21889258307607	0.009510734024951496	6.929999999999746	0.31476681096196035	n/a	n/a	6.929999999999746	0.46983630329052295	6.929999999999746	0.4530767769987065	6.929999999999746	0.4462137755280156	6.929999999999746	0.4507495994448097	6.929999999999746	0.4363712710307112
9.212837427470483	0.009552344819713936	6.9399999999997455	0.300391225450261	n/a	n/a	6.9399999999997455	0.4733246845053419	6.9399999999997455	0.45642514166916104	6.9399999999997455	0.4495866666041244	6.9399999999997455	0.45402775353875036	6.9399999999997455	0.43964145889851897
9.206782271864899	0.009598281562270128	6.949999999999745	0.2871122082685783	n/a	n/a	6.949999999999745	0.4768196457438593	6.949999999999745	0.4597843766090438	6.949999999999745	0.45298181802677306	6.949999999999745	0.4573149818114243	6.949999999999745	0.44292250795093213
9.200727116259314	0.009646856197906471	6.959999999999745	0.27489746016574496	n/a	n/a	6.959999999999745	0.4803200934059237	6.959999999999745	0.4631543960025533	6.959999999999745	0.4563993160980993	6.959999999999745	0.4606115327605977	6.959999999999745	0.4462137956279344
9.194671960653729	0.009696407739842086	6.969999999999745	0.2637042595425817	n/a	n/a	6.969999999999745	0.4838248658201873	6.969999999999745	0.4665351733225704	6.969999999999745	0.4598391416467848	6.969999999999745	0.46391758346605905	6.969999999999745	0.4495146307695316
9.188616805048143	0.009745329337161546	6.979999999999745	0.2534838865541436	n/a	n/a	6.979999999999745	0.48733277957685145	6.979999999999745	0.4699267490431116	6.979999999999745	0.4633011942345459	6.979999999999745	0.4672332483308364	6.979999999999745	0.45282432652724386
9.182561649442558	0.009792115028516854	6.989999999999744	0.2441849376254657	n/a	n/a	6.989999999999744	0.49084268756657745	6.989999999999744	0.4733292270541722	6.989999999999744	0.46678530998043116	6.989999999999744	0.4705585917972902	6.989999999999744	0.4561422616612872
9.176506493836975	0.009835384349339015	6.999999999999744	0.23575573921272078	n/a	n/a	6.999999999999744	0.49435354181931107	6.999999999999744	0.4767427589948935	6.999999999999744	0.470291270713347	6.999999999999744	0.47389363941139173	6.999999999999744	0.45946792373097417
9.170451338231388	0.009873909399770757	7.009999999999744	0.22814605381569744	n/a	n/a	7.009999999999744	0.49786445253481365	7.009999999999744	0.4801675168872837	7.009999999999744	0.47381880653554187	7.009999999999744	0.4772383829999047	7.009999999999744	0.46280093156473145
9.164396182625804	0.009906644373320417	7.019999999999744	0.22130824486401304	n/a	n/a	7.019999999999744	0.5013747343324204	7.019999999999744	0.48360365604219235	7.019999999999744	0.4773675974727721	7.019999999999744	0.4805927782392321	7.019999999999744	0.4661410372897172
9.158341027020219	0.009932742781910035	7.029999999999744	0.21519803796453738	n/a	n/a	7.029999999999744	0.5048839318044646	7.029999999999744	0.487051272306564	7.029999999999744	0.48093728076664655	7.029999999999744	0.4839567353099971	7.029999999999744	0.4694881094005891
9.152285871414634	0.009951567298759985	7.039999999999743	0.20977498834237795	n/a	n/a	7.039999999999743	0.5083918187738397	7.039999999999743	0.4905103598249126	7.039999999999743	0.4845274677198851	7.039999999999743	0.4873301046383165	7.039999999999743	0.4728420981888435
9.146230715809049	0.009962704522715917	7.049999999999743	0.2050027400883515	n/a	n/a	7.049999999999743	0.5118983689426801	7.049999999999743	0.4939807765812469	7.049999999999743	0.4881377687083065	7.049999999999743	0.4907126596029341	7.049999999999743	0.47620298466406574
9.140175560203463	0.009965960056806437	7.059999999999743	0.2008491426558258	n/a	n/a	7.059999999999743	0.5154036993910738	7.059999999999743	0.4974622240221149	7.059999999999743	0.4917678192823505	7.059999999999743	0.49410407704925025	7.059999999999743	0.47957071541376156
9.13412040459788	0.009961365890406587	7.069999999999743	0.1972862738187108	n/a	n/a	7.069999999999743	0.5189079920827102	7.069999999999743	0.5009542436947986	7.069999999999743	0.4954172968203541	7.069999999999743	0.4975039154790005	7.069999999999743	0.4829451292711165
9.128065248992293	0.00994916071346858	7.0799999999997425	0.19429040555809968	n/a	n/a	7.0799999999997425	0.5224114015367808	7.0799999999997425	0.5044562289594283	7.0799999999997425	0.4990859176161265	7.0799999999997425	0.5009115907358918	7.0799999999997425	0.4863258861350662
9.12201009338671	0.009929792377242964	7.089999999999742	0.19184193951496717	n/a	n/a	7.089999999999742	0.5259139586840959	7.089999999999742	0.5079674452030432	7.089999999999742	0.5027734085177115	7.089999999999742	0.5043263501524726	7.089999999999742	0.48971241143512656
9.115954937781122	0.00990388590490358	7.099999999999742	0.18992533115493251	n/a	n/a	7.099999999999742	0.5294154812409243	7.099999999999742	0.511487049562069	7.099999999999742	0.5064794534599539	7.099999999999742	0.5077472479498941	7.099999999999742	0.4931038691878122
9.109899782175539	0.009872238570105251	7.109999999999742	0.18852901611462575	n/a	n/a	7.109999999999742	0.5329154995987346	7.109999999999742	0.5150141019873901	7.109999999999742	0.5102036210060822	7.109999999999742	0.511173126200465	7.109999999999742	0.49649917144722305
9.103844626569954	0.009835782986166426	7.119999999999742	0.18764534788419607	n/a	n/a	7.119999999999742	0.5364132043618887	7.119999999999742	0.5185475632767418	7.119999999999742	0.5139452824084718	7.119999999999742	0.5146026058590885	7.119999999999742	0.4998970234894581
9.097789470964369	0.009795579723905708	7.129999999999741	0.18727055264259956	n/a	n/a	7.129999999999741	0.5399074179088567	7.129999999999741	0.5220862808732454	7.129999999999741	0.5177035302023766	7.129999999999741	0.51803409087269	7.129999999999741	0.5032959951528615
9.091734315358783	0.00975277055793988	7.139999999999741	0.1874047043752842	n/a	n/a	7.139999999999741	0.5433965887281448	7.139999999999741	0.5256289677540941	7.139999999999741	0.5214771057238595	7.139999999999741	0.5214657855251679	7.139999999999741	0.5066946024765411
9.085679159753198	0.0097085612416358	7.149999999999741	0.18805172108425783	n/a	n/a	7.149999999999741	0.5468788048754913	7.149999999999741	0.5291741818751912	7.149999999999741	0.5252643415527553	7.149999999999741	0.5248957220610302	7.149999999999741	0.5100913820198595
9.079624004147615	0.009664191978456525	7.159999999999741	0.18921938069036606	n/a	n/a	7.159999999999741	0.550351822347352	7.159999999999741	0.5327203126970946	7.159999999999741	0.5290631227599513	7.159999999999741	0.528321793432628	7.159999999999741	0.5134849430711331
9.073568848542028	0.009620915275470893	7.169999999999741	0.1909193528769519	n/a	n/a	7.169999999999741	0.553813105158778	7.169999999999741	0.5362655778148638	7.169999999999741	0.5328708692954953	7.169999999999741	0.5317417855960725	7.169999999999741	0.5168739888810441
9.067513692936444	0.009579949189651549	7.17999999999974	0.1931672403731389	n/a	n/a	7.17999999999974	0.5572598753907498	7.17999999999974	0.5398080282114416	7.17999999999974	0.5366845405750803	7.17999999999974	0.5351534052782222	7.17999999999974	0.5202573050419278
9.061458537330859	0.009542477327874941	7.18999999999974	0.19598261973659706	n/a	n/a	7.18999999999974	0.5606891720811912	7.18999999999974	0.5433455570674424	7.18999999999974	0.5405006618427546	7.18999999999974	0.5385543018593641	7.18999999999974	0.5236337193659828
9.055403381725274	0.009509604553940499	7.19999999999974	0.19938906723819277	n/a	n/a	7.19999999999974	0.5640979168788568	7.19999999999974	0.5468759058309	7.19999999999974	0.5443153701523409	7.19999999999974	0.5419420846672769	7.19999999999974	0.5270020420200474
9.049348226119688	0.009482352067128316	7.20999999999974	0.20341414958327889	n/a	n/a	7.20999999999974	0.5674829820970879	7.20999999999974	0.5503966625549418	7.20999999999974	0.5481244761685148	7.20999999999974	0.5453143381792936	7.20999999999974	0.5303609968555112
9.043293070514103	0.009461620491381802	7.2199999999997395	0.20808935146570195	n/a	n/a	7.2199999999997395	0.5708412543537933	7.2199999999997395	0.5539052503836396	7.2199999999997395	0.5519235370016805	7.2199999999997395	0.5486686366413124	7.2199999999997395	0.533709154867163
9.03723791490852	0.009448194796749994	7.229999999999739	0.213449901810788	n/a	n/a	7.229999999999739	0.5741696856059406	7.229999999999739	0.5573989070154987	7.229999999999739	0.5557079352757105	7.229999999999739	0.5520025568381228	7.229999999999739	0.5370448788559137
9.031182759302933	0.009442724613618302	7.239999999999739	0.21953444744470435	n/a	n/a	7.239999999999739	0.5774653238626154	7.239999999999739	0.5608746580555892	7.239999999999739	0.5594729604555747	7.239999999999739	0.5553136847898164	7.239999999999739	0.5403662851905977
9.02512760369735	0.00944570946838157	7.249999999999739	0.22638450626395987	n/a	n/a	7.249999999999739	0.5807253181217313	7.249999999999739	0.564329288289913	7.249999999999739	0.5632138896135839	7.249999999999739	0.5585996108432274	7.249999999999739	0.5436712247458548
9.019072448091762	0.009457501244165225	7.259999999999739	0.23404361134341323	n/a	n/a	7.259999999999739	0.5839468955601675	7.259999999999739	0.5677593155124538	7.259999999999739	0.5669260656043632	7.259999999999739	0.5618579091514841	7.259999999999739	0.5469572813921861
9.013017292486179	0.00947830172010413	7.2699999999997384	0.2425560327612026	n/a	n/a	7.2699999999997384	0.587127313056897	7.2699999999997384	0.5711609718132498	7.2699999999997384	0.5706049704289939	7.2699999999997384	0.5650861015220217	7.2699999999997384	0.5502217834086433
9.006962136880594	0.009508167492784894	7.279999999999738	0.2519649359598363	n/a	n/a	7.279999999999738	0.5902637891340223	7.279999999999738	0.574530196813815	7.279999999999738	0.5742462901327497	7.279999999999738	0.5682816104289745	7.279999999999738	0.5534618212033433
9.000906981275008	0.009547000133361244	7.289999999999738	0.26230980635603807	n/a	n/a	7.289999999999738	0.5933534258398891	7.289999999999738	0.5778626456897491	7.289999999999738	0.5778459651564227	7.289999999999738	0.5714417094565157	7.289999999999738	0.5566742638035442
8.994851825669423	0.009594580637650217	7.299999999999738	0.2736229442071144	n/a	n/a	7.299999999999738	0.5963931322939381	7.299999999999738	0.5811537119085715	7.299999999999738	0.5814002175859022	7.299999999999738	0.5745634799800481	7.299999999999738	0.5598557667763177
8.988796670063838	0.00965055220108407	7.309999999999738	0.28592481972411654	n/a	n/a	7.309999999999738	0.5993795618952341	7.309999999999738	0.5843985612536554	7.309999999999738	0.5849055456407752	7.309999999999738	0.5776437802289557	7.309999999999738	0.5630027658052611
8.982741514458255	0.009714442365200686	7.319999999999737	0.2992180897458574	n/a	n/a	7.319999999999737	0.6023090732680326	7.319999999999737	0.5875921712851816	7.319999999999737	0.5883586774310273	7.319999999999737	0.5806792281669532	7.319999999999737	0.5661114533907327
8.976686358852668	0.009785682703412832	7.329999999999737	0.31348013455265694	n/a	n/a	7.329999999999737	0.6051777211313074	7.329999999999737	0.5907293699167637	7.329999999999737	0.5917564811070547	7.329999999999737	0.5836661949946641	7.329999999999737	0.5691777409217033
8.970631203247084	0.009863621124613942	7.339999999999737	0.32865410480081314	n/a	n/a	7.339999999999737	0.6079812782834954	7.339999999999737	0.5938048684125118	7.339999999999737	0.5950958364686063	7.339999999999737	0.5866008036251534	7.339999999999737	0.5721972137029151
8.964576047641499	0.009947529255341583	7.349999999999737	0.34463870791491463	n/a	n/a	7.349999999999737	0.6107152847572113	7.349999999999737	0.5968132870275413	7.349999999999737	0.5983734819816858	7.349999999999737	0.5894789273190456	7.349999999999737	0.5751650907412658
8.958520892035914	0.010036624586267879	7.3599999999997365	0.3612773426944258	n/a	n/a	7.3599999999997365	0.6133751158750785	7.3599999999997365	0.5997491745920278	7.3599999999997365	0.6015858584926079	7.3599999999997365	0.5922961873652193	7.3599999999997365	0.5780762026730986
8.952465736430328	0.01013009015796875	7.369999999999736	0.3783477246988865	n/a	n/a	7.369999999999736	0.6159560581877254	7.369999999999736	0.6026070257270338	7.369999999999736	0.6047289743110972	7.369999999999736	0.5950479534407122	7.369999999999736	0.5809249996123165
8.946410580824743	0.010227084403808555	7.379999999999736	0.3955538024938872	n/a	n/a	7.379999999999736	0.6184533817277068	7.379999999999736	0.6053813006961615	7.379999999999736	0.6077983143745643	7.379999999999736	0.5977293537479161	7.379999999999736	0.5837055966439533
8.94035542521916	0.010326760835709332	7.389999999999736	0.4125224345016675	n/a	n/a	7.389999999999736	0.6208623989563906	7.389999999999736	0.608066452978055	7.389999999999736	0.6107888088154437	7.389999999999736	0.6003353022945176	7.389999999999736	0.5864118595187197
8.934300269613573	0.010428280347756594	7.399999999999736	0.42880775436172663	n/a	n/a	7.399999999999736	0.6231785048157984	7.399999999999736	0.6106569683309825	7.399999999999736	0.6136948650230516	7.399999999999736	0.602860547345356	7.399999999999736	0.5890375278442165
8.92824511400799	0.010530825980526267	7.4099999999997355	0.44390606632768886	n/a	n/a	7.4099999999997355	0.6253971972167233	7.4099999999997355	0.6131474163006012	7.4099999999997355	0.6165104549804884	7.4099999999997355	0.6052997391142461	7.4099999999997355	0.591576367971636
8.922189958402402	0.01063361276396931	7.419999999999735	0.45728311597110216	n/a	n/a	7.419999999999735	0.6275140814411733	7.419999999999735	0.615532511104932	7.419999999999735	0.6192292397061623	7.419999999999735	0.6076475084853408	7.419999999999735	0.5940223427267587
8.916134802796819	0.010735900021017512	7.429999999999735	0.4684134560620588	n/a	n/a	7.429999999999735	0.6295248639754712	7.429999999999735	0.617807174584991	7.429999999999735	0.62184470777108	7.429999999999735	0.6098985443846174	7.429999999999735	0.5963697804832332
8.910079647191234	0.010837001210468109	7.439999999999735	0.4768285455335682	n/a	n/a	7.439999999999735	0.6314253409409442	7.439999999999735	0.6199665908740454	7.439999999999735	0.6243503062417906	7.439999999999735	0.6120476571373284	7.439999999999735	0.5986135230642796
8.904024491585648	0.010936291309147259	7.449999999999735	0.48216692490072366	n/a	n/a	7.449999999999735	0.6332113844714686	7.449999999999735	0.6220062419768664	7.449999999999735	0.6267395490340698	7.449999999999735	0.6140898190946267	7.449999999999735	0.6007490322359446
8.897969335980063	0.011033219115515828	7.459999999999734	0.48421753248619565	n/a	n/a	7.459999999999734	0.6348789286394488	7.459999999999734	0.6239219161520627	7.459999999999734	0.6290060969234986	7.459999999999734	0.6160201807162364	7.459999999999734	0.6027724391468271
8.891914180374478	0.011127290024621287	7.469999999999734	0.48294720156559895	n/a	n/a	7.469999999999734	0.6364239561078846	7.469999999999734	0.625709686341718	7.469999999999734	0.6311438121925758	7.469999999999734	0.6178340677793606	7.469999999999734	0.6046805295772888
8.885859024768894	0.011218105399636224	7.479999999999734	0.4785061531383375	n/a	n/a	7.479999999999734	0.6378424877729268	7.479999999999734	0.6273658624920837	7.479999999999734	0.6331467965774585	7.479999999999734	0.6195269707911968	7.479999999999734	0.606470668355915
8.879803869163307	0.011305333043204467	7.489999999999734	0.4712102234650142	n/a	n/a	7.489999999999734	0.6391305792512756	7.489999999999734	0.6288869275143366	7.489999999999734	0.635009422697696	7.489999999999734	0.6210945390908318	7.489999999999734	0.6081406760655592
8.873748713557724	0.011388719501046855	7.4999999999997335	0.461503946500243	n/a	n/a	7.4999999999997335	0.6402843286492672	7.4999999999997335	0.6302694701277047	7.4999999999997335	0.6367263668555857	7.4999999999997335	0.6225325890222375	7.4999999999997335	0.6096886777355441
8.867693557952139	0.011468099904845881	7.509999999999733	0.4499125232633158	n/a	n/a	7.509999999999733	0.6412998984820979	7.509999999999733	0.6315101279165334	7.509999999999733	0.6382926464345494	7.509999999999733	0.6238371291452783	7.509999999999733	0.6111129452843874
8.861638402346554	0.011543380747197586	7.519999999999733	0.4369919623822228	n/a	n/a	7.519999999999733	0.642173551024395	7.519999999999733	0.6326055507733687	7.519999999999733	0.6397036599960508	7.519999999999733	0.6250043981627179	7.519999999999733	0.6124117532357486
8.855583246740968	0.011614542342332713	7.529999999999733	0.42328529770112994	n/a	n/a	7.529999999999733	0.6429016921517707	7.529999999999733	0.6335523897400253	7.529999999999733	0.6409552242907474	7.529999999999733	0.6260309058883563	7.529999999999733	0.6135832620783597
8.849528091135383	0.011681651129722496	7.539999999999733	0.409289789160875	n/a	n/a	7.539999999999733	0.6434809159188495	7.539999999999733	0.6343473109233962	7.539999999999733	0.6420436010096211	7.539999999999733	0.6269134661046823	7.539999999999733	0.6146254374947899
8.8434729355298	0.011744835066867096	7.5499999999997325	0.3954367054852012	n/a	n/a	7.5499999999997325	0.6439080422302619	7.5499999999997325	0.6349870301281217	7.5499999999997325	0.6429655075329938	7.5499999999997325	0.6276492127975324	7.5499999999997325	0.6155360082011846
8.837417779924213	0.01180429593290137	7.559999999999732	0.38208267009769264	n/a	n/a	7.559999999999732	0.644180143118481	7.559999999999732	0.6354683617280245	7.559999999999732	0.6437181096670419	7.559999999999732	0.6282355965398342	7.559999999999732	0.6163124611888272
8.83136262431863	0.01186030194643142	7.569999999999732	0.3695100476111985	n/a	n/a	7.569999999999732	0.6442945579373132	7.569999999999732	0.6357882747354532	7.569999999999732	0.6442989988951954	7.569999999999732	0.6286703634289473	7.569999999999732	0.6169520707806805
8.825307468713042	0.011913182844092261	7.579999999999732	0.35793338586047774	n/a	n/a	7.579999999999732	0.6442489019687877	7.579999999999732	0.6359439494463701	7.579999999999732	0.6447061601942785	7.579999999999732	0.6289515229009935	7.579999999999732	0.6174519564799198
8.819252313107459	0.011963322498384363	7.589999999999732	0.34750918091245886	n/a	n/a	7.589999999999732	0.6440410746567777	7.589999999999732	0.6359328291230648	7.589999999999732	0.6449379376371744	7.589999999999732	0.6290773120709886	7.589999999999732	0.6178091633798773
8.813197157501873	0.012011161378394808	7.599999999999731	0.33834683624499895	n/a	n/a	7.599999999999731	0.6436692723540299	7.599999999999731	0.6357526630270317	7.599999999999731	0.6449930035652283	7.599999999999731	0.6290461633164964	7.599999999999731	0.6180207574417005
8.807142001896288	0.01205719162835496	7.609999999999731	0.33051936453509706	n/a	n/a	7.609999999999731	0.6431320070720743	7.609999999999731	0.6354015397425815	7.609999999999731	0.6448703341187969	7.609999999999731	0.6288566797921383	7.609999999999731	0.6180839263710636
8.801086846290703	0.012101944764034705	7.619999999999731	0.32407297075815	n/a	n/a	7.619999999999731	0.6424281291224055	7.619999999999731	0.6348779125628622	7.619999999999731	0.6445691909693305	7.619999999999731	0.6285076215090946	7.619999999999731	0.617996075715476
8.795031690685118	0.012145996594184747	7.629999999999731	0.31903509509118283	n/a	n/a	7.629999999999731	0.6415568494159172	7.629999999999731	0.6341806206165943	7.629999999999731	0.6440891074606534	7.629999999999731	0.6279979030588501	7.629999999999731	0.6177549099128498
8.788976535079534	0.012189954916930828	7.639999999999731	0.31542078069370094	n/a	n/a	7.639999999999731	0.6405177571937062	7.639999999999731	0.6333089092832065	7.639999999999731	0.6434298774069939	7.639999999999731	0.6273266028399009	7.639999999999731	0.6173584898958676
8.782921379473947	0.012234457059052573	7.64999999999973	0.31323739088538344	n/a	n/a	7.64999999999973	0.6393108305228368	7.64999999999973	0.6322624511462697	7.64999999999973	0.6425915458392676	7.64999999999973	0.6264929823376397	7.64999999999973	0.6168052625842196
8.776866223868364	0.012280162493820022	7.65999999999973	0.3124877665311619	n/a	n/a	7.65999999999973	0.6379364387893941	7.65999999999973	0.631041365310718	7.65999999999973	0.6415744019400399	7.65999999999973	0.6254965125309647	7.65999999999973	0.6160940625823847
8.770811068262779	0.012327752840993623	7.66999999999973	0.313171918807548	n/a	n/a	7.66999999999973	0.6363953377091909	7.66999999999973	0.6296462301868414	7.66999999999973	0.6403789744989693	7.66999999999973	0.6243369032082444	7.66999999999973	0.6152240914577173
8.764755912657193	0.01237790479889151	7.67999999999973	0.3152873198202757	n/a	n/a	7.67999999999973	0.6346886577988567	7.67999999999973	0.6280780844065338	7.67999999999973	0.6390060293332166	7.67999999999973	0.6230141305220449	7.67999999999973	0.6141948835996485
8.758700757051608	0.012431312290879919	7.6899999999997295	0.31882780264943955	n/a	n/a	7.6899999999997295	0.6328178872390644	7.6899999999997295	0.6263384127460959	7.6899999999997295	0.6374565669051099	7.6899999999997295	0.6215284587420464	7.6899999999997295	0.6130062688128413
8.752645601446023	0.012488652015276984	7.699999999999729	0.3237810284967911	n/a	n/a	7.699999999999729	0.6307848500378755	7.699999999999729	0.6244291179044884	7.699999999999729	0.635731817671174	7.699999999999729	0.6198804535827273	7.699999999999729	0.6116583403823204
8.74659044584044	0.012550590827516214	7.709999999999729	0.3301244362154104	n/a	n/a	7.709999999999729	0.6285916805471601	7.709999999999729	0.6223524829676474	7.709999999999729	0.6338332331072687	7.709999999999729	0.6180709859805976	7.709999999999729	0.6101514342760802
8.740535290234853	0.012617770975819547	7.719999999999729	0.33781957559405296	n/a	n/a	7.719999999999729	0.626240795406899	7.719999999999729	0.6201111317817694	7.719999999999729	0.6317624718572182	7.719999999999729	0.6161012263109503	7.719999999999729	0.6084861216998226
8.734480134629269	0.012690792876149257	7.729999999999729	0.34680476249322073	n/a	n/a	7.729999999999729	0.62373486374343	7.729999999999729	0.6177079944450251	7.729999999999729	0.6295213825250888	7.729999999999729	0.6139726297847156	7.729999999999729	0.6066632142592001
8.728424979023682	0.012770227415813734	7.739999999999728	0.35698610998037883	n/a	n/a	7.739999999999728	0.6210767760783842	7.739999999999728	0.6151462828013834	7.739999999999728	0.6271119864764965	7.739999999999728	0.6116869146234097	7.739999999999728	0.6046837787362824
8.722369823418099	0.012856579042650135	7.749999999999728	0.3682272186214377	n/a	n/a	7.749999999999728	0.6182696123907145	7.749999999999728	0.612429477107623	7.749999999999728	0.6245364649332464	7.749999999999728	0.6092460358413531	7.749999999999728	0.6025491567333998
8.716314667812513	0.01295030052935132	7.759999999999728	0.38033818235714584	n/a	n/a	7.759999999999728	0.6153166104012477	7.759999999999728	0.609561321179567	7.759999999999728	0.6217971543264553	7.759999999999728	0.606652158827137	7.759999999999728	0.600260983124127
8.710259512206928	0.013051765905533131	7.769999999999728	0.39306509662689204	n/a	n/a	7.769999999999728	0.6122211362408366	7.769999999999728	0.606545820554423	7.769999999999728	0.6188965524298717	7.769999999999728	0.6039076377102037	7.769999999999728	0.5978211967661899
8.704204356601343	0.01316127291845555	7.779999999999728	0.4060819091731243	n/a	n/a	7.779999999999728	0.6089866604909089	7.779999999999728	0.6033872372149715	7.779999999999728	0.6158373356937638	7.779999999999728	0.6010150030018239	7.779999999999728	0.5952320378282385
8.698149200995758	0.013279025807974593	7.789999999999727	0.418987115725922	n/a	n/a	7.789999999999727	0.605616742370849	7.789999999999727	0.6000900752694444	7.789999999999727	0.6126223860488296	7.789999999999727	0.5979769610547466	7.789999999999727	0.592496028586651
8.692094045390174	0.013405140227984634	7.799999999999727	0.43130824429089454	n/a	n/a	7.799999999999727	0.6021150233387104	7.799999999999727	0.5966590541396953	7.799999999999727	0.6092548237128541	7.799999999999727	0.5947964050418338	7.799999999999727	0.589615938088288
8.686038889784587	0.0135396260213703	7.809999999999727	0.44251695669357666	n/a	n/a	7.809999999999727	0.5984852290767515	7.809999999999727	0.5930990684989691	7.809999999999727	0.6057380414936872	7.809999999999727	0.5914764344050025	7.809999999999727	0.5865947344045098
8.679983734179004	0.013682387220006474	7.819999999999727	0.45205656030354524	n/a	n/a	7.819999999999727	0.594731176784703	7.819999999999727	0.5894151368582534	7.819999999999727	0.6020757357138059	7.819999999999727	0.5880203780301942	7.819999999999727	0.583435530152512
8.673928578573417	0.01383322450547945	7.8299999999997265	0.459381556496742	n/a	n/a	7.8299999999997265	0.590856783846577	7.8299999999997265	0.5856123429421743	7.8299999999997265	0.5982719291771074	7.8299999999997265	0.5844318162138225	7.8299999999997265	0.5801415272000695
[truncated: 2,473 more rows]
