# Supplementary material for: Structure determination of an amorphous drug through large-scale NMR predictions
Source: Nat Commun. 2021 May 20;12:2964. doi: 10.1038/s41467-021-23208-7 (PMC8137699; doi:10.1038/s41467-021-23208-7)
Supplement: Supplementary file 2 — Source Data [file 41467_2021_23208_MOESM2_ESM.zip › Source_data/Figure_6a.csv]

Acceptor	mean	error
O13	-7.15	0.87
O20	-10.51	0.66
O29	-10.99	0.71
OH2	-20.62	0.88
N5	-10.11	0.90
N24	-4.27	0.94
