# Supplementary material for: Structure determination of an amorphous drug through large-scale NMR predictions
Source: Nat Commun. 2021 May 20;12:2964. doi: 10.1038/s41467-021-23208-7 (PMC8137699; doi:10.1038/s41467-021-23208-7)
Supplement: Supplementary file 2 — Source Data [file 41467_2021_23208_MOESM2_ESM.zip › Source_data/Figure_6c.csv]

Acceptor	mean	error
O13	-14.72	1.00
O20	-13.46	0.82
O29	-21.62	0.75
OH2	-27.42	1.15
N5	-16.65	1.02
N24	-11.91	0.99
