# Supplementary material for: Structure determination of an amorphous drug through large-scale NMR predictions
Source: Nat Commun. 2021 May 20;12:2964. doi: 10.1038/s41467-021-23208-7 (PMC8137699; doi:10.1038/s41467-021-23208-7)
Supplement: Supplementary file 2 — Source Data [file 41467_2021_23208_MOESM2_ESM.zip › Source_data/Figure_6b.csv]

Acceptor	mean	error
O13	-14.48	2.38
O13_intra	-3.50	1.74
O20	-1.76	2.12
O29	-18.03	1.36
O29_intra	-1.19	1.10
OH2	-33.68	1.34
N5	-16.44	2.23
N24	-1.21	2.79
