# Supplementary material for: Structure determination of an amorphous drug through large-scale NMR predictions
Source: Nat Commun. 2021 May 20;12:2964. doi: 10.1038/s41467-021-23208-7 (PMC8137699; doi:10.1038/s41467-021-23208-7)
Supplement: Supplementary file 2 — Source Data [file 41467_2021_23208_MOESM2_ESM.zip › Source_data/Figure_4a.csv]

x	y_nb	y_O13	y_O20	y_O29	y_OH2	y_N5	y_N24
0.0	0.015598235811480175	0.005721148607082181	0.005345657605464417	0.005384649965771624	0.006050121352557842	0.014878246201934137	0.012369926071691018
0.015	0.015661236186907096	0.005738576134648016	0.0053617280553852715	0.005401069567893984	0.006067505424204758	0.014931124539687016	0.0124121958738364
0.03	0.015724626306824478	0.0057560841948801	0.005377871991281423	0.005417564763400343	0.006084965606130325	0.014984294469828003	0.012454688045212972
0.045	0.01578840944010332	0.005773673289725766	0.005394089867938524	0.005434135992263312	0.006102502349916313	0.01503775821256842	0.012497404188127732
0.06	0.015852588891397543	0.005791343925089465	0.005410382143714163	0.0054507836969387964	0.00612011611055044	0.015091518009994318	0.012540345919720327
0.075	0.01591716800165465	0.00580909661087051	0.005426749280572234	0.005467508322370434	0.0061378073464578575	0.01514557612633424	0.012583514872132454
0.09	0.015982150148634768	0.005826931861001531	0.005443191744117261	0.005484310315994673	0.0061555765195327235	0.015199934848229636	0.01262691269267952
0.105	0.016047538747439815	0.005844850193487121	0.005459710003629377	0.005501190127745416	0.006173424095170423	0.015254596485009824	0.012670541044024637
0.12	0.016113337251051678	0.005862852130443089	0.005476304532099655	0.005518148210059088	0.006191350542299868	0.015309563368971156	0.01271440160435497
0.135	0.016179549150880004	0.005880938198136018	0.005492975806265754	0.005535185017879791	0.006209356333416256	0.015364837855659884	0.012758496067560644
0.15	0.016246177977320954	0.005899108927023465	0.005509724306648033	0.005552301008664444	0.006227441944614306	0.015420422324159631	0.012802826143415746
0.16499999999999998	0.016313227300324574	0.005917364851794427	0.005526550517586107	0.005569496642388355	0.0062456078556216285	0.015476319177382564	0.01284739355776242
0.18	0.016380700729973333	0.005935706511410308	0.005543454927275704	0.0055867723815507956	0.006263854549832673	0.015532530842365545	0.012892200052697037
0.195	0.016448601917071794	0.0059541344491464455	0.005560438027806061	0.005604128691180955	0.006282182514342896	0.01558905977057023	0.01293724738675915
0.21	0.01651693455374624	0.005972649212634101	0.0055775003151977	0.005621566038844158	0.006300592239983424	0.01564590843818762	0.012982537335122897
0.22499999999999998	0.0165857023740551	0.005991251353902855	0.005594642289440616	0.005639084894648471	0.006319084221356082	0.01570307934644743	0.013028071689791572
0.24	0.01665490915461189	0.006009941429423445	0.0056118644545329124	0.005656685731251389	0.006337658956868714	0.015760575021931955	0.013073852259794108
0.255	0.016724558715218597	0.006028720000151283	0.005629167318519861	0.005674369023867291	0.00635631694877103	0.015818398016894938	0.013119880871385312
0.27	0.01679465491951128	0.006047587631570367	0.005646551393533536	0.005692135250275195	0.006375058703190723	0.015876550909584276	0.013166159368247799
0.285	0.016865201675617867	0.006066544893737697	0.005664017195832632	0.005709984890826884	0.0063938847301701985	0.01593503630457077	0.013212689611697833
0.3	0.01693620293682727	0.006085592361328109	0.005681565245843076	0.005727918428455729	0.0064127955437034275	0.015993856833081462	0.01325947348089341
0.315	0.01700766270227251	0.0061047306136799186	0.005699196068198839	0.005745936348686013	0.006431791661773415	0.01605301515333737	0.013306512873045368
0.32999999999999996	0.017079585017625253	0.006123960234840794	0.005716910191783336	0.0057640391396429685	0.006450873606390064	0.016112513950897453	0.013353809703631805
0.345	0.0171519739758043	0.006143281813614287	0.005734708149771294	0.005782227292063414	0.006470041903628468	0.016172355939006816	0.013401365906615222
0.36	0.017224833717696876	0.006162695943606918	0.0057525904796710695	0.005800501299307181	0.006489297083667506	0.016232543858951065	0.013449183434662941
0.375	0.01729816843289408	0.00618220322327583	0.005770557723367626	0.005818861657369363	0.006508639680829094	0.016293080480415143	0.013497264259370673
0.39	0.017371982360439315	0.0062018042559769246	0.005788610427165622	0.00583730886489335	0.006528070233617689	0.01635396860184874	0.013545610371488975
0.40499999999999997	0.017446279789591682	0.006221499650013553	0.005806749141833408	0.005855843423185047	0.0065475892847603615	0.016415211050836584	0.013594223781153625
0.42	0.017521065060603417	0.006241290018686022	0.005824974422647395	0.00587446583622762	0.006567197381247235	0.016476810684474503	0.013643106518118541
0.435	0.017596342565511895	0.006261175980341269	0.005843286829436817	0.005893176610697756	0.006586895074372497	0.01653877038975156	0.01369226063199276
0.44999999999999996	0.017672116748947392	0.006281158158423486	0.005861686926629199	0.00591197625598282	0.006606682919775868	0.01660109308393804	0.013741688192480353
0.46499999999999997	0.017748392108954975	0.00630123718152518	0.005880175283296204	0.005930865284199395	0.006626561477484205	0.01666378171497914	0.013791391289623827
0.48	0.01782517319783239	0.006321413683438758	0.005898752473200195	0.00594984421021276	0.0066465313119542235	0.016726839261895356	0.013841372034051641
0.495	0.017902464622985014	0.006341688303209032	0.0059174190748411334	0.005968913551658068	0.006666592992115153	0.016790268735188595	0.013891632557228742
0.51	0.017980271047794653	0.006362061685185955	0.005936175671504151	0.005988073828962926	0.00668674709141222	0.01685407317725468	0.013942175011710608
0.525	0.018058597192506763	0.006382534479078285	0.005955022851307771	0.006007325565371259	0.006706994187850316	0.016918255662803035	0.013993001571401958
0.54	0.01813744783513327	0.006403107340007742	0.005973961207252417	0.006026669286968995	0.006727334864038464	0.01698281929928168	0.014044114431818239
0.5549999999999999	0.018216827812373486	0.006423780928563834	0.005992991337269807	0.006046105522711362	0.0067477697072347975	0.017047767227310016	0.014095515810351516
0.57	0.01829674202055077	0.0064445559108593856	0.006012113844272716	0.0060656348044520044	0.006768299309391683	0.017113102621118093	0.014147207946540107
0.585	0.01837719541656847	0.00646543295858674	0.006031329336205457	0.0060852576669738825	0.0067889242672018865	0.017178828688992637	0.014199193102342387
0.6	0.018458193018882553	0.006486412749074472	0.006050638426094837	0.006104974648022245	0.0068096451821449714	0.017244948673730272	0.014251473562414255
0.615	0.01853973990849343	0.006507495965345046	0.006070041732101943	0.006124786288339515	0.006830462660534159	0.017311465853097997	0.014304051634391373
0.63	0.01862184122995524	0.006528683296173007	0.006089539877574096	0.006144693131702531	0.006851377313564047	0.017378383540301322	0.014356929649174942
0.645	0.018704502192405298	0.006549975436143861	0.006109133491098015	0.006164695724961797	0.006872389757358522	0.017445705084458755	0.01441010996122204
0.6599999999999999	0.018787728070610462	0.006571373085713731	0.006128823206553269	0.006184794618083301	0.006893500613019729	0.017513433871085334	0.014463594948840653
0.6749999999999999	0.018871524206035904	0.006592876951269775	0.006148609663166166	0.006204990364192666	0.006914710506676938	0.017581573322582863	0.014517387014488469
0.69	0.018955896007930365	0.006614487745191124	0.006168493505564868	0.006225283519621826	0.00693602006953668	0.01765012689873878	0.014571488585076592
0.705	0.01904084895443411	0.00663620618591098	0.006188475383834556	0.006245674643958498	0.0069574299379328965	0.017719098097232162	0.014625902112277872
0.72	0.019126388593704215	0.006658032997978997	0.00620855595357385	0.006266164300098186	0.00697894075337819	0.017788490454148924	0.014680630072839743
0.735	0.01921252054506359	0.006679968912124737	0.0062287358759512135	0.006286753054299312	0.007000553162615187	0.01785830754450443	0.014735674968901833
0.75	0.0192992505001684	0.006702014665321724	0.006249015817762758	0.006307441476241186	0.007022267817668936	0.017928552982775285	0.01479103932831843
0.765	0.019386584224196625	0.0067241710008525	0.006269396451490118	0.006328230139084996	0.007044085375899682	0.01799923042343962	0.01484672570498599
0.78	0.019474527557059418	0.006746438668374308	0.006289878455359521	0.0063491196195379525	0.007066006500056361	0.018070343561525724	0.014902736679175478
0.7949999999999999	0.019563086414632495	0.006768818423985559	0.006310462513401339	0.0063701104979209675	0.007088031858330638	0.0181418961331704	0.014959074857869887
0.8099999999999999	0.019652266790009622	0.006791311030293223	0.006331149315510129	0.006391203358239529	0.007110162124411741	0.018213891916185537	0.01501574287510683
0.825	0.019742074754778693	0.006813917256481045	0.0063519395575060795	0.0064123987882579595	0.00713239797754181	0.0182863347306353	0.015072743392326752
0.84	0.019832516460319933	0.006836637878378601	0.00637283394119635	0.00643369737957754	0.00715474010257209	0.018359228439421123	0.01513007909872625
0.855	0.01992359813912501	0.006859473678531136	0.006393833174437892	0.006455099727718097	0.007177189190019534	0.018432576948878062	0.01518775271161667
0.87	0.020015326106141904	0.006882425446270385	0.006414937971200506	0.006476606432203515	0.007199745936124376	0.01850638420937977	0.01524576697678894
0.885	0.020107706760139038	0.006905493977786127	0.006436149051631109	0.006498218096651115	0.007222411042908145	0.018580654215953864	0.01530412466888326
0.8999999999999999	0.020200746585095485	0.006928680076198886	0.006457467142118242	0.006519935328864944	0.007245185218232586	0.01865539100890826	0.015362828591765352
0.9149999999999999	0.020294452151612814	0.006951984551633204	0.006478892975358118	0.006541758740933332	0.007268069175859149	0.018730598674466154	0.01542188157890801
0.9299999999999999	0.020388830118350944	0.006975408221292134	0.006500427290420582	0.006563688949330287	0.007291063635509343	0.0188062813454136	0.015481286493778997
0.945	0.02048388723348743	0.006998951909532515	0.006522070832816732	0.006585726575021558	0.007314169322925696	0.01888244320175687	0.015541046230234943
0.96	0.020579630336200597	0.007022616447941254	0.006543824354566645	0.006607872243574611	0.007337386969933427	0.018959088471390658	0.015601163712921287
0.975	0.020676066358176606	0.007046402675412455	0.006565688614268675	0.006630126585273398	0.007360717314503134	0.019036221430778	0.015661641897678987
0.99	0.020773202325140964	0.007070311438225726	0.006587664377168708	0.006652490235237265	0.007384161100813935	0.019113846405641694	0.0157224837719571
1.005	0.02087104535841335	0.007094343590125278	0.006609752415231202	0.006674963833544686	0.007407719079317562	0.019191967771666613	0.015783692355232727
1.02	0.02096960267648716	0.00711849999240022	0.006631953507210429	0.006697548025361443	0.007431392006803195	0.019270589955215023	0.0158452706994367
1.035	0.02106888159663495	0.007142781513965665	0.006654268438722849	0.0067202434610734085	0.007455180646463106	0.01934971743405308	0.015907221889386806
1.05	0.02116888953653519	0.007167189031445017	0.006676698002320399	0.006743050796424331	0.007479085767959068	0.01942935473809023	0.015969549043227803
1.065	0.021269634015927148	0.007191723429253294	0.0066992429975646734	0.006765970692658072	0.007503108147489749	0.01950950645013061	0.016032255312878402
1.08	0.0213711226582876	0.007216385599681498	0.006721904231101949	0.006789003816665746	0.00752724856785871	0.019590177206638103	0.0160953438844854
1.095	0.021473363192534612	0.007241176442981983	0.006744682516739219	0.006812150841137714	0.007551507818543365	0.01967137169851372	0.01615881797888536
1.1099999999999999	0.021576363454753802	0.007266096867455059	0.00676757867552113	0.006835412444720376	0.007575886695764865	0.019753094671886576	0.016222680852073828
1.125	0.021680131389952076	0.007291147789536723	0.006790593535807964	0.00685878931217781	0.007600386002558707	0.019835350928918336	0.016286935795681926
1.14	0.021784675053833063	0.007316330133887309	0.006813727933354376	0.006882282134558163	0.007625006548846435	0.019918145328621868	0.01635158613746087
1.155	0.021890002614601046	0.007341644833481485	0.006836982711389396	0.006905891609365215	0.007649749151507917	0.020001482787693425	0.016416635241774422
1.17	0.02199612235478644	0.007367092829699456	0.006860358720697286	0.006929618440734343	0.007674614634454898	0.020085368281359824	0.01648208651009951
1.185	0.022103042673098	0.0073926750724190625	0.006883856819699251	0.0069534633396134225	0.007699603828705214	0.02016980684423934	0.01654794338153481
1.2	0.022210772086299454	0.007418392520109427	0.0069074778745366	0.006977427023948818	0.0077247175724580565	0.02025480357121882	0.01661420933331803
1.2149999999999999	0.022319319231111263	0.007444246139925573	0.006931222759154418	0.0070015102188754515	0.007749956711170194	0.02034036361834469	0.016680887881351688
1.23	0.022428692866135365	0.007470236907804481	0.006955092355386799	0.007025713656912382	0.007775322097633109	0.020426492203730773	0.016747982580737314
1.2449999999999999	0.02253890187380818	0.007496365808562069	0.0069790875530426925	0.0070500380781619845	0.007800814592051115	0.020513194608480376	0.01681549702631903
1.26	0.02264995526237402	0.007522633835991976	0.0070032092499931605	0.007074484230514464	0.007826435062120512	0.020600476177626253	0.016883434853235884
1.275	0.02276186216788653	0.007549041992965064	0.00702745835225963	0.007099052869856497	0.007852184383109754	0.020688342321085705	0.01695179973748348
1.29	0.0228746318562319	0.00757559129153061	0.007051835774103245	0.0071237447602839335	0.007878063437940624	0.02077679851463271	0.017020595396484883
1.305	0.02298827372517847	0.007602282753018788	0.00707634243811521	0.007148560674319354	0.007904073117270373	0.020865850300887338	0.017089825589671714
1.3199999999999998	0.02310279730644936	0.007629117408144354	0.007100979275308565	0.007173501393132989	0.007930214319574996	0.020955503290322752	0.017159494119074248
1.335	0.023218212267819307	0.007656096297111789	0.007125747225210864	0.007198567706768027	0.007956487951233692	0.021045763162289136	0.017229604829922206
1.3499999999999999	0.02333452841523627	0.00768322046972198	0.007150647235958314	0.007223760414369758	0.007982894926614092	0.02113663566605674	0.017300161611255284
1.365	0.02345175569496505	0.0077104909854799454	0.007175680264390564	0.007249080324418216	0.008009436168159011	0.02122812662187675	0.01737116839654401
1.38	0.023569904195756268	0.007737908913704554	0.007200847276147465	0.007274528254964216	0.008036112606473893	0.021320241922060546	0.017442629164322054
1.395	0.023688984151038227	0.007765475333639146	0.0072261492457663095	0.007300105033868986	0.008062925180415655	0.021412987532079205	0.01751454793882811
1.41	0.02380900594113092	0.0077931913345639404	0.007251587156780871	0.00732581149904665	0.0080898748371827	0.021506369491681863	0.017586928790659633
1.425	0.02392998009548453	0.007821058015909987	0.007277162001821295	0.007351648498709938	0.008116962532405998	0.02160039391603346	0.01765977583743791
1.44	0.024051917294939832	0.007849076487374538	0.007302874782715582	0.007377616891618306	0.008144189230241329	0.02169506699687387	0.017733093244483925
1.4549999999999998	0.024174828374010887	0.00787724786903792	0.007328726510592272	0.007403717547328548	0.008171555903462881	0.021790395003697043	0.0178068852255067
1.47	0.024298724323190572	0.007905573291482147	0.007354718205984103	0.007429951346448202	0.00819906353355787	0.02188638428495108	0.01788115604330275
1.4849999999999999	0.02442361629127779	0.007934053895911026	0.007380850898933589	0.007456319180890203	0.008226713110822678	0.021983041269260012	0.017955910010468982
1.5	0.024549515587725723	0.007962690834271983	0.0074071256290994475	0.007482821954130035	0.008254505634460093	0.02208037246666786	0.018031151490126626
1.515	0.02467643368501212	0.007991485269379381	0.007433543445864743	0.007509460581464083	0.00828244211267761	0.022178384469903598	0.01810688489665866
1.53	0.024804382221029868	0.008020438375039712	0.007460105408446055	0.007536235990269195	0.008310523562787544	0.022277083955671153	0.0181831146964605
1.545	0.024933373001498997	0.008049551336178478	0.007486812586004408	0.007563149120263703	0.008338751011308099	0.022376477685959784	0.018259845408702704
1.56	0.02506341800239712	0.008078825348968572	0.007513666057757285	0.0075902009237687595	0.008367125494065958	0.022476572509380052	0.018337081606108703
1.575	0.025194529372411692	0.008108261620960754	0.007540666913092435	0.007617392365970385	0.00839564805629991	0.02257737536252378	0.018414827915745037
1.5899999999999999	0.025326719435408773	0.008137861371215645	0.0075678162516828705	0.007644724425181965	0.008424319752766467	0.022678893271346583	0.0184930890198266
1.605	0.025460000692923115	0.008167625830437808	0.007595115183603301	0.00767219809310609	0.008453141647846224	0.022781133352577938	0.0185718696565352
1.6199999999999999	0.025594385826664803	0.00819755624111139	0.007622564829448444	0.007699814375096962	0.008482114815652232	0.022884102815154506	0.01865117462085428
1.635	0.025729887701043383	0.008227653857637799	0.007650166320452398	0.007727574290421149	0.008511240340139387	0.022987808961680723	0.018731008765416727
1.65	0.025866519365708916	0.008257919946475423	0.007677920798609791	0.007755478872518615	0.008540519315215506	0.023092259189914945	0.018811377001369825
1.665	0.02600429405810975	0.008288355786280947	0.007705829416798528	0.007783529169261676	0.008569952844853939	0.02319746099428305	0.018892284299254276
1.68	0.026143225206065244	0.008318962668053003	0.007733893338904018	0.007811726243213025	0.008599542043207625	0.0233034219674186	0.0189737356899002
1.6949999999999998	0.0262833264303526	0.008349741895277573	0.007762113739944962	0.00784007117188208	0.008629288034724625	0.02341014980173165	0.019055736265338928
1.71	0.02642461154730761	0.0083806947840755	0.0077904918062009125	0.007868565047979136	0.008659191954265327	0.02351765229100565	0.019138291179731294
1.7249999999999999	0.02656709457143859	0.008411822663352112	0.007819028735341422	0.007897208979667562	0.008689254947221406	0.023625937332022593	0.019221405650313314
1.74	0.02671078971805177	0.008443126874949075	0.007847725736556722	0.007926004090813553	0.008719478169636	0.02373501292621866	0.0193050849583588
1.755	0.026855711405886447	0.008474608773797932	0.007876584030690385	0.007954951521233043	0.00874986278832592	0.023844887181368832	0.019389334450159692
1.77	0.027001874259759993	0.008506269728076339	0.007905604850373296	0.007984052426935855	0.008780409981005405	0.023955568313302266	0.01947415953802526
1.785	0.027149293113222225	0.008538111119366277	0.007934789440159917	0.008013307980366645	0.008811120936411529	0.02406706464764852	0.019559565701298184
1.7999999999999998	0.027297983011213542	0.008570134342814421	0.00796413905666561	0.008042719370642652	0.008841996854431312	0.024179384621616014	0.01964555848739092
1.815	0.02744795921273148	0.008602340807294988	0.007993654968706385	0.008072287803787555	0.008873038946230786	0.02429253678580079	0.019732143512841027
1.8299999999999998	0.02759923719349753	0.008634731935574727	0.008023338457440202	0.00810201450296215	0.008904248434385706	0.024406529806030103	0.01981932646438533
1.845	0.02775183264862872	0.00866730916448041	0.008053190816509766	0.008131900708690661	0.008935626553014006	0.024521372465237386	0.019907113100055603
1.8599999999999999	0.02790576149530773	0.008700073945068653	0.008083213352187936	0.008161947679083157	0.00896717454791025	0.02463707366537171	0.019995509250293513
1.875	0.02806103987545051	0.00873302774279818	0.00811340738352423	0.00819215669005395	0.008998893676682029	0.024753642429341294	0.020084520819087417
1.89	0.02821768415837019	0.008766172037704563	0.008143774242493934	0.008222529035535296	0.009030785208887913	0.024871087902991963	0.020174153785130173
1.905	0.02837571094343523	0.008799508324577494	0.008174315274148417	0.008253066027687307	0.009062850426177731	0.024989419357120964	0.020264414202999046
1.92	0.02853513706271699	0.008833038113140573	0.008205031836768018	0.008283768997102585	0.009095090622434562	0.025108646189526056	0.02035530820435813
1.9349999999999998	0.028695979583627407	0.008866762928233832	0.008235925302016603	0.008314639293006817	0.009127507103919155	0.025228777927092876	0.020446841999183427
1.95	0.028858255811541084	0.008900684309998788	0.008266997055098252	0.008345678283454587	0.009160101189415504	0.025349824227916304	0.020539021877011614
1.9649999999999999	0.029021983292400546	0.008934803814066174	0.008298248494915913	0.008376887355520607	0.009192874210379547	0.025471794883463152	0.020631854208212598
1.98	0.02918717981530115	0.008969123011746545	0.008329681034232126	0.008408267915485896	0.009225827511089335	0.02559469982076973	0.020725345445286706
1.9949999999999999	0.029353863415051976	0.00900364349022346	0.008361296099831803	0.008439821389019893	0.009258962448797451	0.02571854910467992	0.02081950212418632
2.01	0.029522052374709895	0.009038366852749835	0.008393095132687312	0.008471549221357387	0.00929228039388568	0.025843352940122178	0.020914330865664143
2.025	0.029691765228081528	0.00907329471884673	0.00842507958812544	0.008503452877471174	0.00932578273002183	0.025969121674425583	0.021009838376646835
2.04	0.029863020762191328	0.009108428724505478	0.008457250935996639	0.008535533842239972	0.009359470854318987	0.026095865799677317	0.021106031451635254
2.0549999999999997	0.030035838019710593	0.009143770522392566	0.00848961066084666	0.008567793620611892	0.009393346177496735	0.02622359595511999	0.02120291697413288
2.07	0.030210236301342227	0.009179321782057609	0.00852216026209004	0.008600233737763854	0.009427410124044909	0.026352322929590635	0.021300501918101473
2.085	0.030386235168158058	0.009215084190144423	0.008554901254186181	0.008632855739256356	0.009461664132389913	0.026482057664001402	0.02139879334944539
2.1	0.03056385444388475	0.009251059450605252	0.008587835166817517	0.008665661191184492	0.00949610965506288	0.026612811253862598	0.02149779842752565
2.1149999999999998	0.030743114217129358	0.009287249284918146	0.008620963545070179	0.008698651680324873	0.009530748158870946	0.02674459495184849	0.021597524406703438
2.13	0.030924034843545566	0.00932365543230749	0.008654287949616823	0.008731828814278728	0.009565581125070438	0.02687742017040567	0.02169797863791443
2.145	0.031106636947929665	0.009360279649968313	0.008687809956901861	0.008765194221611957	0.009600610049543146	0.02701129848440597	0.021799168570274228
2.16	0.031290941426244986	0.00939712371329308	0.008721531159329297	0.008798749551991104	0.009635836442974607	0.027146241633842404	0.02190110175271605
2.175	0.03147696944756526	0.009434189416102941	0.00875545316545275	0.008832496476316813	0.009671261831035482	0.027282261526569488	0.022003785835661222
2.19	0.03166474245593588	0.00947147857088167	0.008789577600168257	0.008866436686854313	0.009706887754565298	0.02741937024108876	0.02210722857272266
2.205	0.03185428217214319	0.009508993009013452	0.00882390610490915	0.008900571897361232	0.009742715769759113	0.027557580029378317	0.022211437822443513
2.2199999999999998	0.032045610595387825	0.009546734581024294	0.008858440337843755	0.00893490384321322	0.009778747448356898	0.027696903319768373	0.022316421550069618
2.235	0.03223875000485552	0.009584705156827265	0.008893181974075945	0.008969434281527402	0.00981498437783539	0.02783735271986112	0.02242218782935961
2.25	0.0324337229611801	0.00962290662597084	0.008928132705847457	0.009004164991284227	0.00985142816160355	0.027978941019496884	0.022528744844430206
2.265	0.03263055230779209	0.009661340897892013	0.008963294242743784	0.009039097773448199	0.009888080419200092	0.02812168119376556	0.022636100891639442
2.28	0.03282926117214669	0.009700009902172303	0.008998668311902228	0.00907423445108705	0.009924942786494612	0.02826558640606337	0.022744264381509068
2.295	0.03302987296682635	0.009738915588798447	0.009034256658222582	0.009109576869490422	0.009962016915891358	0.02841067001119566	0.022853243840685728
2.31	0.033232411390511356	0.009778059928426586	0.009070061044580977	0.009145126896288408	0.009999304476536162	0.02855694555852511	0.02296304791394216
2.3249999999999997	0.033436900428813254	0.009817444912651057	0.00910608325204612	0.009180886421569858	0.01003680715452673	0.028704426795164783	0.023073685366220367
2.34	0.03364336435496637	0.009857072554276687	0.009142325080098499	0.009216857358000694	0.010074526653125597	0.0288531276692169	0.02318516508471676
2.355	0.03385182773037273	0.009896944887595932	0.009178788346852457	0.009253041640943758	0.010112464692976955	0.029003062333056773	0.0232974960810098
2.37	0.03406231540499553	0.009937063968669928	0.009215474889281199	0.009289441228579037	0.010150623012326221	0.029154245146659485	0.023410687493233103
2.385	0.0342748525175972	0.009977431875614158	0.009252386563444471	0.00932605810202546	0.010189003367243203	0.029306690680972053	0.023524748588292694
2.4	0.03448946449582122	0.010018050708888287	0.009289525244719569	0.009362894265464968	0.010227607531848695	0.029460413721328536	0.023639688764131358
2.415	0.0347061770561116	0.010058922591591092	0.00932689282803525	0.009399951746268209	0.010266437298544599	0.029615429270906678	0.023755517552040046
2.4299999999999997	0.03492501620347263	0.010100049669759354	0.009364491228108233	0.009437232595123378	0.010305494478247253	0.029771752554227378	0.023872244619018154
2.445	0.035146008231065985	0.010141434112671908	0.009402322379683688	0.009474738886167648	0.01034478090062485	0.029929399020693904	0.023989879770183246
2.46	0.03536917971964646	0.010183078113158476	0.009440388237777946	0.00951247271712196	0.010384298414338104	0.03008838434817161	0.024108432951231832
2.475	0.03559455753683941	0.010224983887913113	0.009478690777924818	0.009550436209430085	0.010424048887284886	0.0302487244466046	0.02422791425095238
2.4899999999999998	0.035822168836261464	0.010267153677812916	0.009517231996425327	0.009588631508401096	0.01046403420684861	0.03041043546166968	0.024348333903791673
2.505	0.03605204105649172	0.010309589748241676	0.009556013910600148	0.009627060783356838	0.010504256280150316	0.03057353377846619	0.024469702292475918
2.52	0.03628420191989902	0.010352294389418749	0.00959503855904589	0.00966572622778408	0.010544717034305078	0.03073803602523779	0.02459202995068739
2.5349999999999997	0.03651867943133426	0.010395269916733148	0.009634308001894172	0.009704630059491912	0.01058541841668214	0.030903959077126373	0.024715327565799257
2.55	0.0367555018766979	0.010438518671083056	0.009673824321074624	0.009743774520774639	0.010626362395169127	0.031071320059954253	0.024839605981668563
2.565	0.03699469782139834	0.010482043019220682	0.009713589620581135	0.009783161878580908	0.010667550958440478	0.031240136354034363	0.02496487620148915
2.58	0.03723629610871265	0.010525845354102809	0.009753606026741433	0.00982279442468892	0.010708986116230296	0.03141042559800218	0.02509114939070675
2.5949999999999998	0.03748032585806981	0.010569928095247053	0.0097938756884902	0.009862674475888181	0.010750669899609334	0.031582205692670236	0.025218436879996704
2.61	0.037726816463278495	0.010614293689093713	0.009834400777646168	0.00990280437416847	0.010792604361266283	0.031755494804899566	0.02534675016830653
2.625	0.03797579759071863	0.010658944609373663	0.009875183489192405	0.009943186486915877	0.010834791575793904	0.031930311371485075	0.02547610092596465
2.6399999999999997	0.03822729917752662	0.010703883357482175	0.009916226041560445	0.009983823207116813	0.010877233639979385	0.032106674103051944	0.025606500997856246
2.655	0.038481351429801	0.010749112462858893	0.009957530676918323	0.010024716953569286	0.01091993267309956	0.03228460198795691	0.025737962406669767
2.67	0.0387379848208625	0.010794634483374095	0.009999099661461987	0.010065870171103244	0.010962890817220659	0.03246411429619329	0.025870497356213277
2.685	0.03899723008959963	0.010840452005721068	0.010040935285711263	0.010107285330808674	0.011006110237503424	0.03264523058329013	0.026004118234804318
2.6999999999999997	0.039259118238942105	0.010886567645815312	0.010083039864808865	0.0101489649302732	0.011049593122512313	0.032827970694205705	0.02613883761873366
2.715	0.03952368053449971	0.010932984049200074	0.010125415738824228	0.010190911493828017	0.011093341684530533	0.03301235476720527	0.026274668275806424
2.73	0.039790948503406164	0.010979703891458616	0.01016806527306072	0.010233127572803714	0.011137358159879755	0.033198403237719463	0.026411623168960712
2.745	0.040060953933421836	0.011026729878633625	0.01021099085836742	0.010275615745795653	0.011181644809245118	0.03338613684217708	0.02654971545996594
2.76	0.040333728872334024	0.011074064747653134	0.0102541949114548	0.01031837861893915	0.011226203918005684	0.03357557662180402	0.026688958513204207
2.775	0.04060930562770459	0.011121711266764074	0.010297679875214648	0.010361418826194312	0.011271037796570238	0.03376674392638233	0.02682936589953457
2.79	0.04088771676701912	0.011169672235972747	0.01034144821904444	0.01040473902964219	0.011316148780718424	0.033959660417960696	0.026970951400244754
2.8049999999999997	0.041168995118282224	0.011217950487492783	0.010385502439176252	0.010448341919790313	0.011361539231948006	0.034154348074510316	0.02711372901108898
2.82	0.04145317377111271	0.011266548886200801	0.010429845059009329	0.010492230215890186	0.011407211537827346	0.03435082919351342	0.027257712946418006
2.835	0.04174028607838564	0.011315470330099515	0.010474478629448525	0.010536406666264658	0.011453168112354112	0.034549126395481154	0.02740291764340009
2.85	0.04203036565847016	0.01136471775078901	0.010519405729245906	0.010580874048647408	0.011499411396319794	0.034749262627384744	0.027549357766337206
2.8649999999999998	0.0423234463981077	0.011414294113945646	0.01056462896534844	0.010625635170533188	0.011545943857680409	0.03495126116599602	0.027697048211078032
2.88	0.042619562455976256	0.011464202419809567	0.010610150973249044	0.010670692869539922	0.011592767991933315	0.035155145621122284	0.027846004109529733
2.895	0.04291874826697327	0.011514445703680138	0.01065597441734387	0.010716050013782678	0.011639886322500482	0.035360939938726264	0.027996240834271227
2.9099999999999997	0.04322103854725848	0.011565027036420237	0.010702101991293811	0.010761709502259284	0.01168730140111816	0.03556866840392114	0.028147774003271574
2.925	0.043526468300082936	0.011615949524968899	0.01074853641839104	0.010807674265248287	0.011735015808233093	0.03577835564382553	0.02830061948471221
2.94	0.043835072822422556	0.011667216312863032	0.010795280451931054	0.010853947264719053	0.011783032153405867	0.035990026630269574	0.028454793401920454
2.955	0.04414688771244403	0.011718830580768084	0.010842336875589954	0.01090053149475463	0.011831353075720336	0.036203706682337265	0.028610312138412915
2.9699999999999998	0.0444619488778005	0.011770795547018011	0.010889708503806958	0.010947429981986737	0.011879981244200795	0.036419421468733844	0.028767192343053496
2.985	0.04478029254477253	0.011823114468164263	0.010937398182172335	0.01099464578604399	0.011928919358236059	0.03663719700996384	0.028925450935327352
3.0	0.045101955268241144	0.01187579063953506	0.010985408787821466	0.011042182000012835	0.011978170148010768	0.03685705968030749	0.029085105110735313
3.0149999999999997	0.045426973942489096	0.011928827395803669	0.011033743229834176	0.011090041750911443	0.012027736374944026	0.03707903620958138	0.02924617234630849
3.03	0.045755385812816296	0.011982228111567232	0.011082404449639986	0.011138228200177387	0.01207762083213597	0.03730315368467221	0.029408670406249206
3.045	0.046087228487943145	0.012035996201935498	0.011131395421429796	0.011186744544168126	0.012127826344821974	0.03752943955082735	0.029572617347698577
3.06	0.046422539953184544	0.012090135123130202	0.011180719152573366	0.011235594014675205	0.01217835577083439	0.03775792161269125	0.029738031526635456
3.0749999999999997	0.046761358584369965	0.012144648373094652	0.01123037868404327	0.01128477987945242	0.012229212001072945	0.037988628035077576	0.029904931603906955
3.09	0.04710372316248069	0.012199539492114608	0.011280377090845081	0.011334305442757547	0.012280397959983213	0.03822158734346024	0.030073336551396934
3.105	0.04744967288898611	0.012254812063449885	0.011330717482455132	0.011384174045908208	0.012331916606043068	0.03845682842417784	0.0302432656583329
3.12	0.04779924740186233	0.012310469713977513	0.011381403003263459	0.011434389067852031	0.012383770932258516	0.038694380524338164	0.03041473853773454
3.135	0.04815248679228159	0.012366516114846144	0.011432436833025606	0.011484953925750592	0.012435963966667378	0.03893427325141644	0.03058777513300875
3.15	0.04850943162197707	0.0124229549821425	0.011483822187320063	0.011535872075578928	0.012488498772852826	0.039176536572539396	0.03076239572469127
3.165	0.04887012294129698	0.01247979007756967	0.011535562318014355	0.01158714701273853	0.01254137845046555	0.039421200813451795	0.030938620937340768
3.1799999999999997	0.04923460230797532	0.01253702520913772	0.011587660513737748	0.011638782272685966	0.012594606135755337	0.039668296657161796	0.03111647174658638
3.195	0.04960291180667669	0.012594664231866868	0.011640120100362666	0.01169078143157615	0.012648185002112263	0.0399178551422647	0.03129596948633342
3.21	0.04997509406937217	0.012652711048503558	0.011692944441493245	0.011743148106920924	0.012702118260617621	0.04016990766095244	0.031477135856128914
3.225	0.0503511922966512	0.01271116961024922	0.011746136938963102	0.011795885958262866	0.012756409160604795	0.040424485956708625	0.03165999292869048
3.2399999999999998	0.050731250280068356	0.012770043917503025	0.011799701033341105	0.011848998687865306	0.012811060990230454	0.04068162212170856	0.0318445631576026
3.255	0.05111531242567097	0.01282933802061761	0.011853640204446368	0.011902490041416917	0.012866077077055718	0.040941348593932184	0.03203086938518167
3.27	0.05150342377886012	0.012889056020669249	0.011907957971871538	0.011956363808753409	0.012921460788638393	0.041203698154015436	0.03221893485051406
3.2849999999999997	0.051895630050758326	0.012949202070242012	0.01196265789551709	0.012010623824594831	0.012977215533136152	0.041468703921863984	0.03240878319766953
3.3	0.052291977646280595	0.01300978037422652	0.012017743576133284	0.012065273969299621	0.013033344759919668	0.04173639935306187	0.03260043848409311
3.315	0.05269251369410591	0.013070795190633469	0.012073218655874008	0.01212031816963472	0.013089851960199104	0.042006818235115026	0.0327939251891785
3.33	0.0530972860787636	0.01313225083142283	0.012129086818859913	0.012175760399563224	0.013146740667660058	0.042279994683575135	0.03298926822302542
3.3449999999999998	0.053506343475039964	0.013194151663347675	0.012185351791752565	0.012231604681048839	0.013204014459112843	0.04255596313809919	0.0331864929353836
3.36	0.05391973538491001	0.013256502108814733	0.012242017344339898	0.012287855084877793	0.013261676955153118	0.04283475835850589	0.03338562512478586
3.375	0.05433751217717573	0.013319306646760669	0.012299087290132866	0.012344515731498258	0.01331973182083504	0.04311641542090516	0.033586691047874345
3.3899999999999997	0.05475972512997772	0.013382569813545223	0.012356565486974232	0.012401590791877904	0.013378182766357355	0.04340096971397509	0.03378971742891824
3.405	0.05518642647630654	0.01344629620386103	0.012414455837659589	0.012459084488379601	0.013437033547761722	0.04368845693548546	0.03399473146953058
3.42	0.05561766945260105	0.013510490471660879	0.01247276229057119	0.012517001095655709	0.013496287967645185	0.043978913089164004	0.03420176085858082
3.435	0.0560535083504707	0.013575157331102632	0.012531488840324814	0.012575344941560727	0.01355594987588543	0.044272374482020475	0.0344108337823092
3.4499999999999997	0.05649399857152668	0.01364030155751252	0.012590639528431216	0.012634120408084162	0.013616023170379958	0.044568877722249135	0.034621978934640335
3.465	0.05693919668523059	0.013705927988366472	0.012650218443970268	0.012693331932301613	0.013676511797799742	0.04486845971784527	0.03483522552770225
3.48	0.05738916048961211	0.013772041524290813	0.012710229724281479	0.012752984007346762	0.013737419754357098	0.045171157676076025	0.03505060330254546
3.4949999999999997	0.057843949074628316	0.01383864713008187	0.012770677555669033	0.012813081183402802	0.01379875108658831	0.045477009103961546	0.03526814254006983
3.51	0.05830362288786609	0.013905749835746044	0.012831566174122854	0.012873628068715011	0.013860509892151542	0.04578605180992739	0.0354878740721522
3.525	0.058768243802208964	0.013973354737559372	0.012892899866055869	0.012934629330624172	0.013922700320639988	0.046098323906796156	0.03570982929298106
3.54	0.059237875185026434	0.014041466999148317	0.012954682969059696	0.012996089696620819	0.013985326574411093	0.04641386381629882	0.03593404017059244
3.5549999999999997	0.05971258196837058	0.01411009185259164	0.013016919872676325	0.01305801395542226	0.014048392909431868	0.046732710275284146	0.03616053925861022
3.57	0.0601924307196006	0.01417923459954371	0.013079615019189802	0.013120406958071037	0.014111903636140836	0.0470549023438109	0.036389359708184583
3.585	0.06067748971181411	0.014248900612380473	0.013142772904436294	0.013183273619056322	0.014175863120327039	0.04738047941531093	0.036620535280131004
3.5999999999999996	0.061167828993406934	0.014319095335367609	0.013206398078634614	0.01324661891745883	0.01424027578402589	0.047709481229001864	0.036854100357262914
3.6149999999999998	0.061663520456056733	0.01438982428585218	0.013270495147236761	0.013310447898118642	0.014305146106433646	0.04804194788472847	0.037090089956916275
3.63	0.062164637900404204	0.014461093055478106	0.013335068771801004	0.013374765672827455	0.014370478624839507	0.048377919860402754	0.03732853974366212
3.645	0.06267125709869373	0.014532907311425713	0.013400123670886449	0.013439577421546237	0.014436277935576395	0.048717438032196046	0.03756948604219878
3.6599999999999997	0.06318345585363158	0.014605272797676492	0.01346566462097132	0.013504888393646504	0.014502548694990932	0.04906054369762403	0.03781296585042195
3.675	0.0637013140527474	0.01467819533630304	0.01353169645739474	0.013570703909178614	0.0145692956204332	0.049407278601639903	0.03805901685265902
3.69	0.06422491371754897	0.014751680828785299	0.013598224075324246	0.013637029360165965	0.014636523491265778	0.04975768496582897	0.03830767743306659
3.705	0.06475433904681172	0.014825735257353369	0.013665252430748967	0.013703870211925583	0.014704237149894179	0.050111805520765426	0.03855898668917457
3.7199999999999998	0.06528967645337865	0.014900364686357949	0.013732786541499521	0.013771232004416954	0.014772441502817557	0.050469683541553075	0.03881298444557087
3.735	0.06583101459389534	0.014975575263668233	0.013800831488296257	0.013839120353618166	0.014841141521701335	0.05083136288654183	0.03906971126771048
3.75	0.06637844439097776	0.015051373222099117	0.013869392415825929	0.013907540952931426	0.014910342244471578	0.05119688803914999	0.03932920847583692
3.7649999999999997	0.06693205904735487	0.015127764880867386	0.01393847453384923	0.013976499574617177	0.014980048776432374	0.051566304152695405	0.039591518159000534
3.78	0.0674919540516177	0.015204756647077915	0.014008083118338637	0.014046002071259113	0.015050266291405467	0.05193965709806795	0.03985668318915504
3.795	0.06805822717527277	0.015282355017241112	0.014078223512649288	0.014116054377259083	0.015121000032894943	0.05231699351403168	0.04012474723531175
3.81	0.0686309784608778	0.015360566578821433	0.014148901128722824	0.01418666251036378	0.015192255315274673	0.052698360859885066	0.040395754777733606
3.8249999999999997	0.06921031020112908	0.015439398011818506	0.014220121448325712	0.014257832573223692	0.015264037525001745	0.05308380747015349	0.040669751122140656
3.84	0.06979632690884799	0.015518856090381557	0.01429189002432426	0.014329570754984988	0.015336352121855178	0.05347338261092862	0.04094678241390456
3.855	0.07038913527792136	0.01559894768445706	0.014364212481995892	0.014401883332913848	0.01540920464020035	0.05386713653741716	0.041226895652199315
3.8699999999999997	0.07098884413533213	0.01567967976147227	0.014437094520378868	0.014474776674057579	0.01548260069028077	0.05426512055221102	0.04151013870408075
3.885	0.07159556438452887	0.01576105938805326	0.014510541913662337	0.014548257236938235	0.015556545959537016	0.054667387063745465	0.04179656031845642
3.9	0.07220940894048178	0.01584309373178047	0.014584560512616352	0.014622331573284394	0.015631046213954006	0.055073989644370255	0.042086210139909916
3.915	0.07283049265687637	0.015925790062980987	0.01465915624606495	0.014697006329798363	0.015706107299437267	0.05548498308743273	0.04237913872233852
3.9299999999999997	0.07345893224601598	0.016009155756559687	0.014734335122402503	0.014772288249962203	0.01578173514321852	0.05590042346275076	0.0426753975423588
3.945	0.07409484619209733	0.01609319829386975	0.014810103231155234	0.014848184175880979	0.0158579357552922	0.056320368169839014	0.042975039012430986
3.96	0.0747383546586484	0.016177925264622743	0.01488646674458904	0.014924701050167053	0.015934715229882768	0.056744875988264415	0.04327811649365039
3.9749999999999996	0.075389579391007	0.016263344368841554	0.014963431919364596	0.015001845917863136	0.016012079746943884	0.057174007124519144	0.043584684308149255
3.9899999999999998	0.07604864361483306	0.016349463418854192	0.015041005098242955	0.015079625928407421	0.016090035573691253	0.05760782325483053	0.04389479775104603
4.005	0.07671567193172846	0.01643629034133222	0.015119192711840045	0.01515804833764109	0.016168589066168353	0.058046387563380514	0.04420851310187741
4.02	0.0773907902131242	0.01652383317937349	0.015198001280434388	0.01523712050985814	0.016247746670846715	0.058489764775463644	0.04452588763544166
4.035	0.07807412549365851	0.01661210009463032	0.015277437415827738	0.015316849919899412	0.016327514926262773	0.058938021185193055	0.044846979631975904
4.05	0.07876580586533058	0.016701099369485238	0.015357507823260386	0.01539724415529238	0.01640790046468977	0.059391224677453926	0.04517184838658721
4.0649999999999995	0.07946596037372265	0.016790839409274668	0.015438219303382872	0.01547831091843559	0.016488910013848085	0.059849444743909457	0.04550055421784962
4.08	0.08017471891761774	0.01688132874456185	0.015519578754284898	0.0155600580288311	0.01657055039865344	0.06031275249297322	0.045833158475472674
4.095	0.08089221215331244	0.016972576033460862	0.015601593173584014	0.01564249342536383	0.016652828543004736	0.06078122065379695	0.04616972354694521
4.109999999999999	0.08161857140487362	0.017064590064012678	0.015684269660573288	0.015725625168630606	0.01673575147161253	0.06125492357443618	0.046510312863045876
4.125	0.08235392858154318	0.017157379756614376	0.015767615418431576	0.015809461443318292	0.01681932631186903	0.06173393721450631	0.04685499090211179
4.14	0.0830984161033727	0.017250954166503563	0.015851637756496468	0.015894010560632624	0.01690356029576019	0.06221833913276215	0.047203823192946366
4.155	0.08385216683607982	0.017345322486299046	0.01593634409260065	0.0159792809607795	0.016988460761822897	0.0627082084701677	0.04755687631624172
4.17	0.08461531403593785	0.017440494048599157	0.016021741955474837	0.01606528121549761	0.01707403515714639	0.06320362592915157	0.04791421790438698
4.185	0.08538799130537932	0.017536478328639696	0.016107838987215958	0.01615202003064591	0.017160291039419986	0.06370467374984198	0.0482759166395252
4.2	0.0861703325597727	0.017633284947012797	0.01619464294582392	0.016239506248843915	0.01724723607902898	0.0642114356841873	0.04864204224971712
4.215	0.08696247200567271	0.01773092367244819	0.01628216170780661	0.016327748852168634	0.017334878061198784	0.06472399696893565	0.04901266550306217
4.2299999999999995	0.08776454413058457	0.01782940442465918	0.016370403270854653	0.016416756964906687	0.01742322488818984	0.06524244429851318	0.04938785819962702
4.245	0.08857668370413202	0.017928737277254355	0.016459375756587	0.016506539856363626	0.017512284581544038	0.0657668657988652	0.04976769316102062
4.26	0.08939902579024188	0.018028932460717264	0.016549087413367698	0.01659710694373038	0.017602065284384003	0.06629735100333421	0.05015224421745558
4.2749999999999995	0.090231705769816	0.018130000365455975	0.016639546619195627	0.016688467795008072	0.017692575263767565	0.06683399083162353	0.05054158619213129
4.29	0.09107485937312515	0.018231951544923866	0.016730761884666965	0.01678063213199145	0.017783822913097845	0.06737687757283495	0.05093579488277108
4.305	0.091928622721026	0.018334796718814748	0.016822741856010747	0.016873609833311973	0.017875816754591264	0.06792610487348105	0.051334947040146885
4.32	0.09279313237392539	0.018438546776332713	0.01691549531819999	0.0169674109375396	0.017968565441804626	0.06848176773124807	0.05173912034342321
4.335	0.0936685253873192	0.018543212779540692	0.017009031198136765	0.017062045646345784	0.018062077762224484	0.06904396249513237	0.05214839337215789
4.35	0.094554939372643	0.01864880596678842	0.01710335856791224	0.017157524327725337	0.018156362639917222	0.06961278687238179	0.05256284557479876
4.365	0.09545251256209104	0.018755337756222228	0.017198486648142688	0.017253857519279	0.018251429138245727	0.07018833994246197	0.052982557233522326
4.38	0.096361383876072	0.01886281974938041	0.01729442481138079	0.017351055931556024	0.01834728646265134	0.07077072217802689	0.05340760942527416
4.395	0.09728169299194432	0.018971263734874514	0.017391182585602384	0.017449130451456272	0.018443943963504857	0.0713600354726103	0.05383808397887803
4.41	0.09821358041272088	0.01908068169215994	0.017488769657769156	0.01754809214569164	0.018541411139027283	0.07195638317448456	0.05427406342810037
4.425	0.09915718753449304	0.019191085795399344	0.017587195877466412	0.01764795226430545	0.018639697638283628	0.07255987012584916	0.05471563096057498
4.4399999999999995	0.10011265671140503	0.01930248841741963	0.01768647126061703	0.017748722244250177	0.018738813264250972	0.07317060270622974	0.05516287036251946
4.455	0.10108013131710598	0.019414902133766284	0.017786605993268565	0.01785041371302084	0.018838767976963235	0.07378868887870588	0.05561586595919946
4.47	0.1020597558017173	0.019528339726858104	0.017887610435456294	0.01795303849234252	0.01893957189673457	0.07441423823731289	0.056074702551134926
4.484999999999999	0.10305167574349418	0.019642814190244308	0.017989495125139178	0.018056608601911994	0.019041235307465043	0.0750473620537652	0.05653946534608009
4.5	0.10405603789447226	0.019758338732968558	0.018092270782209385	0.018161136263188615	0.019143768660028974	0.07568817332143073	0.05701023988685266
4.515	0.10507299021953212	0.019874926784039675	0.018195948312573464	0.018266633903233503	0.01924718257575004	0.07633678679436537	0.05748711197514395
4.53	0.10610268192844727	0.019992591997017525	0.01830053881230581	0.01837311415859361	0.019351487849965064	0.07699331901911623	0.05797016759149136
4.545	0.10714526350063804	0.02011134825471185	0.018406053571871788	0.018480589879226263	0.019456695455679046	0.0776578883569678	0.058459492811667894
4.56	0.1082008867024712	0.020231209674000748	0.01851250408042044	0.018589074132460654	0.019562816547314302	0.0783306149943542	0.05895517371980884
4.575	0.10926970459709956	0.02035219061077207	0.01861990203014514	0.018698580206991763	0.019669862464557042	0.07901162093925052	0.059457296318674226
4.59	0.11035187154695947	0.020474305664989513	0.018728259320711538	0.01880912161689998	0.019777844736303056	0.079701030001535	0.059965946437533516
4.6049999999999995	0.11144754320921539	0.020597569685889473	0.018837588063750164	0.01892071210569217	0.01988677508470711	0.08039896775554917	0.0604812096382442
4.62	0.11255687652454796	0.02072199777731073	0.01894790058741444	0.019033365650354548	0.019996665429337448	0.08110556148339165	0.061003171120198874
4.635	0.11368002969982152	0.02084760530316207	0.019059209440999602	0.019147096465412988	0.020107527891440657	0.08182094009782397	0.061531915624907806
4.6499999999999995	0.11481716218532281	0.020974407893031215	0.019171527399624508	0.019261919006988114	0.020219374798317685	0.08254523404409325	0.06206752734109893
4.665	0.11596843464734066	0.021102421447939806	0.019284867468972133	0.019377847976839103	0.02033221868781689	0.08327857518039986	0.06261008981131348
4.68	0.11713400893699118	0.021231662146249056	0.019399242890087893	0.01949489832638227	0.02044607231294624	0.08402109663720764	0.06315968584109403
4.694999999999999	0.11831404805626446	0.021362146449719423	0.019514667144235033	0.019613085260674953	0.020560948646608332	0.08477293265607745	0.06371639741195774
4.71	0.11950871612231094	0.021493891109730854	0.019631153957805566	0.01973242424234921	0.020676860886462804	0.08553421840916252	0.06428030559945878
4.725	0.1207181783310458	0.021626913173666662	0.019748717307282934	0.019852930995482288	0.020793822459918926	0.08630508980096441	0.0648514904977342
4.74	0.12194260092109183	0.021761229991467353	0.01986737142425886	0.019974621509388134	0.020911847029263936	0.08708568325436417	0.06543003115202012
4.755	0.12318215113907154	0.021896859222358938	0.01998713080049952	0.020097512042309723	0.021030948496928752	0.08787613548331745	0.06601600550069318
4.77	0.12443699720713536	0.022033818841761508	0.020108010193061826	0.020221619124996912	0.0211511410108987	0.08867658325492435	0.0666094903284565
4.785	0.12570730829348534	0.022172127148382768	0.020230024629458103	0.020346959564146436	0.021272438970270393	0.08948716314382846	0.06721056123232788
4.8	0.12699325448648058	0.02231180277150386	0.020353189412868195	0.02047355044568093	0.02139485703096116	0.0903080112820978	0.06781929260210207
4.8149999999999995	0.12829500677268868	0.02245286467846187	0.020477520127398577	0.020601409137845875	0.021518410111575483	0.091139263107833	0.0684357576169513
4.83	0.12961273701898826	0.022595332182335344	0.020603032643387503	0.020730553294094903	0.02164311339943289	0.09198105311577973	0.0690600282597957
4.845	0.13094661795857757	0.02273922494984088	0.0207297431227564	0.020861000855736046	0.02176898235676217	0.09283351461318395	0.0696921753509953
4.859999999999999	0.13229682318042962	0.022884563009444577	0.020857668024407573	0.02099277005431066	0.02189603272706788	0.09369677948400046	0.07033226860282664
4.875	0.13366352712143637	0.023031366759697195	0.020986824109668654	0.021125879413670397	0.022024280541672384	0.09457097796437793	0.07098037669606103
4.89	0.13504690506019235	0.023179656977799723	0.021117228447784946	0.021260347751718974	0.022153742126442184	0.09545623843210618	0.07163656737980212
4.905	0.1364471331110851	0.02332945482840551	0.021248898421459612	0.021396194181785552	0.022284434108700596	0.09635268721240152	0.07230090759553201
4.92	0.13786438821705638	0.02348078187266776	0.021381851732446864	0.02153343811358693	0.022416373424334394	0.0972604484020743	0.07297346362609843
4.935	0.13929884813923082	0.023633660077539434	0.021516106407196707	0.021672099253745684	0.022549577325100455	0.09817964371376095	0.07365430127010733
4.95	0.1407506914413505	0.0237881118253333	0.02165168080255749	0.021812197605817926	0.022684063386137293	0.09911039234150378	0.07434348604192915
4.965	0.1422200974668942	0.02394415992355113	0.021788593611539227	0.02195375346979487	0.02281984951368817	0.10005281084859113	0.07504108339722787
4.9799999999999995	0.14370724630666504	0.024101827614989833	0.021926863869140417	0.022096787441031544	0.022956953953043445	0.10100701307817961	0.07574715898364809
4.995	0.1452123187546676	0.024261138588134216	0.022066510958249394	0.022241320408565073	0.02309539529670561	0.1019731100868602	0.07646177891599189
5.01	0.14673549625024065	0.0244221169878437	0.022207554615619667	0.022387373552776934	0.023235192492787375	0.10295121010100307	0.07718501007495918
5.0249999999999995	0.14827696080459682	0.024584787426344856	0.022350014937933798	0.022534968342363355	0.02337636485364607	0.10394141849543086	0.07791692042825095
5.04	0.14983689491031277	0.02474917499453734	0.022493912387959933	0.02268412653057333	0.023518932064764846	0.10494383779372243	0.07865757937261478
5.055	0.1514154814326845	0.0249153052736243	0.022639267800814326	0.022834870150680905	0.023662914193883434	0.10595856768928534	0.07940705809519671
5.069999999999999	0.153012903482463	0.025083204347076834	0.022786102390339423	0.022987221510662736	0.02380833170039147	0.10698570508620124	0.08016542995238211
5.085	0.1546293442700864	0.02525289881294393	0.022934437755613154	0.0231412031870572	0.02395520544498533	0.1080253441588121	0.08093277086416219
5.1	0.1562649869422229	0.02542441579651851	0.0230842958876022	0.02329683801798881	0.024103556699600757	0.10907757642902917	0.08170915972191856
5.115	0.15792001440218525	0.02559778296337065	0.023235699175976968	0.02345414909535487	0.024253407157627374	0.11014249086042137	0.08249467880738977
5.13	0.15959460911653814	0.025773028532759187	0.02338867041610757	0.02361315975617695	0.024404778944411565	0.11122017396829569	0.08328941422045627
5.145	0.16128895291094003	0.025950181291435462	0.02354323281625989	0.02377389357314371	0.024557694628057677	0.1123107099451658	0.08409345631321619
5.16	0.16300322675893614	0.0261292706078491	0.023699410005018094	0.02393637434437888	0.024712177230533178	0.11341418080125439	0.08490690012762706
5.175	0.16473761056798258	0.026310326446770768	0.023857226038953457	0.024100626082496166	0.02486825023908782	0.11453066651993503	0.08572984583373836
5.1899999999999995	0.16649228296745036	0.026493379384343225	0.024016705410572266	0.0242666730030227	0.02502593761799274	0.11566024522831071	0.08656239916519663
5.205	0.1682674211036219	0.02667846062357456	0.02417787305657229	0.024434539512302265	0.02518526382060842	0.11680299338340641	0.08740467184829867
5.22	0.17006320044685685	0.026865602010288755	0.024340754366437733	0.02460425019501528	0.02534625380178989	0.11795898597471584	0.08825678202034622
5.234999999999999	0.17187979461598069	0.027054836049545023	0.02450537519141117	0.024775829801495064	0.025508933030635235	0.11912829674408125	0.0891188546324722
5.25	0.17371737522481642	0.027246195922543286	0.024671761853881223	0.02494930323504938	0.025673327503587147	0.12031099842404479	0.08999102183143301
5.265	0.17557611175530466	0.02743971550402767	0.024839941157225508	0.025124695539542944	0.025839463757892936	0.12150716299591659	0.09087342331415765
5.279999999999999	0.1774561714612057	0.027635429380206546	0.02500994039615492	0.025302031887542948	0.026007368885432338	0.12271686196883676	0.0917662066481318
5.295	0.17935771930573308	0.02783337286720131	0.025181787367605422	0.0254813375693714	0.02617707054691899	0.12394016668099113	0.09266952755004075
5.31	0.18128091793578086	0.028033582030042286	0.025355510382227067	0.02566263798346506	0.02634859698648218	0.12517714862398774	0.09358355011453631
5.325	0.18322592769474705	0.028236093702226392	0.025531138276525728	0.02584595862849268	0.02652197704663596	0.12642787979106787	0.09450844698462936
5.34	0.18519290667521612	0.028440945505853958	0.025708700425707793	0.02603132509773065	0.026697240183640912	0.1276924330494142	0.09544439945506963
5.3549999999999995	0.1871820108121409	0.028648175872360564	0.025888226757291095	0.026218763076250467	0.02687441648326416	0.12897088253629338	0.09639159750025046
5.37	0.18919339401662	0.028857824063862184	0.026069747765537072	0.02640829834152186	0.02705353667694248	0.13026330407811487	0.09735023971869503
5.385	0.19122720834981338	0.029069930195128615	0.026253294526768764	0.02659995676807533	0.027234632158351944	0.13156977563078726	0.09832053318708658
5.3999999999999995	0.19328360423614516	0.029284535256205963	0.026438898715636507	0.02679376433690582	0.027417735000386644	0.1328903777389283	0.0993026932180974
5.415	0.1953627307145979	0.02950168113570174	0.026626592622393575	0.026989747150332543	0.027602877972550375	0.13422519401065058	0.10029694301794413
5.43	0.19746473572650422	0.02972141064475428	0.02681640917124879	0.027187931453033158	0.02779009455876029	0.1355743116037627	0.10130351324160279
5.444999999999999	0.19958976643794082	0.029943767541700403	0.027008381939855157	0.027388343659983636	0.027979418975562092	0.13693782171835878	0.10232264144588457
5.46	0.20173796959432588	0.030168796557461946	0.02720254518000243	0.027591010392006298	0.02817088619075715	0.13831582008994428	0.10335457144302167
5.475	0.203909491904304	0.030396543421667085	0.027398933839568193	0.027795958519594658	0.028364531942433692	0.13970840747647503	0.10439955255992191
5.49	0.20610448044915217	0.030627054889524715	0.02759758358578922	0.028003215215618976	0.028560392758401044	0.14111569013206804	0.10545783881072865
5.505	0.20832308311298456	0.030860378769468427	0.02779853082990606	0.028212808017426372	0.02875850597601634	0.14253778025962008	0.10652968799261384
5.52	0.2105654490276519	0.03109656395158771	0.028001812753226243	0.028424764898733763	0.02895890976239414	0.14397479643427952	0.10761536071677265
5.535	0.21283172902473824	0.031335660436862034	0.02820746733465551	0.028639114351562585	0.029161643134987317	0.1454268639896111	0.10871511938825507
5.55	0.21512207608513034	0.03157771936721388	0.028415533379725612	0.028855885478297608	0.02936674598252125	0.1468941153584717	0.10982922714949135
5.5649999999999995	0.2174366457747598	0.031822793056396285	0.028626050551152422	0.029075108093745233	0.029574259086266215	0.14837669036102946	0.11095794680310701
5.58	0.21977559665304153	0.03207093502172751	0.028839059400937356	0.02929681283684423	0.02978422414162058	0.14987473643311613	0.11210153972988127
5.595	0.2221390906387454	0.03232220001668898	0.02905460140402532	0.029521031291444216	0.029996683779981617	0.15138840878914037	0.11326026481742901
5.609999999999999	0.22452729331658192	0.032576644064394054	0.029272718993510503	0.029747796115303482	0.03021168159087142	0.1529178705151416	0.1144343774144959
5.625	0.22694037416697738	0.03283432449194272	0.029493455597376445	0.029977141176204817	0.03042926214428222	0.15446329258924182	0.11562412832464837
5.64	0.2293785067015932	0.03309529996566718	0.029716855676740313	0.030209101693826228	0.030649471013198593	0.15602485382867257	0.11682976285171616
5.654999999999999	0.2318418684883627	0.03335963052727672	0.029942964765557332	0.030443714385763238	0.03087235479625168	0.1576027407647643	0.11805151990768502
5.67	0.23433064105226667	0.033627377630907535	0.030171829511727515	0.03068101761588033	0.031097961140448677	0.15919714744961902	0.11928963119192995
5.685	0.23684500964192526	0.033898604181077034	0.030403497719530825	0.030921051542990786	0.03132633876391779	0.16080827520068927	0.12054432044880939
5.7	0.23938516285720743	0.03417337457154359	0.03063801839330077	0.03116385826772371	0.031557537478601634	0.1624363322919702	0.12181580280879731
5.715	0.2419512921393188	0.034451754725068236	0.030875441782237018	0.03140948197536385	0.031791608212818574	0.16408153360290662	0.12310428421657746
5.7299999999999995	0.24454359113196372	0.03473381213406803	0.031115819426231827	0.031657969072429196	0.032028603033609264	0.1657441002383076	0.12440996094792993
5.745	0.24716225492963975	0.03501961590215332	0.03135920420258368	0.0319093683148085	0.03226857516877042	0.1674242591343597	0.12573301921583077
5.76	0.24980747923650623	0.035309236786529904	0.03160565037344742	0.03216373092540484	0.03251157902846908	0.16912224266714432	0.12707363486501994
5.7749999999999995	0.2524794594659979	0.035602747241246284	0.03185521363386537	0.03242111069942523	0.03275767022632046	0.17083828828068984	0.1284319731533685
5.79	0.2551783898167926	0.03590022146126084	0.03210795116020684	0.03268156409572389	0.03300690559979859	0.17257263815142745	0.1298081886176866
5.805	0.25790446236452885	0.03620173542729482	0.03236392165884131	0.03294515031292061	0.033259343229833184	0.17432553890482058	0.13120242502119425
5.819999999999999	0.26065786621031994	0.03650736695143493	0.032623185414853505	0.033211931349391856	0.03351504245944017	0.17609724139780747	0.1326148153796665
5.835	0.2634387867264733	0.03681719572343789	0.03288580434061277	0.033481972046631225	0.033774063911208206	0.1778880005775633	0.13404548206324995
5.85	0.26624740493684007	0.037131303357685504	0.03315184202399834	0.03375534011590018	0.03403646950345288	0.17969807542282926	0.13549453697113845
5.865	0.26908389706397795	0.0374497734407307	0.03342136377608052	0.03403210614851875	0.03430232246483614	0.1815277289689763	0.13696208177659358
5.88	0.27194843426822857	0.037772691579359766	0.03369443667806419	0.034312343610553686	0.03457168734722142	0.18337722841202836	0.13844820824022566
5.895	0.2748411825951779	0.03810014544909938	0.03397112962729465	0.034596128823048064	0.03484463003652636	0.18524684528051763	0.139952998589931
5.91	0.27776230313849715	0.038432224843074826	0.034251513382135765	0.03488354092927031	0.03512121776130829	0.18713685565749688	0.14147652596641191
5.925	0.28071195241530844	0.038769021721122704	0.034535660605530524	0.0351746618507529	0.03540151909879889	0.18904754042878694	0.14301885493370908
5.9399999999999995	0.2836902829415787	0.039110630259050726	0.03482364590706639	0.03546957623409873	0.035685603978087115	0.19097918552797202	0.1445800420546583
5.955	0.28669744398630925	0.03945714689792381	0.035115545883370194	0.03576837139068954	0.035973543680119124	0.19293208214429583	0.14616013653157042
5.97	0.2897335824755861	0.03980867039324769	0.03541143915666403	0.03607113723151021	0.03626541083417181	0.1949065268568094	0.14775918091270462
5.984999999999999	0.2927988440115092	0.04016530186390717	0.03571140641133017	0.03637796619929945	0.036561279410424606	0.1969028216572885	0.14937721186525252
6.0	0.2958933739665925	0.04052714484071243	0.03601553042832824	0.03668895320018931	0.036861224708240256	0.1989212738257468	0.15101426101548218
6.015	0.29901731861159037	0.04089430531438625	0.03632389611732434	0.037004195536868546	0.03716532333973357	0.20096219562594456	0.15267035585644803
6.029999999999999	0.30217082623370173	0.041266891782827345	0.03663659054639516	0.037323792845142104	0.03747365320819525	0.2030259037940222	0.15434552072314742
6.045	0.3053540482026302	0.04164501529746864	0.03695370296917097	0.03764784703554166	0.03778629348090745	0.20511271880099788	0.15603977783426154
6.06	0.3085671399439706	0.0420287895085485	0.037275324849288936	0.037976462241409326	0.03810332455587907	0.20722296387896508	0.1577531483985415
6.075	0.31181026178229493	0.04241833070910435	0.03760154988202469	0.038309744774612374	0.0384248280220021	0.20935696381082106	0.15948565378254786
6.09	0.3150835796205082	0.042813757877501316	0.03793247401297248	0.038647803089782266	0.03875088661212308	0.21151504349366787	0.16123731673476668
6.1049999999999995	0.3183872654267458	0.04321519271830619	0.03826819545363542	0.03899074775770201	0.039081584148513634	0.21369752629593503	0.1630081626591427
6.12	0.32172149750582707	0.043622759701329096	0.03860881469378373	0.03933869144820828	0.03941700548021896	0.21590473223722062	0.16479822092878782
6.135	0.3250864605385057	0.04403658609865819	0.038954434510430465	0.03969174892272793	0.039757236411764686	0.21813697602723872	0.1666075262280849
6.1499999999999995	0.3284823453786967	0.04445680201953916	0.039305159973263615	0.04005003703634508	0.04010236362272104	0.22039456500578694	0.16843611990870588
6.165	0.33190934860624033	0.04488354044296815	0.039661098446353064	0.04041367474909198	0.04045247457763738	0.22267779702892607	0.17028405134221838
6.18	0.3353676718406381	0.04531693724790371	0.04002235958595083	0.0407827831459771	0.04080765742590347	0.224986958347754	0.1721513792492027
6.194999999999999	0.33885752082907017	0.04575713124104173	0.040389055334174424	0.041157485465112734	0.04116800089114716	0.22732232152511825	0.1740381729821929
6.21	0.34237910432975355	0.04620426418214753	0.040761299908350826	0.04153790713316944	0.041533594149848016	0.22968414343284396	0.17594451373755174
6.225	0.34593263281892633	0.046658480807007734	0.04113920978578657	0.04192417580728267	0.04190452669895226	0.23207266336776713	0.17787049566977134
6.24	0.3495183170558206	0.04711992884812833	0.0415229036837062	0.042316421422445405	0.042280888212399746	0.23448810131963438	0.17981622688092425
6.255	0.35313636654482056	0.047588759053403776	0.0419125025340917	0.04271477624334641	0.04266276838664105	0.23693065641818367	0.18178183025821748
6.27	0.3567869879368204	0.04806512520307405	0.042308129453140025	0.04311937491956326	0.04305025677543311	0.23940050558099926	0.18376744413413973
6.285	0.3604703834127077	0.04854918412540089	0.04270990970504448	0.0435303545429668	0.04344344261445467	0.2418978023784414	0.1857732227465576
6.3	0.3641867490906015	0.0490410957116261	0.043117970659798166	0.043947854706160076	0.043842414636605244	0.24442267612747876	0.1877993364805084
6.3149999999999995	0.36793627349519836	0.04954102293090774	0.043532441744713046	0.04437201756073951	0.04424726087921879	0.24697523122285617	0.1898459718791403
6.33	0.3717191361223772	0.05004913184607821	0.04395345438934276	0.044802987874139555	0.0446580684848843	0.2495555467117663	0.1919133314183311
6.345	0.3755355061260311	0.05056559163123004	0.04438114196350485	0.04524091308379834	0.045074923498083626	0.2521636761172501	0.19400163304738474
6.359999999999999	0.37938554114680956	0.051090574592288704	0.04481563970810346	0.045685943347354666	0.045497910660463964	0.25479964751547823	0.19611110950670746
6.375	0.38326938629548024	0.05162425619189627	0.04525708465845743	0.04613823158757115	0.0459271132082509	0.2574634638729778	0.19824200744168977
6.39	0.38718717329693136	0.05216681508007765	0.04570561555986724	0.04659793353065179	0.046362612676064466	0.2601551036510717	0.2003945863396958
6.404999999999999	0.3911390197954248	0.05271843313230319	0.046161372775158506	0.04706520773662336	0.046804488712232514	0.2628745216861088	0.20256911732340707
6.42	0.3951250288176781	0.053279295496676427	0.04662449818397914	0.04754021562043143	0.04725281891155766	0.26562165035484986	0.20476588183804145
6.435	0.39914528838821434	0.053849590652056585	0.047095135073647675	0.04802312146241589	0.04770767867239355	0.2683964010342609	0.20698517027196295
6.45	0.4031998712908584	0.054429510478971634	0.04757342802138717	0.04851409240686143	0.048169141085738276	0.2711986658635257	0.20922728054935769
6.465	0.4072888349712659	0.05501925034515467	0.04805952276782877	0.04901329844735267	0.04863727686483821	0.2740283198128909	0.2114925167302195
6.4799999999999995	0.4114122215776691	0.05561900920746788	0.04855356608171038	0.04952091239775224	0.049112154324443505	0.27688522305895635	0.21378118764705567
6.495	0.4155700581396992	0.056228989731818786	0.04905570561576728	0.05003710984772984	0.049593839419249997	0.2797692236589532	0.21609360560018304
6.51	0.4197623568881007	0.0568493984324285	0.0495660897538836	0.05056206910193286	0.050082395851173245	0.28268016050772016	0.2184300851251381
6.5249999999999995	0.423989115720463	0.05748044583148978	0.050084867449671486	0.05109597110210202	0.05057788525476979	0.2856178665505938	0.22079094183765174
6.54	0.42825031881912146	0.05812234663981807	0.05061218805676675	0.051638999331716694	0.05108036746929003	0.28858217221391524	0.22317649135499668
6.555	0.43254593742719943	0.058775319958578945	0.05114820115128354	0.052191339703107485	0.051589900904418194	0.29157290900275135	0.22558704828833823
6.569999999999999	0.4368759307861396	0.05943958950156969	0.05169305634707218	0.052753180427398065	0.0521065430046559	0.2945899132036318	0.22802292529977697
6.585	0.44124024723394933	0.06011538383683877	0.05224690310466397	0.05332471186816009	0.052630350814509244	0.29763302961927984	0.2304844322204034
6.6	0.44563882545685657	0.06080293664570101	0.05280989053511542	0.05390612638026135	0.05316138164315908	0.3007021152533991	0.23297187523177348
6.614999999999999	0.4500715958788951	0.061502486996421635	0.05338216720035418	0.054497618136076884	0.05369969382320915	0.3037970428571773	0.23548555612193878
6.63	0.45453848216430126	0.06221427962908714	0.05396388091212444	0.055099382941995054	0.054245347553547665	0.30691770424613657	0.2380257716374282
6.645	0.45903940279722366	0.06293856524745318	0.054555178532222075	0.05571161804896612	0.05479840581156545	0.31006401329653493	0.2405928129626086
6.66	0.46357427269228796	0.06367560081291317	0.0551562057774572	0.056334521961718835	0.055358935315218676	0.3132359085351906	0.2431869653660146
6.675	0.4681430047795355	0.06442564983523062	0.05576710703362079	0.056968294252110814	0.05592700751107495	0.3164333552450995	0.24580850805753898
6.6899999999999995	0.4727455114979007	0.06518898265431913	0.0563880251837627	0.05761313538292086	0.05650269956089281	0.31965634702153667	0.2484577142996613
6.705	0.4773817061245743	0.06596587670722738	0.05701910145723635	0.058269246549093316	0.05708609529688527	0.3229049067286396	0.25113485180893713
6.72	0.4820515038627188	0.06675661677458428	0.057660475307261955	0.05893682954402953	0.05767728611491422	0.3261790868242872	0.2538401834707866
6.734999999999999	0.48675482260896785	0.0675614952011075	0.05831228432618399	0.05961608665881796	0.058276371775755786	0.32947896904025853	0.256573968371707
6.75	0.4914915833239705	0.0683808120854121	0.0589746642091038	0.06030722062233018	0.05888346108738389	0.33280466342427023	0.25933646312973335
6.765	0.4962617099353348	0.06921487543521038	0.05964774877809358	0.061010434589728865	0.05949867244596108	0.33615630676954045	0.2621279234783663
6.779999999999999	0.5010651287118262	0.07006400128511164	0.06033167008069446	0.06172593218613137	0.06012213421968076	0.3395340604748429	0.26494860603376846
6.795	0.5059017670606087	0.07092851377551093	0.061026558577722614	0.0624539176108815	0.060753984967431694	0.3429381078931592	0.2677987701523433
6.81	0.5107715517156529	0.07180874519249168	0.06173254343642879	0.06319459580611116	0.06139437349292449	0.3463686512388504	0.2706786797686196
6.825	0.515674406303623	0.07270503597017798	0.06244975294565017	0.06394817269106469	0.06204345874379944	0.3498259081318478	0.2735886050934928
6.84	0.5206102482939997	0.07361773465847483	0.06317831506947805	0.06471485546107862	0.06270140957362505	0.3533101078622216	0.2765288240518966
6.8549999999999995	0.5255789853610685	0.07454719786059237	0.06391835815504297	0.06549485294734038	0.06336840439192272	0.35682148745978165	0.2794996233473636
6.87	0.5305805112064216	0.07549379014603871	0.06467001180797677	0.06628837603072889	0.06404463073281144	0.3603602876514604	0.2825012990581664
6.885	0.5356147009106359	0.07645788394584825	0.06543340794583077	0.06709563810046458	0.06473028477608865	0.3639267487843359	0.2855341566945319
6.8999999999999995	0.5406814059007077	0.07743985943759106	0.06620868203502536	0.06791685554615742	0.06542557085530339	0.3675211067850656	0.28859851067668685
6.915	0.5457804486350146	0.0784401044281123	0.06699597451070918	0.06875224827042305	0.06613070098555751	0.37114358921764606	0.29169468322657616
6.93	0.5509116171187924	0.07945901424190509	0.06779543237130511	0.06960204020870328	0.06684589443959861	0.3747944114914217	0.2948230026993722
6.944999999999999	0.5560746593699244	0.08049699162245003	0.06860721093063595	0.07046645984340848	0.06757137739459453	0.3784737732609261	0.29798380141157493
6.96	0.5612692779565711	0.08155444665268274	0.06943147570075854	0.07134574070096268	0.0683073826643832	0.38218185504872865	0.30117741304859497
6.975	0.5664951247246182	0.08263179669890726	0.07026840436850769	0.07224012182264826	0.06905414952362375	0.385918815112781	0.30440416975446055
6.989999999999999	0.5717517958246732	0.08372946637991185	0.07111818881891163	0.0731498482030049	0.06981192362185372	0.38968478657101535	0.3076643990189759
7.005	0.5770388271357243	0.08484788755971252	0.07198103714992075	0.07407517119251562	0.07058095697771705	0.3934798747886124	0.31095842048304195
7.02	0.5823556901673379	0.08598749935829804	0.07285717561613435	0.0750163488639103	0.0713615080371973	0.3973041550276799	0.31428654278145657
7.035	0.587701788505375	0.08714874816998999	0.07374685043519304	0.0759736463431222	0.07215384177507993	0.4011576703551907	0.317649060535237
7.05	0.5930764548500214	0.08833208767378281	0.07465032938999766	0.07694733610629356	0.07295822981647515	0.40504042980308164	0.32104625159348243
7.0649999999999995	0.5984789486802314	0.08953797881445771	0.0755679031632743	0.07793769824299544	0.07377495055518365	0.40895240677442324	0.32447837460933915
7.08	0.60390845456734	0.09076688972777747	0.07649988634845609	0.07894502068298143	0.07460428924796558	0.4128935376912773	0.327945667016904
7.095	0.6093640811526846	0.09201929557806668	0.0774466180921818	0.07996959937956902	0.07544653806818562	0.4168637208833912	0.33144834345688545
7.109999999999999	0.6148448607998688	0.0932956782724837	0.0784084623382946	0.08101173843782813	0.07630199610839088	0.4208628157216182	0.3349865946795039
7.125	0.6203497499304574	0.09459652601390327	0.07938580766026292	0.082071750170894	0.0771709693286628	0.42489064200573823	0.33856058693407926
7.14	0.6258776300520933	0.09592233265401652	0.08037906668724717	0.08314995506401442	0.07805377045539102	0.4289469796226926	0.34217046183669453
7.154999999999999	0.6314273094876443	0.09727359681063952	0.08138867514738185	0.08424668162437855	0.07895071884277971	0.4330315684975502	0.34581633669080364
7.17	0.6369975258126971	0.09865082071846777	0.08241509056900467	0.08536226609624037	0.07986214031626225	0.4371441088653003	0.3494983052213287
7.185	0.642586949004626	0.10005450879093368	0.08345879069541354	0.08649705202588276	0.08078836702241633	0.44128426189620773	0.35321643867133673
7.199999999999999	0.6481941853001026	0.1014851658821446	0.08452027168043263	0.08765138966962902	0.08172973731347032	0.4454516507103722	0.35697078720227443
7.215	0.6538177817485334	0.10294329525176973	0.085600046140009	0.08882563524990629	0.08268659569566626	0.44964586181783484	0.3607613815347501
7.2299999999999995	0.659456231438397	0.10442939625143882	0.08669864113900609	0.0900201500782741	0.08365929286944639	0.4538664470186228	0.36458823476698643
7.245	0.6651079793621766	0.1059439617678051	0.08781659619234346	0.0912352995788574	0.08464818588559371	0.45811292579220125	0.36845134431247195
7.26	0.670771428874766	0.10748747547375953	0.08895446135590321	0.09247145225900266	0.08565363843533015	0.46238478819788015	0.3723506939063259
7.2749999999999995	0.6764449486906718	0.10906040895418125	0.09011279547570787	0.09372897868448482	0.08667602128429802	0.4666814982966607	0.37628625564055773
7.29	0.6821268803561806	0.11066321878495584	0.09129216465422667	0.09500825052258224	0.0877157128508614	0.47100249809142963	0.38025799200019506
7.305	0.6878155461230744	0.11229634365285546	0.09249314098100923	0.09630963971687624	0.08877309991899175	0.4753472119664205	0.384265857883604
7.319999999999999	0.6935092571382073	0.11396020160857273	0.0937163015616625	0.09763351785222325	0.08984857846582917	0.4797150515895932	0.3883098025992392
7.335	0.6992063218459553	0.11565518754548858	0.09496222786512792	0.09898025575743982	0.09094255457473642	0.4841054212234552	0.3923897718360779
7.35	0.7049050544760879	0.11738167099276792	0.09623150539472684	0.10035022337803615	0.09205544539699309	0.48851772337243654	0.39650570960484965
7.364999999999999	0.710603783457285	0.11913999430357576	0.09752472367406562	0.10174378993362354	0.09318768011989483	0.4929513646786159	0.40065756014136783
7.38	0.7163008595574581	0.12093047130850651	0.09884247652501797	0.10316132435683177	0.09433970089651249	0.497405761963969	0.4048452697519331
7.395	0.7219946635091128	0.12275338649173112	0.1001853626021031	0.10460319599512848	0.09551196369293243	0.5018803483068638	0.4090687885651225
7.41	0.7276836128382108	0.1246089947340419	0.10155398613604404	0.10606977554629522	0.09670493901260123	0.5063745790339611	0.41332807213564615
7.425	0.7333661675848714	0.12649752165399553	0.1029489578295438	0.10756143619422154	0.09791911246416865	0.5108879375063424	0.41762308282695776
7.4399999999999995	0.7390408345928847	0.1284191645664878	0.10437089584070117	0.10907855491516495	0.09915498514850869	0.5154199405805514	0.42195379088200763
7.455	0.7447061700592662	0.13037409406790004	0.10582042678438304	0.11062151393546206	0.10041307385173592	0.5199701436308983	0.4263201750785601
7.47	0.7503607800794551	0.13236245624836654	0.10729818667949947	0.11219070233823018	0.1016939110431418	0.5245381450281497	0.43072222285892126
7.484999999999999	0.7560033189983025	0.1343843755243488	0.10880482177065917	0.11378651783596361	0.10299804468909388	0.5291235899809189	0.4351599298252967
7.5	0.7616324854774728	0.13643995807781759	0.11034098915621493	0.11540936874380606	0.10432603790510594	0.5337261736584767	0.4396332985022044
7.515	0.7672470163060441	0.1385292958808855	0.11190735716106273	0.11705967619972234	0.10567846847755637	0.5383456435266901	0.4441423362866522
7.529999999999999	0.7728456781018082	0.14065247127585098	0.1135046054015908	0.1187378766777031	0.10705592829308971	0.54298180084151	0.448687052534392
7.545	0.7784272571613994	0.1428095620697689	0.1151334245014487	0.12044442482446602	0.10845902271700454	0.5476345012563723	0.4532674547652166
7.56	0.783990547807433	0.14500064708994576	0.11679451542985488	0.12217979661680954	0.10988836996147254	0.5523036545109666	0.45788354401024467
7.574999999999999	0.7895343396410274	0.14722581213321942	0.11848858844836062	0.12394449278699639	0.11134460048019956	0.556989223179175	0.4625353093668768
7.59	0.7950574041362127	0.14948515622940417	0.12021636166669379	0.12573904240219597	0.11282835641826294	0.5616912204638538	0.46722272187047303
7.6049999999999995	0.8005584810096638	0.15177879813054743	0.12197855922282398	0.12756400641977475	0.11434029113484918	0.5664097070361935	0.47194572783302025
7.62	0.806036264770857	0.15410688293552974	0.12377590911599474	0.1294199809845565	0.1158810688032839	0.5711447869279318	0.4767042418358369
7.635	0.8114893918118197	0.15646958876649839	0.12560914073356977	0.13130760019938661	0.11745136407802766	0.57589660249648	0.48149813959349697
7.6499999999999995	0.816916428339753	0.1588671334307176	0.1274789821225158	0.13322753809711096	0.11905186180360042	0.5806653284959552	0.4863272509278229
7.665	0.8223158593973477	0.1612997810275141	0.12938615706372125	0.13518050957653174	0.12068325672684165	0.5854511653015014	0.49119135310250484
7.68	0.8276860791583011	0.16376784849113366	0.13133138201182232	0.13716727013700566	0.12234625316306923	0.5902543313496917	0.49609016476971135
7.694999999999999	0.833025382632889	0.16627171208952565	0.13331536296445798	0.13918861434855018	0.12404156455955627	0.5950750548739634	0.5010233407694247
7.71	0.8383319588700376	0.16881181391717534	0.13533879232307194	0.14124537311303406	0.12576991289736905	0.5999135650299341	0.5059904680001036
7.725	0.8436038856991976	0.17138866841685302	0.137402345802535	0.14333840988971175	0.12753202787540288	0.6047700825206705	0.510991062546173
7.739999999999999	0.8488391260160253	0.17400286893182895	0.1395066794395524	0.14546861615699827	0.12932864582843984	0.6096448098452493	0.5160245682046588
7.755	0.8540355255810408	0.17665509422167944	0.14165242674075132	0.14763690644731228	0.13116050834365048	0.6145379213049162	0.5210903565015512
7.77	0.859190812269805	0.17934611477270426	0.1438401960014429	0.14984421331396144	0.13302836055613965	0.6194495529085691	0.5261877282300016
7.785	0.8643025966871855	0.18207679860749332	0.14607056781656608	0.15209148256686608	0.13493294912229278	0.6243797923231206	0.5313159164794775
7.8	0.8693683740370369	0.18484811616436017	0.148344092797448	0.15437966905261616	0.1368750198881559	0.6293286690139869	0.5364740910602055
7.8149999999999995	0.8743855271211669	0.18766114369936507	0.15066128950300361	0.15670973316466252	0.13885531528691808	0.6342961447164447	0.541661364163357
7.83	0.8793513303276386	0.19051706458616	0.15302264259263476	0.15908263816506898	0.14087457151304558	0.6392821043702914	0.5468767970374705
7.845	0.8842629544567985	0.1934171678737181	0.15542860121070123	0.16149934829435092	0.14293351552936964	0.6442863476384825	0.5521194074088264
7.859999999999999	0.8891174722243705	0.1963628435221096	0.1578795776184517	0.16396082755302716	0.14503286196637558	0.6493085811158766	0.5573881773308254
7.875	0.8939118642754066	0.1993555738729704	0.1603759460972069	0.166468038966859	0.14717330996983588	0.6543484113180709	0.5626820611181476
7.89	0.8986430255430995	0.20239692111184918	0.162918042153921	0.16902194410277968	0.14935554004404547	0.6594053385229331	0.5679999930082485
7.904999999999999	0.9033077717971815	0.20548851072093002	0.16550616206397814	0.1716235025856275	0.15158021092422005	0.6644787515205939	0.573340894198214
7.92	0.9079028462508774	0.2086320111729245	0.1681405627830385	0.17427367137490155	0.15384795649486005	0.6695679233114873	0.5787036789306568
7.935	0.9124249261376166	0.21182911035029772	0.17082146224774258	0.176973403591199	0.15615938275328492	0.6746720077778299	0.5840872593489876
7.949999999999999	0.9168706292292265	0.2150814893637137	0.17354904006343666	0.17972364672738486	0.15851506480187902	0.679790037341778	0.5894905489092425
7.965	0.9212365203451739	0.2183907945745016	0.1763234385480226	0.18252534013291175	0.16091554384178938	0.6849209216138474	0.5949124642200924
7.9799999999999995	0.9255191179903656	0.22175860869367278	0.17914476406930616	0.18537941171480396	0.16336132413793042	0.6900634470275598	0.6003519252804609
7.995	0.929714901349301	0.22518642183991536	0.18201308858633794	0.18828677385025322	0.16585286993265863	0.6952162774504345	0.6058078541887849
8.01	0.9338203179433473	0.22867560340365595	0.18492845129158672	0.19124831855059773	0.16839060230529837	0.7003779557564658	0.6112791725018061
8.025	0.937831792313902	0.23222737549971798	0.18789086025797153	0.1942649119532468	0.17097489600731394	0.7055469063402321	0.616764797514692
8.04	0.9417457361147223	0.23584278871362163	0.1909002940268142	0.1973373882473221	0.17360607634744443	0.7107214385468634	0.6222636378097918
8.055	0.9455585599730322	0.23952270077003018	0.1939567031286002	0.20046654316187293	0.1762844162545285	0.715899750984471	0.6277745884701422
8.07	0.9492666874067455	0.24326775868564293	0.19706001160062434	0.20365312716354145	0.1790101337031881	0.721079936676006	0.6332965263703104
8.084999999999999	0.9528665709655075	0.247078384917591	0.20021011864157154	0.20689783852421095	0.18178338974220745	0.7262599889956066	0.6388283059379988
8.1	0.9563547106029908	0.25095476798122307	0.20340690060694	0.2102013164272653	0.18460428740909737	0.731437808321436	0.6443687557256822
8.115	0.9597276740985453	0.25489685798277756	0.2066502135862266	0.21356413428166035	0.18747287183813735	0.7366112093235756	0.6499166760464018
8.129999999999999	0.9629821191442788	0.2589043674834983	0.20993989680134206	0.21698679340347515	0.19038913186499334	0.741777928793778	0.6554708378192435
8.145	0.9661148165156231	0.2629767780706513	0.21327577702193246	0.2204697172030885	0.19335300339222894	0.7469356339156333	0.6610299826485205
8.16	0.9691226735680231	0.26711335294489946	0.21665767411001813	0.22401324598286657	0.19636437470369267	0.7520819308710777	0.6665928240377571
8.174999999999999	0.9720027571638092	0.27131315573059206	0.2200854076943938	0.2276176324082974	0.19942309380304205	0.7572143736837526	0.6721580495280607
8.19	0.974752315043651	0.2755750755663198	0.22355880484915083	0.23128303767057148	0.20252897770889225	0.7623304732122593	0.6777243234609969
8.205	0.9773687946215356	0.2798978583324885	0.2270777085277231	0.23500952831896724	0.2056818234774893	0.767427706226894	0.6832902900076067
8.219999999999999	0.9798498582030618	0.28428014362179127	0.2306419863996699	0.23879707371550246	0.20888142055855266	0.7725035245303424	0.6888545760829043
8.235	0.9821933937009679	0.28872050676554833	0.23425153966443443	0.2426455440595834	0.21212756393826307	0.7775553641136351	0.6944157937797484
8.25	0.9843975200461687	0.2932175049103059	0.23790631138295887	0.24655470895088885	0.2154200674022022	0.782580654369805	0.6999725420047738
8.265	0.9864605866627055	0.29776972581818456	0.24160629387696317	0.2505242365040214	0.21875877617460524	0.7875768274153628	0.7055234070749806
8.28	0.9883811665902517	0.30237583777045385	0.24535153479599528	0.2545536930929525	0.22214357816772495	0.7925413275895925	0.7110669621273765
8.295	0.9901580430948772	0.30703463871856645	0.24914214153803563	0.25864254387688734	0.22557441310953108	0.7974716212109052	0.7166017652954699
8.31	0.9917901899065417	0.31174510268125877	0.25297828382205245	0.2627901543286043	0.22905127890602062	0.8023652066651671	0.7221263567046711
8.325	0.9932767455518522	0.3165064213569886	0.25686019433868706	0.26699579303742527	0.23257423472693298	0.8072196248829185	0.7276392544256303
8.34	0.994616982598394	0.3213180390259362	0.2607881675352096	0.27125863607897127	0.23614340046746107	0.8120324702305667	0.7331389495935242
8.355	0.9958102729696772	0.32617967906234596	0.264762556708759	0.27557777322373167	0.23975895241778472	0.8168014017979441	0.7386239009493548
8.37	0.9968560507973954	0.3310913607601203	0.2687837696748467	0.2799522161922223	0.2434211151512745	0.821524155013595	0.7440925290863358
8.385	0.9977537745172916	0.33605340567203107	0.27285226333512325	0.2843809090583438	0.24713014980634	0.82619855346479	0.7495432106919775
8.4	0.9985028900568272	0.3410664332410985	0.2769685374837012	0.2888627407618964	0.2508863390758012	0.8308225207452755	0.7549742730689152
8.415	0.9991027969856544	0.3461313461145287	0.2811331281647919	0.2933965595284778	0.25468996932542115	0.8353940921054155	0.7603839891985069
8.43	0.9995528193951502	0.35124930612006006	0.28534660083331914	0.2979811888250066	0.258541310340646	0.8399114256400706	0.7657705735851585
8.445	0.9998521830467472	0.35642170239290283	0.28960954348797574	0.30261544431822923	0.26244059325428076	0.8443728127228417	0.7711321790886874
8.459999999999999	1.0	0.36165011351470827	0.29392255986080046	0.3072981511673153	0.2663879872502874	0.8487766873833676	0.7764668949192227
8.475	0.9999952615282377	0.36693626572288834	0.2982862626771238	0.31202816088395585	0.2703835756850201	0.8531216343279101	0.7817727459341665
8.49	0.9998368396859075	0.3722819892479644	0.30270126695917865	0.31680436694580255	0.27442733233230077	0.8574063953228002	0.7870476933397935
8.504999999999999	0.999523497439895	0.3776891746407768	0.30716818334271834	0.32162571836031156	0.2785190985536299	0.8616298736934993	0.7922896368607821
8.52	0.9990539068477526	0.3831597305881096	0.3116876114060229	0.32649123045231376	0.28265856232281467	0.8657911367374136	0.7974964183990939
8.535	0.9984266743816418	0.3886955442335056	0.31626013306273276	0.33139999229269024	0.2868452401879085	0.8698894159025243	0.8026658271598912
8.549999999999999	0.9976403721768478	0.3942984444846976	0.32088630612678803	0.336351170396956	0.29107846341290167	0.8739241046435344	0.8077956061779373
8.565	0.9966935737402308	0.3999701682708099	0.3255666582008985	0.3413440085958436	0.29535736967482756	0.8778947539287589	0.8128834601355617
8.58	0.9955848924940014	0.405712329277957	0.33030168105605334	0.3463778243029405	0.29968090175651313	0.8818010654317331	0.8179270643248263
8.594999999999999	0.9943130214588571	0.4115263883934399	0.3350918256532603	0.3514520017573284	0.3040478146232811	0.8856428824988894	0.8229240745755777
8.61	0.9928767723975129	0.41741362495742823	0.33993749791516326	0.3565659831726283	0.30845669205659737	0.8894201790374329	0.8278721379489866
8.625	0.9912751128429882	0.42337510796255245	0.34483905529755754	0.3617192590404682	0.31290597360362177	0.8931330465149118	0.8327689039853693
8.64	0.9895071996185616	0.4294116665396271	0.34979680415763276	0.3669113590730723	0.3173939919747318	0.8967816793044003	0.8376120362959093
8.655	0.9875724077071338	0.43552385938682636	0.3548109978842264	0.3721418453822036	0.3219190201996505	0.9003663586470928	0.8423992243005721
8.67	0.9854703536296652	0.4417119431965069	0.3598818357574848	0.3774103094424251	0.32647932689413095	0.9038874355383397	0.8471281949374383
8.685	0.9832009128247428	0.4479758405617406	0.3650094625426109	0.38271637415132065	0.33107323699044694	0.9073453128743268	0.8517967242006512
8.7	0.9807642308581085	0.4543151082606938	0.3701939688857107	0.3880597018748294	0.33569919437529533	0.9107404272243835	0.8564026484016783
8.715	0.9781607286074039	0.4607289071837033	0.3754353926493429	0.39344000877482166	0.34035582220055316	0.9140732306178206	0.8609438750893161
8.73	0.9753911018401599	0.467215975454072	0.3807337213772521	0.39885708500855915	0.3450419763169692	0.917344172752617	0.8654183936034985
8.745	0.9724563158169803	0.4737746064741187	0.38608889608769814	0.40431081964019816	0.3497567874196729	0.9205536840439387	0.8698242852731004
8.76	0.9693575957012718	0.48040263368388725	0.3915008165471782	0.4098012284040639	0.3544996881162513	0.923702159931431	0.8741597332947248
8.775	0.9660964136455665	0.48709742374006854	0.39696934806734824	0.4153284819038012	0.3592704221883095	0.926789946852513	0.8784230323438471
8.79	0.9626744734641333	0.4938558796050912	0.4024943297079994	0.4208929315061557	0.36406903470168106	0.9298173302627013	0.8826125979693036
8.805	0.9590936938058935	0.5006744546911363	0.40807558358157453	0.426495130153182	0.36889584316629037	0.932784525041741	0.8867269758039723
8.82	0.9553561907213572	0.5075491787522631	0.4137129247694914	0.4321358455940526	0.3737513914724105	0.935691668564583	0.890764850588306
8.834999999999999	0.9514642604773355	0.5144756956923406	0.41940617120878854	0.4378160641044891	0.3786363896685559	0.9385388166402022	0.8947250549504263
8.85	0.9474203634095383	0.521449312896014	0.42515515281298033	0.44353698355182825	0.3835516436690804	0.94132594242854	0.8986065778193785
8.865	0.9432271095090071	0.5284650611360237	0.430959719066222	0.44929999557707384	0.3884979796129733	0.9440529383403247	0.9024085722743318
8.879999999999999	0.9388872463041404	0.5355177636011627	0.4368197443741443	0.4551066575861695	0.3934761678201831	0.9467196208085839	0.9061303625585803
8.895	0.9344036494212922	0.5426021121557046	0.4427351305553742	0.46095865605879804	0.39848685113650784	0.9493257376998923	0.9097714499244095
8.91	0.9297793159857576	0.5497127486038541	0.44870580599572635	0.46685776330561285	0.40353048198307667	0.9518709780134831	0.9133315169323795
8.924999999999999	0.9250173607693154	0.5568443485011115	0.45473172114317734	0.4728057901797727	0.4086072717098691	0.9543549834046017	0.9168104298152732
8.94	0.9201210147160924	0.5639917049283122	0.46081284018280155	0.4788045373626475	0.41371715497647166	0.9567773609721193	0.9202082385383629
8.955	0.915093625203133	0.5711498096168011	0.4669491288937697	0.4848557477191189	0.4188597709235983	0.9591376966773681	0.9235251742444299
8.969999999999999	0.9099386571379512	0.5783139288745633	0.47314053886161667	0.4909610619032433	0.42403446192107297	0.9614355687180652	0.9267616438598737
8.985	0.9046596937864338	0.5854796719021959	0.47938698840788946	0.4971219789514671	0.4292402897324928	0.9636705601733999	0.9299182217481172
9.0	0.8992604360886014	0.5926430492942643	0.4856883408126043	0.5033398230900382	0.4344760680611383	0.9658422702673117	0.9329956384161284
9.014999999999999	0.8937446991863355	0.599800519787661	0.4920443806358966	0.5096157174590099	0.43974040966000494	0.9679503236665311	0.9359947663958949
9.03	0.8881164049843543	0.6069490236366231	0.49845478917166924	0.515950564957679	0.4450317855161705	0.96999437733593	0.9389166035236067
9.045	0.8823795698129178	0.6140860013597164	0.5049191202524347	0.5223450359728032	0.45034859306544167	0.9719741246095024	0.941762253917538
9.06	0.8765382866603546	0.6212093970149074	0.511436777731125	0.5287995623775119	0.45568922996521233	0.973889296292475	0.9445329070084839
9.075	0.8705967019717441	0.6283176456159658	0.5180069959616131	0.5353143368955513	0.46105216966178125	0.975739658777711	0.9472298150069772
9.09	0.8645589876166125	0.6354096448114208	0.5246288244731778	0.5418893167176243	0.4664360348485694	0.9775250093254918	0.9498542692059153
9.105	0.8584293092364509	0.6424847115084985	0.5313011177963917	0.5485242301379152	0.4718396649433817	0.9792451688085738	0.9524075755243956
9.12	0.8522117927059051	0.6495425247358461	0.5380225310800701	0.5552185849497687	0.4772621739376628	0.9808999723534908	0.9548910297071785
9.135	0.8459104907961617	0.656583056680247	0.5447915217805671	0.561971677396183	0.48270299540440204	0.9824892584065448	0.957305892609978
9.15	0.8395293522577825	0.6636064944644513	0.55160635734311	0.568782600602279	0.48816191209531595	0.9840128568138383	0.9596533660258648
9.165	0.8330721954195228	0.6706131557926157	0.5584651284559119	0.5756502516057033	0.49363906839097915	0.9854705765280063	0.9619345695402489
9.18	0.8265426880500439	0.6776034020005621	0.5653657671530656	0.5825733363238371	0.49913496483962116	0.9868621935413306	0.9641505189344324
9.195	0.8199443347042296	0.6845775522342332	0.5723060687729848	0.5895503720279994	0.504650435054538	0.9881874396003675	0.9663021066815486
9.209999999999999	0.8132804721538408	0.6915358023886015	0.5792837165458697	0.5965796871134048	0.5101866062396078	0.9894459921873527	0.9683900850831335
9.225	0.8065542728655084	0.6984781520577079	0.5862963073918553	0.6036594181436618	0.5157448454765213	0.9906374661648255	0.9704150525706157
9.24	0.7997687559099017	0.7054043421150612	0.5933413773791653	0.6107875043058043	0.5213266945481765	0.9917614073793977	0.9723774436362319
9.254999999999999	0.7929268042140923	0.7123138047514013	0.6004164252468257	0.617961679541047	0.5269337964340417	0.9928172884138822	0.9742775227601156
9.27	0.7860311867304219	0.7192056269686209	0.6075189324704662	0.6251794627290786	0.532567816681366	0.993804506568985	0.9761153825661292
9.285	0.7790845838898846	0.7260785277928196	0.6146463785664458	0.6324381464147739	0.5382303626638443	0.9947223840501843	0.9778909462755085
9.299999999999999	0.7720896146261372	0.7329308489307207	0.6217962506937842	0.6397347846860175	0.5439229033596417	0.9955701702353892	0.9796039743451989
9.315	0.7650488632788884	0.7397605583001905	0.6289660471027402	0.6470661809434407	0.5496466918110363	0.9963470458073235	0.9812540749906158
9.33	0.7579649047994071	0.7465652657992143	0.6361532745436245	0.6544288764376247	0.5554026919721478	0.9970521284546373	0.9828407181156379
9.344999999999999	0.7508403268767349	0.7533422507524374	0.6433554403168631	0.661819140565389	0.5611915112965687	0.9976844797814807	0.9843632520197764
9.36	0.7436777478766808	0.7600885005619087	0.6505700401350335	0.6692329639820931	0.5670133402195093	0.9982431130204955	0.9858209221366376
9.375	0.7364798298304633	0.7668007600503305	0.6577945433060745	0.6766660555672808	0.5728678996629417	0.9987270011242503	0.9872128909870667
9.389999999999999	0.7292492861122405	0.7734755907127253	0.6650263768853469	0.6841138441500795	0.5787543978083752	0.9991350848175067	0.9885382585093848
9.405	0.7219888838785098	0.7801094385388337	0.6722629103687171	0.6915714856517072	0.5846714975758217	0.9994662802305101	0.9897960819574191
9.42	0.7147014417692974	0.7866987082649753	0.6795014422351966	0.6990338759583757	0.5906172964320233	0.9997194858004859	0.9909853946291662
9.435	0.7073898237446141	0.7932398409651913	0.6867391892555466	0.7064956694518862	0.5965893202347662	0.9998935882219878	0.9921052227967553
9.45	0.7000569302055484	0.7997293909545454	0.6939732790437182	0.7139513027719783	0.6025845327224182	0.9999874673395256	0.9931546003402811
9.465	0.6927056876922245	0.8061640972294696	0.7012007459242879	0.7213950231391039	0.6085993619253328	1.0	0.9941325807324917
9.48	0.6853390384442594	0.8125409442744044	0.7084185298881915	0.7288209204773838	0.6146297441908597	0.9999300630063062	0.9950382461672561
9.495	0.6779599309585345	0.8188572071418415	0.7156234782454253	0.736222962646083	0.620671185698523	0.9997765354271815	0.9958707137637148
9.51	0.6705713124097147	0.8251104763257574	0.7228123495512835	0.743595033257441	0.6267188403577928	0.9995383006117766	0.9966291389045372
9.525	0.6631761234518194	0.8312986590900465	0.7299818194388163	0.7509309717323638	0.6327676019185838	0.9992142483227906	0.9973127158790716
9.54	0.6557772955432319	0.8374199555104607	0.7371284880671878	0.7582246153135737	0.638812207095228	0.9988032774352897	0.9979206761010377
9.555	0.6483777505800765	0.8434728094056085	0.7442488889210711	0.7654698426410105	0.644847345624185	0.9983042996471423	0.9984522842574529
9.57	0.6409804023243107	0.8494558363862852	0.7513394986189172	0.7726606181801053	0.6508677725509114	0.9977162446134143	0.9989068328223103
9.584999999999999	0.6335881589009832	0.8553677332282807	0.7583967471946907	0.7797910363397849	0.6568684177577757	0.9970380668539441	0.999283635433679
9.6	0.6262039255274311	0.8612071744517948	0.7654170280457187	0.7868553636449555	0.6628444878546861	0.9962687546956038	0.9995820196819994
9.615	0.6188306066266198	0.866972703175536	0.7723967064724881	0.793848076988586	0.6687915560690867	0.9954073414039518	0.9998013198824127
9.629999999999999	0.6114711065555732	0.8726626238651292	0.7793321255845729	0.8007638959167841	0.6747056366585631	0.994452918537682	0.9999408703945096
9.645	0.6041283283300222	0.8782749044525666	0.7862196084197922	0.8075978071804341	0.6805832415483979	0.9934046514293504	1.0
9.66	0.5968051699239801	0.8838070944960915	0.7930554554922125	0.8143450804247299	0.6864214182488079	0.9922617965611498	0.999978027746274
9.674999999999999	0.5895045179444606	0.8892562646953147	0.7998359376565832	0.8210012748100621	0.6922177694846394	0.9910237204709791	0.9998742605131714
9.69	0.5822292387053074	0.8946189713592304	0.8065572850791084	0.8275622374219485	0.6979704562173371	0.989689919696619	0.9996879923726641
9.705	0.5749821669322764	0.8998912475667421	0.8132156740941201	0.8340240953571468	0.7036781867102876	0.988260041151974	0.999418505606571
9.719999999999999	0.5677660925126092	0.9050686209816996	0.819807214612066	0.8403832441851806	0.7093401948767524	0.9867339022357557	0.9990650730542542
9.735	0.5605837458483477	0.9101461567735516	0.8263279413329689	0.846636335929496	0.7149562112987463	0.9851115099083284	0.9986269613116078
9.75	0.5534377824803776	0.9151185229726608	0.8327738121551207	0.8527802696987116	0.720526430024269	0.9833930779432897	0.9981034342219124
9.764999999999999	0.5463307677173701	0.9199800749000334	0.839140716770582	0.8588121876055472	0.7260514736077562	0.9815790415724375	0.9974937561067029
9.78	0.5392651620292348	0.9247249550179256	0.8454244975207931	0.8647294776977396	0.731532357972218	0.9796700687983897	0.9967971942829115
9.795	0.5322433079468245	0.9293472045507122	0.8516209832502181	0.8705297844124663	0.7369704576886055	0.9776670677470259	0.9960130205869909
9.81	0.5252674191474719	0.9338408833879864	0.8577260353195665	0.8762110257237776	0.7423674713400782	0.9755711895673496	0.995140511847995
9.825	0.518339572300499	0.9382001949645825	0.8637356033361824	0.881771414870467	0.7477253858988342	0.9733838265504201	0.9941789494801717
9.84	0.5114617021022507	0.9424196129037128	0.8696457867462469	0.8872094835124953	0.7530464385845427	0.9711066053216731	0.9931276185616772
9.855	0.5046355997553011	0.9464940061462457	0.8754528974009766	0.8925241025165163	0.7583330745386109	0.9687413751501892	0.9919858068965084
9.87	0.49786291495383084	0.9504187590646288	0.8811535176941631	0.8977144964084142	0.763587898827603	0.9662901916033092	0.9907528046035877
9.885	0.49114516124215307	0.954189882716828	0.8867445489402537	0.9027802478760678	0.7688136217289019	0.9637552959451988	0.989427904738902
9.9	0.4844837244315773	0.9578041130168787	0.892223245313943	0.9077212895062041	0.7740129968727301	0.9611390908259095	0.9880104053494588
9.915	0.4778798736050018	0.9612589912899474	0.8975872298268655	0.9125378810774987	0.7791887525306849	0.9584441129270188	0.9864996132090159
9.93	0.4713347741183601	0.9645529225590299	0.9028344903347212	0.9172305720412863	0.7843435170733039	0.9556730033175994	0.9848948493272102
9.945	0.46484950192773594	0.9676852070947995	0.9079633552720733	0.9218001501223283	0.7894797403051091	0.9528284763279495	0.9831954561859932
9.959999999999999	0.4584250585322293	0.970656041350697	0.9129724505110394	0.9262475781004037	0.7945996129780676	0.9499132877678296	0.9814008065616638
9.975	0.4520623858259048	0.9734664854706346	0.9178606402596138	0.9305739216758019	0.7997049872449538	0.946930203302077	0.9795103137459465
9.99	0.44576238019700576	0.976118396109297	0.9226269561187883	0.9347802718253572	0.8047973011119236	0.9438819677510731	0.9775234429811124
10.004999999999999	0.4395259052995743	0.9786143252844008	0.9272705192205969	0.9388676652330554	0.8098775100561403	0.9407712760104063	0.9754397239558945
10.02	0.4333538030508865	0.9809573882457685	0.9317904607389399	0.9428370062864008	0.8149460288724646	0.9376007461871664	0.9732587642467644
10.035	0.42724690257154546	0.9831511056851701	0.9361858460120397	0.9466889938411736	0.8200026864998329	0.9343728954358697	0.9709802636076282
10.049999999999999	0.42120602697253323	0.9851992277686259	0.9404556070790572	0.9504240555415485	0.8250466960720957	0.9310901188509065	0.9686040289877641
10.065	0.4152319980830413	0.9871055491878962	0.944598487670086	0.9540422919835955	0.8300766417789354	0.9277546716429957	0.966129990080653
10.08	0.40932563937747046	0.9888737254755052	0.9486130036611246	0.9575434324513816	0.8350904833659079	0.9243686547014655	0.9635582150749935
10.094999999999999	0.4034877774688485	0.9905071010518584	0.9524974207843312	0.9609268033478171	0.840085578310137	0.9209340035302801	0.960888926107515
10.11	0.39771924256342095	0.992008558807654	0.9562497500461448	0.9641913098048438	0.8450587209369264	0.9174524804506098	0.958122513731221
10.125	0.39202086820480503	0.9933803995008604	0.9598677599418373	0.9673354303224159	0.8500061970383448	0.9139256698911021	0.9552595495453416
10.139999999999999	0.3863934904810414	0.9946242569888837	0.9633490032658911	0.9703572237007778	0.8549238519460391	0.9103549765427031	0.9523007960199877
10.155	0.3808379466515034	0.9957410525272777	0.9666908552134483	0.973254347042227	0.8598071695113505	0.906741626138317	0.9492472125181123
10.17	0.3753550729172414	0.9967309883145412	0.9698905586546006	0.9760240832376357	0.8646513590596605	0.9030866686268185	0.9460999565886222
10.185	0.3699457008619378	0.9975935774556263	0.9729452720292864	0.9786633761192749	0.8694514471106747	0.8993909835415337	0.9428603797805539
10.2	0.3646106519824341	0.9983277048738972	0.9758521153087442	0.9811688713312317	0.8742023704934229	0.89565528740849	0.9395300174975549
10.215	0.3593507297434074	0.9989317117141742	0.978608209909527	0.9835369609095768	0.8788990674412039	0.8918801430912182	0.9361105727504282
10.23	0.3541667087409048	0.9994034946715247	0.9812107092833855	0.9857638295608648	0.8835365633433141	0.8880659710177358	0.9326038940409842
10.245	0.34905932082640045	0.9997406115621996	0.9836568180555033	0.9878455007003792	0.8881100480799197	0.8842130622733614	0.9290119479890999
10.26	0.34402923838456706	0.9999403852926538	0.9859437989222286	0.9897778805124955	0.8926149422962827	0.8803215935626514	0.9253367876653691
10.275	0.3390770553172058	1.0	0.9880689679115533	0.9915567986898014	0.8970469505954047	0.8763916440403807	0.9215805178885735
10.29	0.33420326660483085	0.9999165852322776	0.9900296799171294	0.9931780451303813	0.9014021004369198	0.87242321398301	0.917745258972792
10.305	0.32940824754907644	0.9996872862501102	0.9918233075162619	0.9946374026926682	0.9056767664879519	0.8684162452191214	0.9138331105519722
10.32	0.3246922339145159	0.9993093205215894	0.9934472168726186	0.9959306770075468	0.9098676812104735	0.8643706431639462	0.9098461171655486
10.334999999999999	0.32005530418056216	0.9987800219997435	0.994898744935341	0.9970537251311358	0.9139719334920298	0.8602863002148706	0.9057862372559686
10.35	0.3154973649933641	0.9980968756990929	0.9961751821377433	0.9980024852606052	0.9179869580200576	0.8561631201694845	0.90165531711169
10.365	0.3110181406979826	0.9972575454418215	0.9972737643691593	0.9987730096320052	0.9219105187491725	0.8520010432336098	0.897455071092929
10.379999999999999	0.3066171675624592	0.9962598975393219	0.9981916771730487	0.9993615019840597	0.9257406901186609	0.8478000711012307	0.8931870692122366
10.395	0.30229379300908676	0.9951020227650614	0.9989260739813469	0.9997643596730225	0.9294758395752319	0.8435602915196478	0.8888527328196719
10.41	0.298047179872102	0.9937822584012727	0.999474108830474	0.9999782189059552	0.933114614414762	0.8392819017063808	0.8844533387780018
10.424999999999999	0.2938763154281358	0.9922992114968154	0.9998329825476612	1.0	0.9366559349908817	0.834965229964431	0.8799900321230966
10.44	0.2897800247123341	0.9906517837988335	1.0	0.9998269484959652	0.9400989950094766	0.8306107548514734	0.8754638468051776
10.455	0.2857569874493355	0.9888391981243648	0.9999726348196238	0.9994566676979697	0.9434432680539759	0.8262191212964098	0.8708757337148081
10.469999999999999	0.2818057577975423	0.9868610252259927	0.9997485972035405	0.9988871389278592	0.9466885178465048	0.8217911531212005	0.866226594828485
10.485	0.2779247860270987	0.9847172095108814	0.9993259000475991	0.9981167273667255	0.9498348082898339	0.8173278615121975	0.8615173219783899
10.5	0.2741124412222452	0.9824080913650766	0.998702918864752	0.997144173466001	0.9528825083434191	0.8128304490867824	0.8567488384737985
10.514999999999999	0.2703670341122087	0.9799344234152909	0.9978784416422628	0.9959685720719906	0.9558322865409496	0.8083003093100278	0.8519221415939893
10.53	0.26668683918639635	0.9772973779332089	0.9968517059154917	0.9945893431522175	0.958685090634841	0.8037390211255037	0.8470383438510153
10.545	0.26307011533542357	0.9744985428260782	0.9956224217207729	0.9930061990083079	0.961442109444955	0.799148338768585	0.8420987109015238
10.559999999999999	0.2595151243762442	0.9715399042731688	0.9941907805372867	0.9912191129802036	0.9641047162490508	0.7945301768279669	0.8371046940846073
10.575	0.2560201469641492	0.9684238149979266	0.9925574516368727	0.989228293961122	0.9666743955394556	0.7898865907136701	0.8320579557850593
10.59	0.25258349556183857	0.9651529482783608	0.9907235682581207	0.9870341697653694	0.9691526571679717	0.7852197527832134	0.8269603861676248
10.605	0.24920352431858414	0.9617302389281703	0.9886907065917979	0.9846373808007597	0.9715409433827618	0.7805319244791745	0.8218141102832578
10.62	0.24587863590021916	0.9581588134689324	0.9864608606665349	0.9820387838738868	0.9738405348230381	0.7758254249477363	0.816621485086608
10.635	0.24260728548994767	0.9544419124473134	0.9840364158840819	0.9792394645375225	0.976052461237355	0.7711025967414423	0.8113850864857809
10.65	0.23938798233673655	0.9505828082890933	0.9814201232657481	0.9762407553474071	0.9781774217897746	0.7663657693564591	0.8061076871252697
10.665	0.2362192893490252	0.9465847222475056	0.9786150755684973	0.9730442568305158	0.9802157186521054	0.7616172215048846	0.800792226134086
10.68	0.23309982130647505	0.9424507439638041	0.9756246854652948	0.9696518579014384	0.9821672064388034	0.7568591431591056	0.795441772511886
10.695	0.23002824228585675	0.9381837569864175	0.9724526651099551	0.9660657528514489	0.984031259089317	0.752093598508629	0.7900594841448852
10.709999999999999	0.2270032628686109	0.9337863733420074	0.9691030057451387	0.9622884527694019	0.9858067550726921	0.7473224910217768	0.7846485646219926
10.725	0.22402363762258923	0.929260879932288	0.9655799556471357	0.9583227901890834	0.9874920812213045	0.74254753179184	0.7792122200547399
10.74	0.22108816323908945	0.9246091991293967	0.9618879946662692	0.9541719167338818	0.9890851550013862	0.7377702122637462	0.7737536179982691
10.754999999999999	0.21819567757248776	0.9198328654353337	0.9580318039048314	0.9498392943989312	0.990583464520118	0.7329917822866729	0.768275850340081
10.77	0.21534505968901685	0.9149330194454447	0.954016229622306	0.945328681760107	0.9919841250125987	0.7282132342308364	0.7627819016889891
10.785	0.21253523089899384	0.9099104196274664	0.949846241188587	0.9406441167637547	0.9932839499472896	0.7234352936598564	0.7572746243834799
10.799999999999999	0.20976515663591902	0.9047654716396135	0.9455268837204558	0.9357898978162908	0.9944795342616336	0.7186584167826959	0.7517567207724979
10.815	0.2070338489655537	0.8994982741241835	0.9410632268271407	0.9307705646864098	0.9955673466334851	0.7138827946405437	0.7462307329310279
10.83	0.2043403694624733	0.8941086791868983	0.9364603115557458	0.9255908803109499	0.996543827158565	0.7091083637308434	0.7406990394864842
10.844999999999999	0.20168383217991537	0.888596365152508	0.9317230980779001	0.9202558140276191	0.997405486399534	0.7043348225469903	0.7351638587802581
10.86	0.19906340645607815	0.8829609186982215	0.9268564168328736	0.9147705261178005	0.9981490015645571	0.6995616533281459	0.7296272572017671
10.875	0.19647831933847035	0.8772019231163619	0.9218649257097657	0.9091403529044514	0.9987713056317168	0.694788148176289	0.7240911612382903
10.889999999999999	0.1939278574585642	0.8713190492460766	0.9167530754195427	0.9033707910909243	0.9992696656158903	0.6900134386111859	0.7185573716071362
10.905	0.1914113682432999	0.865312145543863	0.9115250845213044	0.8974674796305488	0.9996417468985234	0.6852365276003307	0.7130275777941885
10.92	0.18892826040105287	0.8591813238415121	0.9061849247040634	0.8914361772699865	0.9998856615733858	0.6804563231179929	0.707503371422057
10.934999999999999	0.18647800366292716	0.8529270375784673	0.9007363159891848	0.8852827340874344	1.0	0.6756716723518063	0.7019862571063047
10.95	0.18406012779332573	0.8465501496961357	0.8951827306272856	0.8790130558879844	0.9999838460387234	0.6708813957776442	0.696477659811105
10.965	0.181674220906228	0.8400519879306053	0.8895274037336233	0.8726330611994753	0.9998367775693161	0.6660843204530515	0.6909789281542966
10.98	0.17931992713640652	0.83343438590129	0.8837733482372311	0.8661486317273814	0.9995588546854068	0.6612793120214155	0.6854913335940265
10.995	0.17699694371949798	0.8266997091087586	0.8779233715756042	0.8595655582985927	0.9991505982860412	0.656465305057984	0.6800160659062351
11.01	0.17470501753345402	0.8198508656565582	0.8719800917680721	0.8528894853305118	0.9986129616257347	0.6516413315092481	0.674554225785241
11.025	0.1724439411483977	0.8128913021295792	0.8659459510173032	0.8461258574961603	0.9979472968169738	0.6468065470672417	0.6691068157235851
11.04	0.17021354842459355	0.805824985541811	0.8598232257474966	0.8392798723769908	0.9971553174708957	0.6419602553712527	0.6636747305191766
11.055	0.1680137096908147	0.7986563725807652	0.8536140328852213	0.8323564424690676	0.9962390578239159	0.6371019299395485	0.6582587487981431
11.07	0.16584432652994052	0.7913903675307722	0.847320333104293	0.8253601690126823	0.9952008280288337	0.6322312337065248	0.6528595268290427
11.084999999999999	0.16370532619619782	0.7840322702932478	0.8409439325645441	0.8182953289176925	0.9940431649312773	0.6273480359846698	0.6474775956532531
11.1	0.16159665569029416	0.7765877159083412	0.8344864852615465	0.8111658747662805	0.9927687776641606	0.6224524265996296	0.6421133621981213
11.115	0.159518275524861	0.7690626070016338	0.8279494983781542	0.8039754466957594	0.991380487749934	0.6175447268748732	0.6367671146155557
11.129999999999999	0.1574701532231539	0.7614630407043796	0.8213343429345129	0.7967273940556349	0.9898811640135593	0.6126254970857368	0.6314390316481275
11.145	0.15545225660833778	0.753795231864449	0.8146422715690129	0.7894248041884295	0.9882736533551634	0.6076955399743718	0.626129195417913
11.16	0.15346454695823136	0.7460654347589382	0.8078744445073186	0.7820705355264914	0.9865607091831067	0.6027558999276162	0.6208376067063069
11.174999999999999	0.15150697212040734	0.7382798659595408	0.8010319638061015	0.774667252390767	0.9847449199554015	0.5978078574749366	0.615564201583202
11.19	0.1495794597042285	0.7304446313592203	0.7941159149470953	0.7672174593428022	0.9828286407377459	0.5928529188642372	0.6103088681747111
11.205	0.14768191048880588	0.7225656605048795	0.7871274139642559	0.7597235335736269	0.9808139309084871	0.5878928006151046	0.6050714624366087
11.219999999999999	0.1458141922075213	0.7146486511857051	0.7800676576403102	0.7521877545015833	0.9787025011013653	0.5829294091231986	0.59985182201384
11.235	0.14397613388903793	0.706699026666889	0.7729379739770976	0.7446123303931615	0.9764956721781465	0.5779648155837819	0.5946497775856473
11.25	0.14216752094900115	0.6987219070891959	0.7657398701269323	0.7369994223344739	0.9741943484918323	0.5730012267020256	0.5894651614762807
11.264999999999999	0.14038809123331583	0.6907220955154336	0.7584750752129547	0.729351166213094	0.9717990069861687	0.5680409518479201	0.5842978137003273
11.28	0.13863753220981004	0.6827040780767762	0.751145575877388	0.7216696934972688	0.9693097028465429	0.5630863674801674	0.5791475859538979
11.295	0.1369154794877078	0.674672036826267	0.7437536428884806	0.7139571515294275	0.9667260915503422	0.5581398797947739	0.5740143443096911
11.309999999999999	0.13522151681157743	0.6666298733571376	0.7363018476434113	0.7062157238117527	0.9640474663401117	0.5532038866420819	0.5688979714902647
11.325	0.13355517762765165	0.6585812410156215	0.7287930678909259	0.6984476504023341	0.9612728094239263	0.5482807397963148	0.5637983695635873
11.34	0.13191594825655284	0.6505295835751449	0.7212304824600138	0.6906552481201395	0.9584008546349605	0.5433727086542672	0.5587154637341354
11.355	0.13030327263024935	0.6424781784263046	0.713617555233482	0.6828409298444043	0.9554301588704502	0.5384819463874524	0.5536492076178648
11.37	0.12871655846728533	0.634430182547873	0.7059580090643138	0.6750072218579063	0.9523591793747114	0.5336104594807557	0.5485995900337548
11.385	0.1271551846750601	0.6263886796551176	0.6982557908024211	0.6671567779854946	0.9491863538208322	0.5287600814676443	0.5435666429712677
11.4	0.12561850968885294	0.6183567269241362	0.6905150290625913	0.6592923892605695	0.9459101801737628	0.5239324515252651	0.5385504500570206
11.415	0.12410588039187537	0.6103373995734646	0.6827399867828666	0.651416988025803	0.9425292934835207	0.5191289984296025	0.5335511545934288
11.43	0.12261664121637231	0.6023338314048066	0.6749350109424337	0.6435336457189179	0.9390425370592544	0.5143509301985217	0.5285689661125859
11.445	0.12115014300823052	0.5943492492460357	0.667104481975045	0.6356455640613782	0.9354490258977192	0.5095992295739505	0.5236041643977404
11.459999999999999	0.11970575125021583	0.5863869991854338	0.6592527653876387	0.6277560598907785	0.9317482007424893	0.5048746553183715	0.5186571000707199
11.475	0.11828285328209619	0.5784505626008748	0.6513841678592114	0.6198685443889984	0.927939871669812	0.5001777491288782	0.5137281911075062
11.49	0.11688086422677024	0.5705435603051229	0.6435028996704042	0.6119864978973816	0.9240242505584222	0.49550884780732896	0.5088179149922466
11.504999999999999	0.11549923142426723	0.5626697436484821	0.6356130447444324	0.6041134418331124	0.9200019721461781	0.49086810017097837	0.5039267966108756
11.52	0.11413743728186874	0.5548329721128914	0.6277185389318896	0.5962529093994049	0.9158741035822484	0.48625548804841845	0.4990553923746767
11.535	0.11279500055907765	0.5470371777435143	0.6198231565173931	0.5884084168039202	0.9116421424763169	0.48167085058485387	0.49420427141059897
11.549999999999999	0.11147147621076123	0.5392863176264434	0.6119305043352593	0.5805834365681379	0.9073080034917812	0.4771139109839053	0.4893739949248027
11.565	0.11016645400135014	0.531584316459141	0.6040440224097139	0.5727813742434614	0.9028739936126498	0.4725843047456784	0.4845650950152365
11.58	0.10887955616999562	0.523935001999891	0.5961669897218752	0.5650055494796183	0.8983427764070572	0.468081608427582	0.4797780542654698
11.594999999999999	0.10761043446574055	0.51634203675907	0.588302533568285	0.5572591819609433	0.8937173259509137	0.4636053679595611	0.4750132873942459
11.61	0.10635876688052234	0.5088088496591623	0.580453641011007	0.5495453822860552	0.8890008715526372	0.4591551255915581	0.47027112607286914
11.625	0.1051242543864269	0.5013385715110664	0.5726231711036989	0.5418671474639769	0.8841968349797182	0.45473044463776335	0.465551807773445
11.639999999999999	0.10390661793505238	0.4939339780213095	0.564813866871823	0.5342273603759492	0.8793087624488611	0.45033093130732227	0.4608554692009431
11.655	0.10270559590700287	0.48659744366697705	0.557028366378019	0.5266287923329487	0.8743402541146905	0.4459562530681944	0.4561821445215815
11.67	0.10152094211623831	0.4793309091788895	0.5492692125631838	0.5190741077550473	0.8692948941010182	0.44160615317153307	0.45153176826194963
11.684999999999999	0.10035242438697412	0.4721358645992229	0.5415388618733971	0.5115658700040524	0.8641761842091188	0.4372804611568635	0.44690418245013874
11.7	0.09919982364024753	0.4650133489801158	0.5338396919275452	0.5041065474954384	0.8589874842848001	0.4329790993509613	0.4422991473296331
11.715	0.09806293336268357	0.45796396682701623	0.5261740086311454	0.49669851937027176	0.8537319618335899	0.42870208555305983	0.4377163548193996
11.73	0.09694155928898328	0.45098792043269315	0.518544053193307	0.4893440801893762	0.8484125528731202	0.4244495322535611	0.43315544382931265
11.745	0.09583551911629176	0.4440850563651081	0.5109520094637284	0.4820454432903584	0.8430319352587682	0.42022164285372215	0.42861601656652853
11.76	0.09474464208300837	0.4372549236289732	0.5034000118909029	0.4748047426010413	0.837592514887603	0.4160187054330477	0.42409765507201713
11.775	0.093668768282467	0.4304968404682388	0.49589015423123606	0.46762403282152215	0.8320964243620701	0.4118410846471064	0.41959993738359036
11.79	0.09260774763552904	0.4238099664455007	0.4884244989348905	0.4605052879751566	0.8265455329640912	0.40768921233256367	0.41512245290309463
11.805	0.09156143850590463	0.4171933763309106	0.48100508692105204	0.4534503984009265	0.8209414662242881	0.40356357735346204	0.41066481672087224
11.82	0.0905297059980958	0.41064613243932224	0.4736339472567047	0.4464611663335707	0.81528563301665	0.3994647151510851	0.4062266827936018
11.834999999999999	0.0895124200223679	0.40416735233460704	0.46631310609231486	0.4395393003070032	0.8095792579793891	0.3953931973687763	0.4018077559641534
11.85	0.08850945323904595	0.3977562692296029	0.45904459410627174	0.43268640872384845	0.8038234171395507	0.3913496218231446	0.39740780284642696
11.865	0.08752067900453474	0.3914122829059015	0.45183045168521196	0.4259039930475699	0.7980190748582904	0.3873346029940311	0.39302666157801025
11.879999999999999	0.0865459694354171	0.38513499952495783	0.4446727311307827	0.4191934411712731	0.792167120561255	0.3833487631156711	0.3886642503822638
11.895	0.08558519368913753	0.37892425927734297	0.4375734953368922	0.4125560215712575	0.7862684041199214	0.3793927238772752	0.38432057479933873
11.91	0.08463821653505739	0.37278015140480486	0.4305348126164699	0.4059928788407342	0.7803237691617747	0.37546709868656747	0.37999573336563053
11.924999999999999	0.08370489726306982	0.36670301671628863	0.4235587476518871	0.3995050311089349	0.7743340839758397	0.37157248541641197	0.37568992146508884
11.94	0.08278508895219999	0.3606934382861997	0.4166473488683861	0.3930933696898486	0.7683002700201949	0.36770945954199374	0.3714034330605712
11.955	0.0818786381009511	0.35475222154336744	0.409802632847939	0.3867586610953856	0.7622233283059533	0.36387856758184695	0.3671366600489899
11.969999999999999	0.08098538460539542	0.34888036539867134	0.40302656667501346	0.3805015513240494	0.7561043641034014	0.3600803207767104	0.3628900890719051
11.985	0.08010516205973581	0.34307902638221127	0.39632104930399265	0.37432257213477793	0.7499446104687021	0.3563151889714948	0.35866429574713293
12.0	0.0792377983462307	0.3373494779399337	0.3896878931383842	0.3682221488670812	0.7437454510084843	0.35258359470295025	0.35445993645371165
12.014999999999999	0.07838311647576814	0.3316930670634272	0.38312880700422736	0.3622006092910479	0.7375084420864744	0.3488859075342935	0.35027773798446155
12.03	0.07754093563593903	0.3261111703055467	0.3766453815857958	0.35625819296612027	0.7312353343538526	0.34522243871417474	0.346118485556847
12.045	0.07671107239950975	0.3206051509987518	0.3702390781822427	0.3503950606443968	0.7249280930982221	0.34159343626744115	0.3419830098236558
12.059999999999999	0.0758933420426239	0.3151763191864903	0.36391122135888526	0.34461130335040874	0.7185889165171695	0.33799908064663897	0.3378721736313583
12.075	0.07508755991906636	0.3098258954468873	0.3576629957328587	0.3389069508811511	0.7122202506991624	0.3344394810844126	0.33378685932115676
12.09	0.0742935428349876	0.30455497947158405	0.3514954467808426	0.3332819795752073	0.7058247998978335	0.3309146727872235	0.32972795734606486
12.105	0.07351111036826491	0.29936452398360064	0.3454094852214389	0.32773631928381347	0.6994055306574256	0.3274246151001571	0.3256963568836543
12.12	0.07274008607875286	0.29425531434244856	0.33940589424093676	0.32226985953237114	0.6929656685028847	0.323969190752077	0.32169293896240014
12.135	0.07198029856033569	0.2892279539828688	0.3334853386302869	0.31688245488879746	0.6865086862355106	0.32054820626140756	0.31771857240143564
12.15	0.07123158229314593	0.28428285564883327	0.32764837480526876	0.31157392955957014	0.6800382833380756	0.31716139354774014	0.3137741126074154
12.165	0.07049377826423782	0.2794202382008565	0.3218954607013796	0.30634408122247364	0.6735583565394511	0.3138084127553186	0.30986040300251944
12.18	0.06976673433693638	0.2746401285847904	0.31622696466393246	0.3011926840836469	0.6670729621584092	0.31048885625412964	0.30597827860203203
12.195	0.06905030536215018	0.26994236835859475	0.3106431726716519	0.29611949112238806	0.6605862713801787	0.3072022537449451	0.3021285710467001
12.209999999999999	0.06834435303824478	0.26532662399639556	0.3051442935051515	0.2911242354656997	0.6541025200655666	0.30394807835861554	0.29831211424883086
12.225	0.06764874553860209	0.2607924000503432	0.2997304617616053	0.28620663082179887	0.6476259550103514	0.3007257536089198	0.29452974975000434
12.24	0.06696335693677659	0.25633905417472513	0.294401738884931	0.28136637090213756	0.6411607787362438	0.2975346610337124	0.29078233092024564
12.254999999999999	0.0662880664675383	0.25196581302136256	0.2891581125970093	0.2766031277790159	0.6347110948938498	0.2943741483418525	0.2870707252502218
12.27	0.06562275766751115	0.2476717881061923	0.28399949526112417	0.27191654916271873	0.6282808562006102	0.2912435378737085	0.28339581418487503
12.285	0.06496731744147612	0.24345599091489178	0.2789257217787449	0.26730625463738195	0.6218738165451816	0.2881421351809457	0.2797584901948016
12.299999999999999	0.06432163509975476	0.23931734673799263	0.2739365476208241	0.26277183096507506	0.6154934885017295	0.28506923753619506	0.2761596510510606
12.315	0.06368560140888051	0.2352547069723291	0.2690316475379251	0.25831282664613736	0.6091431070587621	0.2820241421942534	0.27260019152887766
12.33	0.06305910769246709	0.23126685986297568	0.26421061539584395	0.25392874600206816	0.6028255999268878	0.27900615424262715	0.26908099298808646
12.344999999999999	0.06244204501250832	0.2273525398603925	0.2594729654598973	0.24961904311549526	0.5965435643947903	0.2760145938990042	0.2656029114420129
12.36	0.06183430345391936	0.22351043591312716	0.254818135313929	0.24538311601120696	0.5902992503906501	0.27304880313540464	0.2621667648197545
12.375	0.06123577152758166	0.21973919910032197	0.2502454904585557	0.24122030148577234	0.5840945492015605	0.2701081515317051	0.25877332014700427
12.389999999999999	0.06064633569997249	0.21603745003363517	0.24575433049365106	0.23712987098689484	0.5779309872154952	0.26719204128386975	0.2554232813239905
12.405	0.06006588005105223	0.21240378643478577	0.24134389665918143	0.2331110279066831	0.5718097240720617	0.26429991131347	0.2521172780788485
12.42	0.059494286056665284	0.20883679123464405	0.23701338039286357	0.22916290658813812	0.5657315547200937	0.2614312404445093	0.24885585653811915
12.434999999999999	0.05893143248741544	0.20533504145329454	0.23276193247105947	0.22528457325662202	0.55969691505204	0.2585855496310303	0.24563947170191902
12.45	0.058377195412828334	0.2018971180149475	0.22858867224055876	0.22147502898504207	0.5537058909838899	0.2557624032350325	0.24246848195762022
12.465	0.057831448297523555	0.19852161653077408	0.2244926964317938	0.2177332146910471	0.5477582310407606	0.2529614093694647	0.23934314562791606
12.48	0.05729406217499805	0.19520715894853694	0.22047308707513494	0.2140580180543276	0.5418533626630334	0.25018221933657575	0.23626361943817875
12.495	0.05676490588429803	0.19195240582282613	0.21652891812193595	0.21044828213977199	0.5359904125431476	0.24742452620854863	0.23322995871053198
12.51	0.05624384635517339	0.18875606880978682	0.21265926049528158	0.20690281542344763	0.5301682313233123	0.24468806261562112	0.23024211905013853
12.525	0.05573074892814271	0.1856169228465875	0.20886318544884802	0.20342040284838497	0.5243854229221709	0.2419725978270456	0.22729995928011026
12.54	0.05522547769702505	0.18253381735542482	0.2051397662770213	0.19999981748918877	0.5186403786131126	0.23927793423158583	0.22440324539944087
12.555	0.05472789586290777	0.17950568573520112	0.20148807857383427	0.19663983238092325	0.5129313157550965	0.23660390334578607	0.2215516553749083
12.57	0.05423786608998957	0.17653155239215138	0.19790719936177936	0.19333923206930695	0.5072563207923578	0.23395036149826887	0.2187447846235485
12.584999999999999	0.05375525085527664	0.1736105366296357	0.19439620548854483	0.19009682346527232	0.5016133958130569	0.23131718535490248	0.21598215208757862
12.6	0.05327991278559229	0.170741852873365	0.19095417171274548	0.1869114456353902	0.4960005076192277	0.22870426746092623	0.21326320684059283
12.615	0.0528117149767813	0.16792480694400322	0.18758016886987083	0.18378197822661108	0.4904156379477488	0.2261115119802369	0.21058733518645711
12.629999999999999	0.052350521291276965	0.16515878838231313	0.18427326243632366	0.1807073483043123	0.4848568332367239	0.2235388308077906	0.20795386821762704
12.645	0.05189619663136099	0.16244325914872088	0.1810325117072575	0.17768653547052396	0.479322252195053	0.2209861402180529	0.20536208978743706
12.66	0.05144860718647532	0.1597777393190078	0.17785696969021547	0.17471857521781647	0.4738102094381802	0.21845335819057568	0.2028112448239377
12.674999999999999	0.05100762065379668	0.1571617906413427	0.17474568370724738	0.17180256055719834	0.46831921361697587	0.2159404025242303	0.20030054787583126
12.69	0.05057310643202733	0.15459499897678886	0.1716976966065811	0.16893764202977582	0.46284799878267724	0.21344718981579205	0.19782919174025457
12.705	0.05014493578893502	0.1520769566990633	0.16871204841905102	0.16612302626766676	0.4573955481666496	0.2109736353384346	0.1953963559842449
12.719999999999999	0.04972298200364145	0.1496072460794616	0.16578777825812802	0.16335797330731217	0.45196111005407424	0.20851965381345944	0.19300121514291743
12.735	0.04930712048501144	0.14718542454389566	0.1629239262544429	0.16064179287752298	0.44654420592848526	0.2060851610263401	0.19064294636275736
12.75	0.04889722886773752	0.14481101248562006	0.16011953533225037	0.15797383988695143	0.44114463149272576	0.20367007619808103	0.18832073626123752
12.764999999999999	0.04849318708787835	0.14248348407924577	0.157373652670047	0.1553535093242109	0.43576245148103326	0.2012743249864532	0.18603378679524032
12.78	0.048094877439709194	0.14020226129821128	0.1546853307337587	0.15278023076310732	0.4303979893420293	0.1988978429605771	0.18378131996956984
12.795	0.047702184615742854	0.13796671111330394	0.1520536278217168	0.15025346263992456	0.425051812897786	0.19654057936753472	0.18156258127004773
12.809999999999999	0.04731499573179477	0.1357761456615169	0.1494776081101545	0.14777268644418895	0.4197247170003379	0.1942025009923498	0.17937684176883203
12.825	0.04693320033886997	0.13362982503189638	0.14695634123173498	0.14533740094252556	0.41441770405778744	0.19188359590368556	0.17722339891714303
12.84	0.046556690423583326	0.13152696222070656	0.14448890145458582	0.14294711653963443	0.40913196313468	0.189583876877872	0.17510157610668306
12.854999999999999	0.04618536039870968	0.1294667297592337	0.1420743665538322	0.14060134987186176	0.40386884818295865	0.18730338430424456	0.17301072114006094
12.87	0.045819107085331975	0.12744826750761493	0.13971181648168088	0.13829961872645363	0.3986298558521674	0.1850421883957836	0.17095020379787682
12.885	0.045457829687933146	0.12547069112879594	0.13740033194626874	0.13604143738101365	0.393416603265618	0.18280039056071537	0.16891941272219288
12.9	0.04510142976363905	0.12353310079971175	0.1351389930055239	0.1338263124595125	0.3882308061229783	0.18057812383236355	0.16691775185118185
12.915	0.044749811186695646	0.12163458977400703	0.13292687777192097	0.13165373939966812	0.3830742574817723	0.1783755523041165	0.16494463663757222
12.93	0.04440288010912775	0.11977425247540013	0.1307630613094576	0.1295231996183379	0.3779488075610595	0.17619286957114366	0.16299949026576427
12.945	0.04406054491841567	0.11795119186791272	0.12864661478717268	0.1274341584444647	0.37285634488402547	0.17403029623627045	0.16108174005219786
12.959999999999999	0.043722716192911085	0.11616452591484475	0.12657660493577297	0.12538606386264048	0.3677987790231941	0.17188807658977237	0.15919081417498826
12.975	0.04338930665560646	0.11441339300006684	0.12455209383659865	0.12337834607566987	0.3627780251309371	0.16976647461705024	0.15732613883696822
12.99	0.043060231126784615	0.11269695624140853	0.12257213905606373	0.12141041785476935	0.35779599033414977	0.16766576952033702	0.1554871359261727
13.004999999999999	0.042735406475996836	0.1110144066758851	0.12063579412435617	0.11948167560531298	0.35285456195565507	0.16558625095779803	0.15367322120397678
13.02	0.042414751573723285	0.10936496533981653	0.11874210934468953	0.11759150103915655	0.34795559740896426	0.16352821420480965	0.15188380302714072
13.035	0.042098187243033006	0.10774788430360747	0.11689013290886283	0.1157392633158782	0.34310091551012917	0.16149195542828826	0.15011828159779517
13.049999999999999	0.04178563621148189	0.1061624467509634	0.11507891228607589	0.11392432149807935	0.33829228887154833	0.15947776723825516	0.14837604873501006
13.065	0.04147702306344684	0.10460796621586428	0.11330749584485199	0.11214602716198264	0.33353143699531457	0.15748593464492217	0.1466564881712307
13.08	0.04117227419305606	0.10308378510779147	0.11157493466235825	0.11040372701373458	0.3288200196713466	0.15551673150878895	0.14495897639298963
13.094999999999999	0.04087131775783936	0.10158927266669313	0.10988028447135147	0.10869676538230269	0.32415963030747874	0.1535704175298989	0.14328288406311543
13.11	0.04057408363318004	0.10012382249429551	0.10822260769244364	0.10702448648845612	0.3195517888705014	0.15164723578434278	0.1416275780759158
13.125	0.04028050336765361	0.09868684980799587	0.10660097549840629	0.10538623642216292	0.3149979341920098	0.14974741078425682	0.1399924243022598
13.139999999999999	0.0399905101392878	0.09727778855817787	0.10501446985787537	0.1037813647938347	0.3104994154826836	0.14787114701365278	0.13837679107408934
13.155	0.03970403871278615	0.0958960885399844	0.10346218550814107	0.10220922605486572	0.30605748299552515	0.14601862787713335	0.1367800534351679
13.17	0.03942102539772807	0.0945412126171003	0.10194323181069256	0.10066918050723196	0.30167327787626264	0.14419001499140544	0.13520159814647206
13.184999999999999	0.03914140800776167	0.09321263415857904	0.10045673444870364	0.09916059503924947	0.2973478213334197	0.14238544774937642	0.13364082938273872
13.2	0.038865125820784205	0.09190983477115505	0.09900183693260298	0.09768284363471057	0.29308200334971124	0.14060504309189786	0.13209717499550042
13.215	0.03859211954011324	0.09063230238943584	0.09757770188785538	0.09623530770603689	0.28887657124022104	0.1388488954309996	0.13057009315369547
13.229999999999999	0.03832233125663076	0.08937952976582687	0.09618351210783803	0.09481737630027962	0.2847321184415401	0.1371170766791421	0.1290590791129221
13.245	0.03805570441189466	0.08815101338161015	0.09481847136375463	0.09342844622110918	0.2806490739886899	0.13540963635002845	0.1275636718160254
13.26	0.037792183762199845	0.08694625278108578	0.09348180497238663	0.09206792210215052	0.27662769319974	0.1337266017068055	0.12608345999790432
13.275	0.0375317153435699	0.08576475031266463	0.09217276013080793	0.09073521645835224	0.2726680501345149	0.13206797794237835	0.12461808746114753
13.29	0.03727424643766489	0.08460601124485591	0.0908906060344647	0.08942974973372375	0.26877003241385256	0.13043374838363925	0.12316725720926038
13.305	0.03701972553858368	0.08346954421167584	0.08963463380099734	0.08815095035640302	0.26493333896762705	0.12882387471674225	0.12173073417060692
13.32	0.036768102320544734	0.08235486193152941	0.08840415622660101	0.08689825480600191	0.2611574812126945	0.12723829723421665	0.12030834631589964
13.334999999999999	0.036519327606421036	0.08126148213624623	0.08719850740447757	0.08567110769371732	0.25744178803946305	0.1256769351070492	0.11889998405953536
13.35	0.036273353337116086	0.08018892864295635	0.08601704223601657	0.08446896185261617	0.2537854148087526	0.12413968668616752	0.11750559793280911
13.365	0.03603013254175802	0.07913673250071654	0.08485913586485826	0.08329127843369695	0.25018735633910244	0.1226264298383134	0.11612519461668537
13.379999999999999	0.035789619308693475	0.07810443314620488	0.08372418306212248	0.08213752700251845	0.24664646361870116	0.12113702232132492	0.11475883151468683
13.395	0.03555176875726503	0.07709157950805412	0.08261159758808218	0.08100718563109578	0.24316146373296862	0.1196713022035301	0.1134066101251866
13.41	0.03531653701035128	0.07609773100708259	0.08152081155173098	0.0798997409802254	0.23973098228945086	0.11822908833132054	0.11206866853093331
13.424999999999999	0.035083881167654436	0.07512245840925325	0.08045127478530782	0.07881468836814602	0.2363535674743325	0.11681018084812393	0.11074517335842457
13.44	0.03485375927971633	0.07416534449906372	0.07940245424626163	0.07775153182239089	0.2330277148093197	0.11541436176692657	0.10943631156941071
13.455	0.03462613032264738	0.07322598455254252	0.07837383345459839	0.07670978411269426	0.22975189170047267	0.11404139559722588	0.1081422824324234
13.469999999999999	0.03440095417354879	0.07230398660047331	0.07736491196930786	0.07568896676381855	0.22652456097351034	0.11269103002592418	0.10686328998663704
13.485	0.034178191586616356	0.07139897148323858	0.07637520490383072	0.07468861004810591	0.22334420275163597	0.11136299665024549	0.10559953625796693
13.5	0.03395780416990582	0.07051057270825838	0.07540424247743108	0.07370825295840842	0.22020933422239994	0.11005701175943075	0.10435121542331126
13.514999999999999	0.03373975436274549	0.06963843612897984	0.07445156959695942	0.07274744316277304	0.2171185270284487	0.10877277716083132	0.10311850904865692
13.53	0.033524005413779215	0.068782219470464	0.07351674546189423	0.07180573694285237	0.2140704221771238	0.10750998104527862	0.10190158245582702
13.545	0.033310521359628975	0.06794159173072249	0.07259934318471306	0.07088269911843591	0.21106374248020415	0.10626829888633257	0.10070058220557902
13.559999999999999	0.033099267004152784	0.06711623248906351	0.07169894941851412	0.06997790296078973	0.20809730260311046	0.1050473943683162	0.09951563462560153
13.575	0.03289020789829389	0.06630583115297294	0.07081516398430367	0.06909093009761103	0.2051700168293908	0.10384692033898435	0.09834684526361143
13.59	0.03268331032049911	0.0655100861737497	0.069947599491377	0.06822137041238374	0.20228090464414342	0.10266651978422212	0.09719429911024166
13.604999999999999	0.03247854125769377	0.06472870425848633	0.0690958809456243	0.06736882194076674	0.19942909422512958	0.10150582682423098	0.09605806141457703
13.62	0.032275868386798946	0.0639613996024462	0.0682596453422274	0.06653289076637428	0.19661382391644852	0.10036446773310394	0.09493817890704681
13.635	0.03207526005677906	0.06320789316173475	0.06743854124100093	0.06571319091796837	0.19383444175633738	0.09924206198632532	0.09383468124893733
13.65	0.03187668527120265	0.062467911981747615	0.06663222832435405	0.06490934426964243	0.19109040314190287	0.09813822334319942	0.0927475825433143
13.665	0.03168011367130346	0.06174118859247109	0.065840376939489	0.06412098044516851	0.18838126673832076	0.09705256097334707	0.09167688276640291
13.68	0.03148551551953141	0.061027460477548964	0.06506266762786046	0.06334773672720226	0.18570668877358373	0.0959846806377462	0.09062256900867227
13.695	0.031292861683575555	0.060326469620283776	0.06429879064603841	0.06258925797163759	0.1830664158960496	0.09493418593512672	0.08958461644825193
13.709999999999999	0.03110212362084917	0.0596379621265043	0.06354844548291905	0.061845196527014805	0.18046027680444274	0.0939006796235004	0.0885629890129969
13.725	0.03091327336342491	0.058961687921598296	0.06281134037868875	0.06111521215855814	0.1778881728840209	0.09288376502407196	0.08755763971907776
13.74	0.030726283503402386	0.058297400516955936	0.06208719185108417	0.060398971976169516	0.17535006809541914	0.09188304751058483	0.08656851070138087
13.754999999999999	0.03054112717870351	0.057644856839586055	0.061375724234307864	0.05969615036549855	0.17284597836381996	0.09089813608137187	0.08559553297282177
13.77	0.030357778059277137	0.05700381711772598	0.06067666923554377	0.05900642892111287	0.17037596070692346	0.08992864500418865	0.08463862596520805
13.785	0.03017621033370346	0.056374044814751036	0.059989765513379825	0.0583294963807084	0.1679401023231426	0.08897419551570661	0.08369769691340363
13.799999999999999	0.029996398696188205	0.055755306603583105	0.05931475828167092	0.057665048559322404	0.1655385098397581	0.08803441754882146	0.08277264014769263
13.815	0.02981831833393195	0.05514737237397091	0.05865139894151659	0.05701278828254974	0.16317129889718	0.08710895145245244	0.0818633363573548
13.83	0.02964194491486683	0.054550015265450565	0.05799944474313717	0.05637242531785232	0.16083858422240924	0.08619744966096274	0.08096965188266966
13.844999999999999	0.029467254575746317	0.05396301171934823	0.05735865847856605	0.05574367630316534	0.15854047032359783	0.08529957826459818	0.08009143808414403
13.86	0.029294223910583218	0.0533861415438923	0.0567288082052599	0.055126264672138096	0.15627704291873254	0.08441501842909345	0.0792285308280171
13.875	0.02912282995941679	0.0528191879872258	0.05610966700000525	0.05451992057549424	0.15404836119460727	0.08354346761247518	0.07838075011705894
13.889999999999999	0.028953050197407484	0.05226193781386401	0.05550101274189311	0.0539243807981289	0.151854450976446	0.08268464053040313	0.077547899886334
13.905	0.028784862524245974	0.05171418138088031	0.05490262792263085	0.05333938867171666	0.1496952988728031	0.08183826982822424	0.07672976797549373
13.92	0.028618245253864433	0.05117571271079484	0.05431429948208762	0.052764693982724944	0.1475708474436096	0.08100410642798214	0.0759261262827469
13.934999999999999	0.02845317710444572	0.05064632955878341	0.05373581866671707	0.05220005287585532	0.1454809914209232	0.0801819195313065	0.07513673110097928
13.95	0.028289637188718457	0.0501258334724023	0.053166980908350835	0.051645227753031764	0.14342557499189085	0.07937149627357402	0.07436132363353559
13.965	0.028127605004528444	0.04961402984253656	0.05260758572080339	0.05109998716815797	0.1414043901321538	0.07857264103990069	0.0735996306856424
13.979999999999999	0.02796706042568055	0.049110727944710504	0.05205743661176096	0.05056410571792417	0.13941717595620864	0.07778517446823592	0.07285136552700588
13.995	0.027807983693040578	0.04861574097028729	0.05151634100751698	0.050037363929020126	0.13746361903035578	0.07700893217807199	0.07211622892133013
14.01	0.02765035540589062	0.04812888604737915	0.05098411018826503	0.049519548142135134	0.1355433545751532	0.07624376327401652	0.07139391031890056
14.025	0.027494156513527743	0.0476499842515535	0.05046055923184219	0.04901045039317444	0.13365596846888125	0.07548952868112009	0.07068408920856928
14.04	0.02733936830710194	0.04717886060661274	0.04994550696401589	0.04850986829212404	0.13180099995254246	0.07474609937297244	0.0699864366250191
14.055	0.027185972411681206	0.046715344075881515	0.04943877591362868	0.048017604900012896	0.12997794493083295	0.07401335455413023	0.06930061680582829
14.07	0.02703395077854298	0.046259267544549364	0.048940192271134	0.04753346860441445	0.12818625976257136	0.07329117985569668	0.06862628899035388
14.084999999999999	0.026883285677677633	0.04581046779369679	0.04844958584926688	0.04705727299392208	0.1264253654378757	0.07257946559727908	0.06796310934871473
14.1	0.02673395969050245	0.04536878546667581	0.047966790044810935	0.04658883673201397	0.1246946520472382	0.07187810516081303	0.06731073302429752
14.115	0.02658595570277915	0.044934065028559185	0.04749164180059906	0.04612798343070775	0.12299348345843723	0.07118699351256874	0.06666881626733286
14.129999999999999	0.0264392568977262	0.04450615471935994	0.04702398156707587	0.045674541524376625	0.12132120212962141	0.07050602589982478	0.06603701863061646
14.145	0.026293846749320976	0.04408490650173693	0.046563653262894994	0.04522834414407206	0.11967713399944875	0.06983509673888166	0.06541500519178446
14.16	0.02614970901578744	0.043670176003864164	0.04611050423417226	0.044789228992676254	0.11806059340650886	0.06917409870186839	0.06480244876028961
14.174999999999999	0.02600682773326073	0.04326182245812849	0.04566438521212669	0.044357038221167995	0.11647088799911601	0.06852292200161865	0.06419903202193938
14.19	0.02586518720962554	0.042859708636277236	0.045225150268956606	0.04393161830626724	0.11490732360211721	0.0678814538670236	0.06360444957020331
14.205	0.025724772018521507	0.04246370078160291	0.04479265677186478	0.04351281992968844	0.11336920900914789	0.06724957819587772	0.06301840977197867
14.219999999999999	0.025585566993510497	0.042073668538711355	0.04436676533524072	0.04310049785920673	0.1118558606667687	0.0666271753683008	0.06244063641658552
14.235	0.02544755722240259	0.04168948488137445	0.04394733977103935	0.0426945108317144	0.11036660721178738	0.06601412220131157	0.06187087010064955
14.25	0.02531072804173202	0.04131102603892879	0.04353424703746479	0.04229472143842078	0.10890079381575028	0.0654102920238524	0.06130886930827427
14.264999999999999	0.025175065031383278	0.04093817142163691	0.043127357186080406	0.04190099601232212	0.10745778628246865	0.06481555485136073	0.06075441115522345
14.28	0.025040554009358115	0.04057080354539433	0.042726543307500475	0.041513204518049095	0.10603697483706627	0.06422977763960622	0.06020729177732014
14.295	0.024907181026683097	0.04020880795611222	0.04233168147583958	0.04113122044417711	0.10463777753998589	0.06365282459880292	0.059667326356183256
14.309999999999999	0.024774932362449775	0.0398520731540858	0.04194265069209445	0.040754920698064495	0.10325964325791177	0.06308455755069979	0.0591343487889718
14.325	0.024643794518986	0.03950049051860913	0.04155933282664554	0.040384185503272635	0.10190205412672865	0.06252483631333282	0.05860821102210688
14.34	0.024513754217155553	0.039153954233076854	0.04118161256106338	0.04001889829959687	0.10056452744975453	0.061973519100228275	0.05808878208110363
14.354999999999999	0.02438479839177498	0.038812361210770426	0.04080937732940085	0.03965894564573111	0.09924661698746441	0.06143046292292692	0.05757594683889326
14.37	0.024256914187154876	0.03847561102151186	0.04044251725914574	0.03930421712457568	0.09794791361203782	0.0608955239877469	0.057069604572803266
14.385	0.02413008895275322	0.03814360581933389	0.04008092511200527	0.03895460525118213	0.09666804532008147	0.06036855807955763	0.05656966736525689
14.399999999999999	0.024004310238940615	0.03781625027129495	0.03972449622467145	0.038610005383322175	0.09540667661831057	0.05984942092704824	0.05607605840517787
14.415	0.023879565792874386	0.037493451487547694	0.03937312844972264	0.03827031563466326	0.09416350731813651	0.05933796854546785	0.05558871024611994
14.43	0.023755843554477588	0.03717511895275157	0.03902672209679218	0.037935436790516676	0.09293827079441055	0.05883405755410685	0.05510756307361795
14.445	0.02363313165251975	0.03686116445889784	0.038685179874128776	0.0376052722261274	0.09173073177965058	0.05833754546687222	0.05463256302861875
14.459999999999999	0.02351141840079634	0.036551502039608434	0.038348406830661375	0.03727972782746223	0.0905406837769167	0.05784829095520961	0.054163660626706196
14.475	0.023390692294404478	0.036246047905950235	0.03801631029866879	0.036958711914453934	0.08936794618159044	0.05736615408334163	0.05370080930472543
14.49	0.023270942006111506	0.035944720383797236	0.03768879983714488	0.036642135166649666	0.08821236120451412	0.05689099651636387	0.05324396411797528
14.504999999999999	0.023152156382813205	0.0356474398527627	0.03736578717593748	0.03632991055121505	0.0870737906866077	0.05642268170216173	0.05279308060284928
14.52	0.02303432444208185	0.03535412868671179	0.037047186160730765	0.03602195325323634	0.0859521128888798	0.055961075028427336	0.052348113812103865
14.535	0.0229174353687959	0.035064711195862124	0.03673291269893074	0.03571818060826748	0.08484721933254191	0.05550604395627048	0.051909017523123324
14.549999999999999	0.022801478511855516	0.03477911357046661	0.03642288470650317	0.035418512037063865	0.08375901175273134	0.055057458132055585	0.05147574361383786
14.565	0.0226864433809761	0.03449726382607103	0.03611702205580886	0.03512286898244046	0.08268739921713973	0.05461518947915638	0.051048241596415654
14.58	0.02257231964356119	0.03421909175033252	0.035815246524468575	0.03483117484820307	0.08163229544851863	0.05417911227135375	0.050626458295509665
14.594999999999999	0.02245909712164971	0.03394452885138193	0.03551748174528651	0.03454335494008582	0.08059361637834182	0.05374910318956602	0.050210337655613974
14.61	0.022346765788937094	0.03367350830770398	0.03522365315725426	0.03425933640863908	0.07957127794837018	0.053325041363561226	0.049799820660860174
14.625	0.022235315767868226	0.03340596491951543	0.03493368795765014	0.03397904819400981	0.07856519416785428	0.0529068084002245	0.049394845350220644
14.639999999999999	0.022124737326799357	0.03314183506160955	0.03464751505524315	0.03370242097255267	0.07757527542674375	0.05249428839986427	0.04899534691140395
14.655	0.022015020877226458	0.03288105663763853	0.03436506502461138	0.03342938710521794	0.07660142705956714	0.05208736796195245	0.048601257837576566
14.67	0.021906156971080372	0.032623569035802415	0.03408627006156951	0.0331598805876565	0.07564354815044497	0.05168593618158371	0.048212508132279216
14.684999999999999	0.021798136298084976	0.03236931308591129	0.03381106393971123	0.03289383700198609	0.0747015305668183	0.051289884637842606	0.047829025549373294
14.7	0.02169094968317643	0.03211823101778701	0.033539381968054005	0.03263119347016657	0.07377525820762279	0.05089910737516354	0.04745073585645046
14.715	0.021584588083983797	0.03187026642097077	0.033271160949782476	0.03237188860892792	0.07286460645062645	0.050513500878671964	0.047077563111775265
14.729999999999999	0.021479042588366803	0.031625364205699814	0.03300633914207682	0.03211586248619941	0.07196944178315592	0.05013296404439245	0.046709429946426045
14.745	0.02137430441201061	0.03138347056511991	0.03274485621701404	0.03186305657898883	0.07108962160035982	0.04975739814513255	0.046346257844812624
14.76	0.021270364896077063	0.031144532938697622	0.0324866532235276	0.03161341373266276	0.07022499415527164	0.04938670679275745	0.04598796741813077
14.774999999999999	0.02116721550490765	0.030908499976796917	0.03223167255040731	0.031366878121578325	0.06937539864517919	0.04902079589749637	0.045634478666566766
14.79	0.02106484782377973	0.030675321506385862	0.031979857890322184	0.031123395211019686	0.06854066541911173	0.04865957362484794	0.045285711227145906
14.805	0.02096325355671318	0.03044494849783931	0.03173115420484807	0.030882911720394427	0.06772061629158646	0.04830295035059002	0.04494158460506533
14.82	0.020862424524327423	0.030217333032801073	0.031485507690478386	0.03064537558764487	0.06691506494811537	0.04795083861433635	0.04460201838713876
14.834999999999999	0.020762352661744768	0.02999242827307725	0.031242865745598265	0.030410735934830808	0.06612381742837971	0.0476031530720244	0.044266932436631344
14.85	0.020663030016541968	0.02977018843052055	0.03100317693839933	0.03017894303484526	0.06534667267344053	0.047259810447679476	0.043936247069295505
14.865	0.020564448746746414	0.029550568737882185	0.030766390975715707	0.0299499482792176	0.06458342312389287	0.04692072948474648	0.043609883210828815
14.879999999999999	0.020466601118877437	0.029333525420590468	0.030532458672757914	0.029723704146972306	0.06383385535651251	0.046585830897245606	0.04328776253629929
14.895	0.020369479506029665	0.029119015669434537	0.03030133192371984	0.029500164174499396	0.06309775074766644	0.046255037320971325	0.04296980759231923
14.91	0.020273076385999504	0.028906997614116064	0.030072963673242078	0.029279282926403687	0.06237488615260254	0.04592827326492573	0.04265594190291327
14.924999999999999	0.02017738433945159	0.02869743029764354	0.029847307888703933	0.02906101596729948	0.061665034590626076	0.04560546506314189	0.04234609006013883
14.94	0.020082396048125388	0.028490273651540773	0.02962431953332482	0.028845319834512	0.06096796592718274	0.04528654082703754	0.042040177800579545
14.955	0.01998810429308071	0.028285488471839745	0.02940395454005193	0.02863215201165897	0.0602834475448767	0.04497143039841023	0.04173813206885509
14.969999999999999	0.019894501952980585	0.02808303639583466	0.029186169786212503	0.028421470903076063	0.05961124499652146	0.04466006530316883	0.0414398810692899
14.985	0.019801582002411257	0.027882879879567387	0.028970923068909797	0.028213235809059146	0.05895112263437588	0.04435237870587884	0.041145354306857354
15.0	0.01970933751023817	0.027684982176022718	0.028758173081139406	0.028007406901894103	0.0583028442107597	0.044048305365183386	0.040854482618473666
