# Supplementary material for: Structure determination of an amorphous drug through large-scale NMR predictions
Source: Nat Commun. 2021 May 20;12:2964. doi: 10.1038/s41467-021-23208-7 (PMC8137699; doi:10.1038/s41467-021-23208-7)
Supplement: Supplementary file 2 — Source Data [file 41467_2021_23208_MOESM2_ESM.zip › Source_data/Figure_4c.csv]

H-bonding_motif	count
N6-H...O20	9963
N6-H...O29	6332
N6-H...N5	4712
N6-H...OH2...OH2	4510
N6-H...OH2...OH2/O20	3804
N6-H...OH2...O20	3527
N6-H...O13	2613
N6-H...N24	2414
N6-H...OH2...O13/O20	2411
N6-H...OH2...OH2/OH2	2010
N6-H...OH2...OH2/O29	1966
N6-H...OH2...O20/O29	1864
N6-H...OH2...O13/O29*	1712
N6-H...OH2...OH2/O13	1674
