# Supplementary material for: Structure determination of an amorphous drug through large-scale NMR predictions
Source: Nat Commun. 2021 May 20;12:2964. doi: 10.1038/s41467-021-23208-7 (PMC8137699; doi:10.1038/s41467-021-23208-7)
Supplement: Supplementary file 2 — Source Data [file 41467_2021_23208_MOESM2_ESM.zip › Source_data/Figure_2b.csv]

Label	Energy	RMSE(13C)
1	0.00	1.65
3	2.30	3.25
124	3.81	2.18
5	4.44	2.28
158	4.90	2.66
15	5.02	2.33
141	5.40	2.99
4	5.48	2.07
126	5.52	3.05
53	5.69	2.45
XRD	n/a	1.38
