# Supplementary material for: Structure determination of an amorphous drug through large-scale NMR predictions
Source: Nat Commun. 2021 May 20;12:2964. doi: 10.1038/s41467-021-23208-7 (PMC8137699; doi:10.1038/s41467-021-23208-7)
Supplement: Supplementary file 2 — Source Data [file 41467_2021_23208_MOESM2_ESM.zip › Source_data/Figure_2c.csv]

Label	Prob	PC1	PC2
158	7.314e-57	3.730e+00	1.157e+00
141	4.912e-29	3.730e+00	1.157e+00
53	4.658e-26	4.363e+00	-2.339e+00
15	7.800e-23	4.420e+00	-2.514e+00
5	1.603e-20	4.331e+00	-2.216e+00
126	3.889e-19	3.730e+00	1.157e+00
3	2.375e-17	3.730e+00	1.157e+00
124	3.740e-13	3.730e+00	1.157e+00
4	1.294e-12	3.730e+00	1.157e+00
XRD	2.769e-03	2.221e+00	9.812e-01
1	9.972e-01	2.947e+00	1.221e+00
dummy	2.559e-07	n/a	n/a
