# Supplementary material for: Structure determination of an amorphous drug through large-scale NMR predictions
Source: Nat Commun. 2021 May 20;12:2964. doi: 10.1038/s41467-021-23208-7 (PMC8137699; doi:10.1038/s41467-021-23208-7)
Supplement: Supplementary file 2 — Source Data [file 41467_2021_23208_MOESM2_ESM.zip › Source_data/Figure_2a.csv]

Label	Energy	RMSE(1H)
1	0.00	0.26
3	2.30	0.57
124	3.81	0.63
5	4.44	0.79
158	4.90	1.32
15	5.02	0.83
141	5.40	0.88
4	5.48	0.63
126	5.52	0.66
53	5.69	0.88
XRD	n/a	0.42
