# Supplementary material for: Structure determination of an amorphous drug through large-scale NMR predictions
Source: Nat Commun. 2021 May 20;12:2964. doi: 10.1038/s41467-021-23208-7 (PMC8137699; doi:10.1038/s41467-021-23208-7)
Supplement: Supplementary file 2 — Source Data [file 41467_2021_23208_MOESM2_ESM.zip › Source_data/Figure_3.csv]

x(cryst_exp)	y(cryst_exp)	x(cryst_pred)	y(cryst_pred)	x(amorph_exp)	y(amorph_exp)	x(amorph_pred)	y(amorph_pred)
16.44269322	0.000139808	-5	0.002006056	15.00429281	0.012807077	-5	0.00401552
16.43663806	-1.28E-05	-4.99	0.002011661	14.98735317	0.012794189	-4.99	0.004028
16.43058291	-0.000142567	-4.98	0.00201729	14.97041352	0.012841787	-4.98	0.004040552
16.42452775	-0.000247165	-4.97	0.002022944	14.95347387	0.013016342	-4.97	0.004053176
16.4184726	-0.000325044	-4.96	0.002028624	14.93653422	0.013348382	-4.96	0.004065874
16.41241744	-0.000375245	-4.95	0.002034329	14.91959458	0.013801802	-4.95	0.004078647
16.40636229	-0.000397436	-4.94	0.00204006	14.90265493	0.014274877	-4.94	0.004091496
16.40030713	-0.000391924	-4.93	0.002045816	14.88571528	0.014636759	-4.93	0.004104421
16.39425198	-0.000359612	-4.92	0.002051598	14.86877563	0.014784886	-4.92	0.004117425
16.38819682	-0.000301982	-4.91	0.002057407	14.85183599	0.014696659	-4.91	0.004130507
16.38214166	-0.000221039	-4.9	0.002063241	14.83489634	0.014449403	-4.9	0.004143669
16.37608651	-0.000119237	-4.89	0.002069102	14.81795669	0.014196009	-4.89	0.00415691
16.37003135	5.68E-07	-4.88	0.002074989	14.80101704	0.014104036	-4.88	0.004170231
16.3639762	0.000135234	-4.87	0.002080903	14.7840774	0.014283751	-4.87	0.004183631
16.35792104	0.000281376	-4.86	0.002086844	14.76713775	0.014736911	-4.86	0.004197108
16.35186589	0.000435479	-4.85	0.002092812	14.7501981	0.01534996	-4.85	0.004210662
16.34581073	0.000593976	-4.84	0.002098807	14.73325845	0.015936374	-4.84	0.004224289
16.33975558	0.000753357	-4.83	0.00210483	14.71631881	0.016311302	-4.83	0.004237986
16.33370042	0.000910226	-4.82	0.00211088	14.69937916	0.016367613	-4.82	0.004251751
16.32764526	0.00106139	-4.81	0.002116958	14.68243951	0.016121688	-4.81	0.004265579
16.32159011	0.00120394	-4.8	0.002123063	14.66549986	0.01571027	-4.8	0.004279467
16.31553495	0.001335293	-4.79	0.002129197	14.64856022	0.015340099	-4.79	0.004293412
16.3094798	0.00145326	-4.78	0.002135359	14.63162057	0.015211091	-4.78	0.00430741
16.30342464	0.001556079	-4.77	0.00214155	14.61468092	0.015443701	-4.77	0.004321461
16.29736949	0.00164243	-4.76	0.002147769	14.59774127	0.01603791	-4.76	0.004335563
16.29131433	0.001711478	-4.75	0.002154017	14.58080163	0.016877625	-4.75	0.004349716
16.28525917	0.001762831	-4.74	0.002160294	14.56386198	0.01777609	-4.74	0.004363922
16.27920402	0.001796577	-4.73	0.0021666	14.54692233	0.018542995	-4.73	0.004378183
16.27314886	0.001813217	-4.72	0.002172935	14.52998268	0.019047508	-4.72	0.0043925
16.26709371	0.001813655	-4.71	0.0021793	14.51304304	0.019255346	-4.71	0.004406878
16.26103855	0.001799154	-4.7	0.002185695	14.49610339	0.019229409	-4.7	0.00442132
16.2549834	0.001771274	-4.69	0.002192119	14.47916374	0.019097171	-4.69	0.004435831
16.24892824	0.001731814	-4.68	0.002198574	14.46222409	0.018999533	-4.68	0.004450413
16.24287309	0.001682754	-4.67	0.002205059	14.44528445	0.019040498	-4.67	0.004465072
16.23681793	0.001626195	-4.66	0.002211575	14.4283448	0.019255104	-4.66	0.004479812
16.23076277	0.001564276	-4.65	0.002218121	14.41140515	0.019605058	-4.65	0.004494635
16.22470762	0.001499121	-4.64	0.002224699	14.3944655	0.020001574	-4.64	0.004509544
16.21865246	0.001432772	-4.63	0.002231307	14.37752586	0.020345281	-4.63	0.004524542
16.21259731	0.001367132	-4.62	0.002237947	14.36058621	0.020567899	-4.62	0.004539627
16.20654215	0.001303916	-4.61	0.002244619	14.34364656	0.020659966	-4.61	0.0045548
16.200487	0.001244601	-4.6	0.002251322	14.32670691	0.020674394	-4.6	0.004570059
16.19443184	0.001190398	-4.59	0.002258057	14.30976727	0.02070444	-4.59	0.004585402
16.18837669	0.001142218	-4.58	0.002264824	14.29282762	0.020844473	-4.58	0.004600825
16.18232153	0.001100661	-4.57	0.002271624	14.27588797	0.021148922	-4.57	0.004616325
16.17626637	0.001066011	-4.56	0.002278456	14.25894832	0.021606116	-4.56	0.004631899
16.17021122	0.001038235	-4.55	0.002285321	14.24200868	0.022138591	-4.55	0.004647544
16.16415606	0.001017004	-4.54	0.002292219	14.22506903	0.022631086	-4.54	0.00466326
16.15810091	0.001001703	-4.53	0.002299151	14.20812938	0.022976073	-4.53	0.004679047
16.15204575	0.000991486	-4.52	0.002306116	14.19118973	0.023118657	-4.52	0.004694904
16.1459906	0.000985285	-4.51	0.002313114	14.17425008	0.023082074	-4.51	0.004710835
16.13993544	0.00098187	-4.5	0.002320147	14.15731044	0.022962293	-4.5	0.00472684
16.13388028	0.000979896	-4.49	0.002327214	14.14037079	0.022892971	-4.49	0.004742921
16.12782513	0.000977957	-4.48	0.002334315	14.12343114	0.022994563	-4.48	0.004759082
16.12176997	0.000974623	-4.47	0.002341451	14.10649149	0.023328473	-4.47	0.004775324
16.11571482	0.000968503	-4.46	0.002348621	14.08955185	0.02387519	-4.46	0.004791647
16.10965966	0.000958301	-4.45	0.002355827	14.0726122	0.024545269	-4.45	0.004808053
16.10360451	0.000942843	-4.44	0.002363068	14.05567255	0.025217882	-4.44	0.004824543
16.09754935	0.000921134	-4.43	0.002370345	14.0387329	0.025790057	-4.43	0.00484112
16.0914942	0.000892385	-4.42	0.002377657	14.02179326	0.026215672	-4.42	0.004857784
16.08543904	0.000856046	-4.41	0.002385006	14.00485361	0.026518332	-4.41	0.004874539
16.07938388	0.000811821	-4.4	0.002392391	13.98791396	0.026774277	-4.4	0.00489139
16.07332873	0.000759689	-4.39	0.002399813	13.97097431	0.02707439	-4.39	0.004908339
16.06727357	0.000699896	-4.38	0.002407271	13.95403467	0.027482815	-4.38	0.004925393
16.06121842	0.000632964	-4.37	0.002414766	13.93709502	0.028009902	-4.37	0.004942555
16.05516326	0.000559666	-4.36	0.002422299	13.92015537	0.028609718	-4.36	0.00495983
16.04910811	0.000481012	-4.35	0.00242987	13.90321572	0.02920128	-4.35	0.004977223
16.04305295	0.000398228	-4.34	0.002437478	13.88627608	0.029702774	-4.34	0.004994737
16.03699779	0.000312701	-4.33	0.002445124	13.86933643	0.030063943	-4.33	0.005012376
16.03094264	0.000225975	-4.32	0.002452809	13.85239678	0.030284305	-4.32	0.005030142
16.02488748	0.000139671	-4.31	0.002460532	13.83545713	0.03041187	-4.31	0.005048038
16.01883233	5.55E-05	-4.3	0.002468295	13.81851749	0.030525193	-4.3	0.005066066
16.01277717	-2.50E-05	-4.29	0.002476096	13.80157784	0.030707039	-4.29	0.005084228
16.00672202	-9.99E-05	-4.28	0.002483937	13.78463819	0.031019187	-4.28	0.005102525
16.00066686	-0.000167964	-4.27	0.002491818	13.76769854	0.031485752	-4.27	0.005120959
15.99461171	-0.000227563	-4.26	0.002499739	13.7507589	0.032088435	-4.26	0.005139531
15.98855655	-0.000277486	-4.25	0.0025077	13.73381925	0.032773472	-4.25	0.005158242
15.98250139	-0.000316658	-4.24	0.002515702	13.7168796	0.033467882	-4.24	0.005177095
15.97644624	-0.000344233	-4.23	0.002523744	13.69993995	0.034100973	-4.23	0.005196091
15.97039108	-0.000359602	-4.22	0.002531828	13.68300031	0.034626172	-4.22	0.00521523
15.96433593	-0.000362415	-4.21	0.002539954	13.66606066	0.035037125	-4.21	0.005234515
15.95828077	-0.000352577	-4.2	0.002548121	13.64912101	0.035372262	-4.2	0.005253946
15.95222562	-0.000330253	-4.19	0.00255633	13.63218136	0.035703978	-4.19	0.005273524
15.94617046	-0.000295857	-4.18	0.002564581	13.61524172	0.036113566	-4.18	0.005293251
15.94011531	-0.000250034	-4.17	0.002572876	13.59830207	0.036659129	-4.17	0.005313127
15.93406015	-0.000193642	-4.16	0.002581213	13.58136242	0.037348557	-4.16	0.005333152
15.92800499	-0.000127719	-4.15	0.002589593	13.56442277	0.038130151	-4.15	0.005353326
15.92194984	-5.35E-05	-4.14	0.002598017	13.54748313	0.038907725	-4.14	0.005373647
15.91589468	2.78E-05	-4.13	0.002606486	13.53054348	0.039577066	-4.13	0.005394115
15.90983953	0.000114807	-4.12	0.002614998	13.51360383	0.040070022	-4.12	0.005414728
15.90378437	0.000205999	-4.11	0.002623555	13.49666418	0.04038704	-4.11	0.005435483
15.89772922	0.000300009	-4.1	0.002632156	13.47972454	0.040602128	-4.1	0.005456378
15.89167406	0.000395453	-4.09	0.002640803	13.46278489	0.040835557	-4.09	0.00547741
15.8856189	0.00049103	-4.08	0.002649496	13.44584524	0.041204513	-4.08	0.005498577
15.87956375	0.000585541	-4.07	0.002658234	13.42890559	0.041773179	-4.07	0.005519876
15.87350859	0.000677919	-4.06	0.002667019	13.41196595	0.042525449	-4.06	0.005541306
15.86745344	0.000767265	-4.05	0.00267585	13.3950263	0.043373838	-4.05	0.005562865
15.86139828	0.000852847	-4.04	0.002684728	13.37808665	0.044201333	-4.04	0.005584555
15.85534313	0.000934124	-4.03	0.002693654	13.361147	0.04491679	-4.03	0.005606377
15.84928797	0.001010746	-4.02	0.002702627	13.34420736	0.045497345	-4.02	0.005628334
15.84323282	0.001082555	-4.01	0.002711648	13.32726771	0.045997036	-4.01	0.005650429
15.83717766	0.00114958	-4	0.002720717	13.31032806	0.046517268	-4	0.00567267
15.8311225	0.001212013	-3.99	0.002729835	13.29338841	0.047153833	-3.99	0.005695062
15.82506735	0.001270209	-3.98	0.002739002	13.27644876	0.047947211	-3.98	0.005717612
15.81901219	0.001324646	-3.97	0.002748218	13.25950912	0.04886163	-3.97	0.005740329
15.81295704	0.001375907	-3.96	0.002757485	13.24256947	0.049803877	-3.96	0.005763217
15.80690188	0.001424652	-3.95	0.002766801	13.22562982	0.050672466	-3.95	0.005786284
15.80084673	0.001471575	-3.94	0.002776168	13.20869017	0.051411745	-3.94	0.005809535
15.79479157	0.001517386	-3.93	0.002785586	13.19175053	0.05204234	-3.93	0.005832975
15.78873642	0.001562774	-3.92	0.002795055	13.17481088	0.052651089	-3.92	0.005856606
15.78268126	0.001608367	-3.91	0.002804576	13.15787123	0.053344392	-3.91	0.005880433
15.7766261	0.001654719	-3.9	0.002814149	13.14093158	0.054188445	-3.9	0.005904456
15.77057095	0.001702273	-3.89	0.002823774	13.12399194	0.055167497	-3.89	0.005928676
15.76451579	0.001751344	-3.88	0.002833452	13.10705229	0.056183139	-3.88	0.005953093
15.75846064	0.001802102	-3.87	0.002843184	13.09011264	0.057097377	-3.87	0.005977707
15.75240548	0.001854557	-3.86	0.002852969	13.07317299	0.057799586	-3.86	0.006002516
15.74635033	0.00190856	-3.85	0.002862808	13.05623335	0.058264731	-3.85	0.00602752
15.74029517	0.001963793	-3.84	0.002872702	13.0392937	0.05857327	-3.84	0.006052716
15.73424001	0.002019782	-3.83	0.002882651	13.02235405	0.058881427	-3.83	0.006078105
15.72818486	0.002075911	-3.82	0.002892655	13.0054144	0.059354607	-3.82	0.006103686
15.7221297	0.002131425	-3.81	0.002902715	12.98847476	0.060094968	-3.81	0.00612946
15.71607455	0.002185462	-3.8	0.002912832	12.97153511	0.061097097	-3.8	0.00615543
15.71001939	0.002237076	-3.79	0.002923005	12.95459546	0.0622525	-3.79	0.006181599
15.70396424	0.002285262	-3.78	0.002933235	12.93765581	0.063400085	-3.78	0.006207975
15.69790908	0.002328989	-3.77	0.002943522	12.92071617	0.064398444	-3.77	0.006234563
15.69185393	0.002367236	-3.76	0.002953868	12.90377652	0.065186066	-3.76	0.006261372
15.68579877	0.002399019	-3.75	0.002964272	12.88683687	0.065802619	-3.75	0.00628841
15.67974361	0.002423419	-3.74	0.002974735	12.86989722	0.066363732	-3.74	0.006315687
15.67368846	0.00243963	-3.73	0.002985258	12.85295758	0.067003479	-3.73	0.006343209
15.6676333	0.002446973	-3.72	0.00299584	12.83601793	0.067812875	-3.72	0.006370986
15.66157815	0.002444921	-3.71	0.003006483	12.81907828	0.068802098	-3.71	0.006399021
15.65552299	0.002433127	-3.7	0.003017186	12.80213863	0.069901132	-3.7	0.006427318
15.64946784	0.002411435	-3.69	0.003027951	12.78519899	0.070994506	-3.69	0.006455879
15.64341268	0.002379896	-3.68	0.003038778	12.76825934	0.07197101	-3.68	0.006484702
15.63735752	0.002338773	-3.67	0.003049667	12.75131969	0.072765037	-3.67	0.006513786
15.63130237	0.002288522	-3.66	0.003060619	12.73438004	0.073373522	-3.66	0.006543126
15.62524721	0.002229829	-3.65	0.003071634	12.7174404	0.073846031	-3.65	0.006572715
15.61919206	0.002163547	-3.64	0.003082713	12.70050075	0.074258021	-3.64	0.006602548
15.6131369	0.002090712	-3.63	0.003093856	12.6835611	0.074682519	-3.63	0.006632616
15.60708175	0.002012516	-3.62	0.003105064	12.66662145	0.075171913	-3.62	0.006662913
15.60102659	0.001930271	-3.61	0.003116337	12.64968181	0.075753062	-3.61	0.006693436
15.59497144	0.001845383	-3.6	0.003127677	12.63274216	0.076430858	-3.6	0.00672418
15.58891628	0.00175933	-3.59	0.003139082	12.61580251	0.077192782	-3.59	0.00675515
15.58286112	0.001673603	-3.58	0.003150555	12.59886286	0.078010214	-3.58	0.00678635
15.57680597	0.001589705	-3.57	0.003162095	12.58192322	0.078838342	-3.57	0.006817792
15.57075081	0.001509077	-3.56	0.003173704	12.56498357	0.079620679	-3.56	0.006849489
15.56469566	0.001433102	-3.55	0.003185381	12.54804392	0.080302639	-3.55	0.00688146
15.5586405	0.00136304	-3.54	0.003197127	12.53110427	0.080852505	-3.54	0.006913724
15.55258535	0.001300026	-3.53	0.003208943	12.51416463	0.081280787	-3.53	0.006946303
15.54653019	0.001245022	-3.52	0.00322083	12.49722498	0.081646088	-3.52	0.006979216
15.54047504	0.001198807	-3.51	0.003232787	12.48028533	0.082039863	-3.51	0.007012482
15.53441988	0.001161967	-3.5	0.003244816	12.46334568	0.082552644	-3.5	0.007046118
15.52836472	0.00113487	-3.49	0.003256917	12.44640604	0.083235156	-3.49	0.007080139
15.52230957	0.001117669	-3.48	0.003269091	12.42946639	0.084072816	-3.48	0.007114558
15.51625441	0.001110304	-3.47	0.003281338	12.41252674	0.084987656	-3.47	0.007149386
15.51019926	0.001112502	-3.46	0.003293659	12.39558709	0.085869217	-3.46	0.007184632
15.5041441	0.001123792	-3.45	0.003306055	12.37864744	0.086621181	-3.45	0.007220301
15.49808895	0.001143519	-3.44	0.003318526	12.3617078	0.087201721	-3.44	0.007256398
15.49203379	0.001170875	-3.43	0.003331073	12.34476815	0.087637627	-3.43	0.007292926
15.48597863	0.001204909	-3.42	0.003343696	12.3278285	0.088004973	-3.42	0.007329883
15.47992348	0.001244566	-3.41	0.003356397	12.31088885	0.088386081	-3.41	0.007367268
15.47386832	0.001288709	-3.4	0.003369175	12.29394921	0.088825209	-3.4	0.007405078
15.46781317	0.001336164	-3.39	0.003382032	12.27700956	0.089306402	-3.39	0.007443307
15.46175801	0.001385738	-3.38	0.003394968	12.26006991	0.089765577	-3.38	0.00748195
15.45570286	0.001436259	-3.37	0.003407984	12.24313026	0.090130802	-3.37	0.007521004
15.4496477	0.001486605	-3.36	0.00342108	12.22619062	0.090369002	-3.36	0.007560463
15.44359255	0.001535739	-3.35	0.003434258	12.20925097	0.090513114	-3.35	0.007600328
15.43753739	0.001582721	-3.34	0.003447517	12.19231132	0.090653036	-3.34	0.0076406
15.43148223	0.001626751	-3.33	0.003460859	12.17537167	0.090892802	-3.33	0.007681285
15.42542708	0.001667163	-3.32	0.003474285	12.15843203	0.091294726	-3.32	0.007722392
15.41937192	0.001703459	-3.31	0.003487795	12.14149238	0.091839689	-3.31	0.007763935
15.41331677	0.001735308	-3.3	0.003501389	12.12455273	0.092425901	-3.3	0.00780593
15.40726161	0.001762556	-3.29	0.003515069	12.10761308	0.092909562	-3.29	0.007848397
15.40120646	0.001785219	-3.28	0.003528835	12.09067344	0.093169551	-3.28	0.007891357
15.3951513	0.001803477	-3.27	0.003542688	12.07373379	0.093165037	-3.27	0.007934832
15.38909615	0.001817671	-3.26	0.00355663	12.05679414	0.092957409	-3.26	0.007978847
15.38304099	0.001828274	-3.25	0.003570659	12.03985449	0.092684838	-3.25	0.008023423
15.37698583	0.001835885	-3.24	0.003584779	12.02291485	0.092500936	-3.24	0.008068582
15.37093068	0.0018412	-3.23	0.003598988	12.0059752	0.092506841	-3.23	0.008114343
15.36487552	0.001844992	-3.22	0.003613288	11.98903555	0.09270935	-3.22	0.008160724
15.35882037	0.001848073	-3.21	0.003627681	11.9720959	0.093024849	-3.21	0.008207739
15.35276521	0.001851277	-3.2	0.003642165	11.95515626	0.093326034	-3.2	0.0082554
15.34671006	0.001855431	-3.19	0.003656744	11.93821661	0.093507392	-3.19	0.008303716
15.3406549	0.001861319	-3.18	0.003671416	11.92127696	0.09353645	-3.18	0.008352696
15.33459974	0.001869666	-3.17	0.003686184	11.90433731	0.093465453	-3.17	0.008402347
15.32854459	0.001881108	-3.16	0.003701048	11.88739767	0.093398352	-3.16	0.00845268
15.32248943	0.00189617	-3.15	0.003716009	11.87045802	0.093430615	-3.15	0.008503707
15.31643428	0.001915256	-3.14	0.003731067	11.85351837	0.093592957	-3.14	0.008555445
15.31037912	0.00193862	-3.13	0.003746224	11.83657872	0.093827978	-3.13	0.008607913
15.30432397	0.001966367	-3.12	0.003761481	11.81963908	0.094012179	-3.12	0.008661136
15.29826881	0.001998445	-3.11	0.003776838	11.80269943	0.094013204	-3.11	0.008715141
15.29221366	0.002034645	-3.1	0.003792297	11.78575978	0.093754641	-3.1	0.008769959
15.2861585	0.002074597	-3.09	0.003807858	11.76882013	0.093256981	-3.09	0.00882562
15.28010334	0.002117783	-3.08	0.003823523	11.75188049	0.092634812	-3.08	0.008882154
15.27404819	0.002163547	-3.07	0.003839291	11.73494084	0.092051236	-3.07	0.008939587
15.26799303	0.002211115	-3.06	0.003855165	11.71800119	0.091650413	-3.06	0.00899794
15.26193788	0.002259604	-3.05	0.003871145	11.70106154	0.091498903	-3.05	0.009057228
15.25588272	0.002308048	-3.04	0.003887232	11.6841219	0.091561415	-3.04	0.009117459
15.24982757	0.002355422	-3.03	0.003903428	11.66718225	0.091720154	-3.03	0.009178634
15.24377241	0.00240067	-3.02	0.003919732	11.6502426	0.091827005	-3.02	0.009240748
15.23771726	0.002442719	-3.01	0.003936147	11.63330295	0.091764017	-3.01	0.00930379
15.2316621	0.002480518	-3	0.003952673	11.61636331	0.091485863	-3	0.009367747
15.22560694	0.002513056	-2.99	0.003969312	11.59942366	0.091028192	-2.99	0.009432602
15.21955179	0.002539385	-2.98	0.003986064	11.58248401	0.090482092	-2.98	0.009498343
15.21349663	0.00255865	-2.97	0.00400293	11.56554436	0.089949813	-2.97	0.009564962
15.20744148	0.002570098	-2.96	0.004019912	11.54860472	0.089503079	-2.96	0.009632455
15.20138632	0.002573105	-2.95	0.004037011	11.53166507	0.089161381	-2.95	0.009700829
15.19533117	0.002567179	-2.94	0.004054228	11.51472542	0.088896261	-2.94	0.009770096
15.18927601	0.002551989	-2.93	0.004071563	11.49778577	0.088654905	-2.93	0.009840278
15.18322085	0.002527353	-2.92	0.004089019	11.48084612	0.088388781	-2.92	0.0099114
15.1771657	0.002493249	-2.91	0.004106595	11.46390648	0.088072852	-2.91	0.009983492
15.17111054	0.00244982	-2.9	0.004124295	11.44696683	0.087708217	-2.9	0.010056583
15.16505539	0.002397367	-2.89	0.004142118	11.43002718	0.087310171	-2.89	0.010130703
15.15900023	0.002336334	-2.88	0.004160065	11.41308753	0.086891157	-2.88	0.010205879
15.15294508	0.002267316	-2.87	0.004178139	11.39614789	0.086449281	-2.87	0.010282139
15.14688992	0.002191021	-2.86	0.00419634	11.37920824	0.085968933	-2.86	0.01035951
15.14083477	0.002108282	-2.85	0.00421467	11.36226859	0.085432511	-2.85	0.010438019
15.13477961	0.002020031	-2.84	0.004233129	11.34532894	0.084835956	-2.84	0.010517698
15.12872445	0.001927261	-2.83	0.00425172	11.3283893	0.084198669	-2.83	0.010598584
15.1226693	0.001831047	-2.82	0.004270443	11.31144965	0.083561268	-2.82	0.010680718
15.11661414	0.001732483	-2.81	0.004289299	11.29451	0.082971097	-2.81	0.010764144
15.11055899	0.001632703	-2.8	0.004308291	11.27757035	0.082461989	-2.8	0.010848911
15.10450383	0.00153283	-2.79	0.004327419	11.26063071	0.082038212	-2.79	0.010935065
15.09844868	0.001433973	-2.78	0.004346685	11.24369106	0.081671143	-2.78	0.011022652
15.09239352	0.00133722	-2.77	0.00436609	11.22675141	0.081311646	-2.77	0.011111711
15.08633836	0.001243594	-2.76	0.004385635	11.20981176	0.080913693	-2.76	0.011202275
15.08028321	0.001154076	-2.75	0.004405323	11.19287212	0.080459139	-2.75	0.01129437
15.07422805	0.00106956	-2.74	0.004425154	11.17593247	0.079971942	-2.74	0.011388015
15.0681729	0.000990871	-2.73	0.00444513	11.15899282	0.079513903	-2.73	0.011483225
15.06211774	0.00091874	-2.72	0.004465252	11.14205317	0.079161632	-2.72	0.011580016
15.05606259	0.000853804	-2.71	0.004485522	11.12511353	0.078972686	-2.71	0.011678403
15.05000743	0.000796604	-2.7	0.004505942	11.10817388	0.078954687	-2.7	0.011778411
15.04395228	0.000747584	-2.69	0.004526512	11.09123423	0.079051315	-2.69	0.011880068
15.03789712	0.000707093	-2.68	0.004547235	11.07429458	0.079153401	-2.68	0.011983412
15.03184196	0.000675372	-2.67	0.004568112	11.05735494	0.079133543	-2.67	0.012088488
15.02578681	0.000652581	-2.66	0.004589144	11.04041529	0.078892424	-2.66	0.012195344
15.01973165	0.000638781	-2.65	0.004610334	11.02347564	0.078399071	-2.65	0.012304028
15.0136765	0.000633953	-2.64	0.004631683	11.00653599	0.077708067	-2.64	0.012414587
15.00762134	0.000637994	-2.63	0.004653193	10.98959635	0.076944846	-2.63	0.012527066
15.00156619	0.00065072	-2.62	0.004674864	10.9726567	0.076262772	-2.62	0.012641505
14.99551103	0.000671888	-2.61	0.0046967	10.95571705	0.075787359	-2.61	0.012757942
14.98945588	0.000701173	-2.6	0.004718702	10.9387774	0.07556927	-2.6	0.012876412
14.98340072	0.000738207	-2.59	0.004740871	10.92183776	0.075564972	-2.59	0.012996953
14.97734556	0.000782551	-2.58	0.004763209	10.90489811	0.075653272	-2.58	0.013119601
14.97129041	0.000833714	-2.57	0.004785718	10.88795846	0.075681507	-2.57	0.013244392
14.96523525	0.000891172	-2.56	0.0048084	10.87101881	0.075522818	-2.56	0.013371361
14.9591801	0.000954337	-2.55	0.004831257	10.85407917	0.07512163	-2.55	0.013500538
14.95312494	0.001022585	-2.54	0.004854291	10.83713952	0.074509489	-2.54	0.013631949
14.94706979	0.001095265	-2.53	0.004877503	10.82019987	0.073786228	-2.53	0.013765612
14.94101463	0.001171672	-2.52	0.004900896	10.80326022	0.073076031	-2.52	0.013901538
14.93495947	0.00125109	-2.51	0.004924471	10.78632058	0.07247802	-2.51	0.014039731
14.92890432	0.001332756	-2.5	0.004948231	10.76938093	0.072032013	-2.5	0.014180193
14.92284916	0.001415896	-2.49	0.004972177	10.75244128	0.071712219	-2.49	0.014322918
14.91679401	0.001499716	-2.48	0.004996312	10.73550163	0.071448458	-2.48	0.014467903
14.91073885	0.001583403	-2.47	0.005020637	10.71856199	0.071162697	-2.47	0.014615139
14.9046837	0.001666144	-2.46	0.005045155	10.70162234	0.070803185	-2.46	0.014764612
14.89862854	0.001747124	-2.45	0.005069868	10.68468269	0.070361815	-2.45	0.014916303
14.89257339	0.001825533	-2.44	0.005094778	10.66774304	0.069869759	-2.44	0.015070187
14.88651823	0.00190058	-2.43	0.005119887	10.6508034	0.069377268	-2.43	0.015226232
14.88046307	0.001971505	-2.42	0.005145197	10.63386375	0.068929975	-2.42	0.015384401
14.87440792	0.00203758	-2.41	0.005170712	10.6169241	0.06855361	-2.41	0.015544659
14.86835276	0.002098127	-2.4	0.005196432	10.59998445	0.068252451	-2.4	0.015706973
14.86229761	0.002152526	-2.39	0.00522236	10.58304481	0.06801849	-2.39	0.015871321
14.85624245	0.002200219	-2.38	0.005248499	10.56610516	0.067842588	-2.38	0.016037696
14.8501873	0.00224074	-2.37	0.005274852	10.54916551	0.067719415	-2.37	0.016206114
14.84413214	0.002273701	-2.36	0.005301419	10.53222586	0.067643323	-2.36	0.016376618
14.83807699	0.00229882	-2.35	0.005328205	10.51528621	0.0675995	-2.35	0.016549277
14.83202183	0.002315918	-2.34	0.005355211	10.49834657	0.067558856	-2.34	0.016724193
14.82596667	0.002324924	-2.33	0.00538244	10.48140692	0.067483666	-2.33	0.01690149
14.81991152	0.002325886	-2.32	0.005409895	10.46446727	0.067344259	-2.32	0.017081314
14.81385636	0.002318981	-2.31	0.005437578	10.44752762	0.067139234	-2.31	0.017263824
14.80780121	0.002304495	-2.3	0.005465492	10.43058798	0.066907409	-2.3	0.017449184
14.80174605	0.002282833	-2.29	0.005493639	10.41364833	0.066721926	-2.29	0.017637552
14.7956909	0.002254513	-2.28	0.005522022	10.39670868	0.066665349	-2.28	0.01782907
14.78963574	0.002220161	-2.27	0.005550645	10.37976903	0.066794945	-2.27	0.018023859
14.78358058	0.002180499	-2.26	0.00557951	10.36282939	0.067113927	-2.26	0.018222013
14.77752543	0.002136329	-2.25	0.005608619	10.34588974	0.06756351	-2.25	0.018423593
14.77147027	0.002088527	-2.24	0.005637976	10.32895009	0.068041834	-2.24	0.018628628
14.76541512	0.002038026	-2.23	0.005667583	10.31201044	0.068443226	-2.23	0.018837122
14.75935996	0.00198578	-2.22	0.005697444	10.2950708	0.068701093	-2.22	0.01904905
14.75330481	0.001932776	-2.21	0.005727562	10.27813115	0.068815311	-2.21	0.019264372
14.74724965	0.001879993	-2.2	0.005757939	10.2611915	0.068851534	-2.2	0.019483039
14.7411945	0.001828382	-2.19	0.005788579	10.24425185	0.068912783	-2.19	0.019704998
14.73513934	0.001778858	-2.18	0.005819485	10.22731221	0.069096168	-2.18	0.019930203
14.72908418	0.001732266	-2.17	0.005850661	10.21037256	0.069454044	-2.17	0.02015862
14.72302903	0.001689371	-2.16	0.005882109	10.19343291	0.069976094	-2.16	0.02039023
14.71697387	0.001650844	-2.15	0.005913833	10.17649326	0.070598493	-2.15	0.020625034
14.71091872	0.001617235	-2.14	0.005945836	10.15955362	0.071233785	-2.14	0.020863046
14.70486356	0.001588974	-2.13	0.005978121	10.14261397	0.071806529	-2.13	0.021104298
14.69880841	0.001566352	-2.12	0.006010693	10.12567432	0.072279128	-2.12	0.02134883
14.69275325	0.001549523	-2.11	0.006043555	10.10873467	0.072658793	-2.11	0.021596686
14.68669809	0.001538492	-2.1	0.00607671	10.09179503	0.072986804	-2.1	0.021847911
14.68064294	0.00153312	-2.09	0.006110162	10.07485538	0.073319078	-2.09	0.022102545
14.67458778	0.001533125	-2.08	0.006143915	10.05791573	0.073708832	-2.08	0.022360625
14.66853263	0.001538106	-2.07	0.006177973	10.04097608	0.074198089	-2.07	0.022622178
14.66247747	0.001547523	-2.06	0.006212338	10.02403644	0.074817292	-2.06	0.022887233
14.65642232	0.001560739	-2.05	0.006247016	10.00709679	0.075587085	-2.05	0.023155818
14.65036716	0.001577029	-2.04	0.006282011	9.990157141	0.076515888	-2.04	0.023427966
14.64431201	0.001595583	-2.03	0.006317325	9.973217493	0.077591845	-2.03	0.023703722
14.63825685	0.001615559	-2.02	0.006352965	9.956277846	0.078774116	-2.02	0.023983142
14.63220169	0.001636074	-2.01	0.006388932	9.939338198	0.079992595	-2.01	0.024266297
14.62614654	0.001656255	-2	0.006425233	9.922398551	0.081162593	-2	0.024553271
14.62009138	0.001675242	-1.99	0.00646187	9.905458903	0.082213684	-1.99	0.024844154
14.61403623	0.001692218	-1.98	0.006498849	9.888519256	0.083122303	-1.98	0.025139046
14.60798107	0.001706439	-1.97	0.006536174	9.871579608	0.083932515	-1.97	0.025438041
14.60192592	0.001717246	-1.96	0.00657385	9.85463996	0.084751585	-1.96	0.025741237
14.59587076	0.00172409	-1.95	0.006611881	9.837700313	0.085717111	-1.95	0.026048722
14.58981561	0.001726545	-1.94	0.006650271	9.820760665	0.086945905	-1.94	0.026360582
14.58376045	0.001724318	-1.93	0.006689027	9.803821018	0.08848502	-1.93	0.0266769
14.57770529	0.001717266	-1.92	0.006728151	9.78688137	0.090286783	-1.92	0.026997758
14.57165014	0.001705395	-1.91	0.00676765	9.769941723	0.09222068	-1.91	0.027323236
14.56559498	0.001688869	-1.9	0.006807529	9.753002075	0.094119641	-1.9	0.027653422
14.55953983	0.001668	-1.89	0.006847791	9.736062428	0.095842766	-1.89	0.027988405
14.55348467	0.001643247	-1.88	0.006888444	9.71912278	0.097328922	-1.88	0.028328279
14.54742952	0.001615208	-1.87	0.006929492	9.702183133	0.098619017	-1.87	0.028673142
14.54137436	0.001584594	-1.86	0.006970939	9.685243485	0.099838089	-1.86	0.029023092
14.5353192	0.00155223	-1.85	0.007012793	9.668303837	0.101145236	-1.85	0.029378223
14.52926405	0.001519023	-1.84	0.007055058	9.65136419	0.102672678	-1.84	0.029738625
14.52320889	0.001485941	-1.83	0.007097741	9.634424542	0.104478742	-1.83	0.030104377
14.51715374	0.001453988	-1.82	0.007140846	9.617484895	0.106532494	-1.82	0.030475548
14.51109858	0.001424189	-1.81	0.007184379	9.600545247	0.108733638	-1.81	0.030852192
14.50504343	0.001397552	-1.8	0.007228348	9.5836056	0.110956884	-1.8	0.031234346
14.49898827	0.001375041	-1.79	0.007272757	9.566665952	0.113101099	-1.79	0.03162203
14.49293312	0.001357563	-1.78	0.007317613	9.549726305	0.115124024	-1.78	0.03201524
14.48687796	0.001345931	-1.77	0.007362922	9.532786657	0.117051236	-1.77	0.032413951
14.4808228	0.001340862	-1.76	0.007408691	9.51584701	0.118959576	-1.76	0.032818116
14.47476765	0.001342924	-1.75	0.007454926	9.498907362	0.120944961	-1.75	0.033227668
14.46871249	0.001352558	-1.74	0.007501634	9.481967714	0.123088795	-1.74	0.033642534
14.46265734	0.001370034	-1.73	0.007548822	9.465028067	0.125435025	-1.73	0.03406264
14.45660218	0.001395465	-1.72	0.007596496	9.448088419	0.127983749	-1.72	0.034487927
14.45054703	0.001428783	-1.71	0.007644664	9.431148772	0.130700091	-1.71	0.034918358
14.44449187	0.001469759	-1.7	0.007693333	9.414209124	0.133532115	-1.7	0.035353926
14.43843672	0.00151798	-1.69	0.00774251	9.397269477	0.136429934	-1.69	0.035794658
14.43238156	0.001572878	-1.68	0.007792202	9.380329829	0.139359769	-1.68	0.036240609
14.4263264	0.001633734	-1.67	0.007842417	9.363390182	0.142309678	-1.67	0.036691863
14.42027125	0.001699689	-1.66	0.007893163	9.346450534	0.145286988	-1.66	0.03714852
14.41421609	0.00176976	-1.65	0.007944448	9.329510887	0.148309836	-1.65	0.037610695
14.40816094	0.001842869	-1.64	0.007996279	9.312571239	0.151396452	-1.64	0.038078507
14.40210578	0.001917854	-1.63	0.008048665	9.295631591	0.154556236	-1.63	0.038552076
14.39605063	0.001993504	-1.62	0.008101615	9.278691944	0.157785976	-1.62	0.039031514
14.38999547	0.002068573	-1.61	0.008155136	9.261752296	0.161072755	-1.61	0.039516928
14.38394031	0.002141817	-1.6	0.008209237	9.244812649	0.164402605	-1.6	0.040008412
14.37788516	0.002212001	-1.59	0.008263928	9.227873001	0.167771113	-1.59	0.040506049
14.37183	0.002277944	-1.58	0.008319217	9.210933354	0.171190608	-1.58	0.041009916
14.36577485	0.002338527	-1.57	0.008375113	9.193993706	0.174689211	-1.57	0.04152008
14.35971969	0.002392712	-1.56	0.008431625	9.177054059	0.178300337	-1.56	0.042036605
14.35366454	0.002439574	-1.55	0.008488764	9.160114411	0.182046107	-1.55	0.042559552
14.34760938	0.002478305	-1.54	0.008546539	9.143174764	0.18592223	-1.54	0.043088984
14.34155423	0.002508225	-1.53	0.00860496	9.126235116	0.189892874	-1.53	0.043624961
14.33549907	0.002528807	-1.52	0.008664037	9.109295468	0.193900606	-1.52	0.044167554
14.32944391	0.002539656	-1.51	0.008723781	9.092355821	0.197889483	-1.51	0.044716837
14.32338876	0.002540542	-1.5	0.008784201	9.075416173	0.201832304	-1.5	0.045272902
14.3173336	0.002531371	-1.49	0.008845309	9.058476526	0.205749237	-1.49	0.045835853
14.31127845	0.002512202	-1.48	0.008907116	9.041536878	0.209707264	-1.48	0.046405813
14.30522329	0.002483227	-1.47	0.008969633	9.024597231	0.213797885	-1.47	0.046982923
14.29916814	0.002444763	-1.46	0.009032871	9.007657583	0.218100911	-1.46	0.047567344
14.29311298	0.002397257	-1.45	0.009096842	8.990717936	0.22264967	-1.45	0.04815925
14.28705782	0.002341243	-1.44	0.009161558	8.973778288	0.227413874	-1.44	0.048758831
14.28100267	0.002277348	-1.43	0.009227031	8.95683864	0.232309289	-1.43	0.049366281
14.27494751	0.002206268	-1.42	0.009293274	8.939898993	0.23723139	-1.42	0.049981793
14.26889236	0.002128758	-1.41	0.009360299	8.922959345	0.242098684	-1.41	0.050605551
14.2628372	0.002045605	-1.4	0.009428119	8.906019698	0.246886508	-1.4	0.051237714
14.25678205	0.001957622	-1.39	0.009496748	8.88908005	0.251635903	-1.39	0.051878414
14.25072689	0.001865625	-1.38	0.009566199	8.872140403	0.256433805	-1.38	0.052527749
14.24467174	0.001770425	-1.37	0.009636486	8.855200755	0.261374145	-1.37	0.053185787
14.23861658	0.001672813	-1.36	0.009707623	8.838261108	0.266518299	-1.36	0.053852573
14.23256142	0.001573545	-1.35	0.009779625	8.82132146	0.271873308	-1.35	0.054528141
14.22650627	0.00147334	-1.34	0.009852505	8.804381813	0.277397209	-1.34	0.055212527
14.22045111	0.001372871	-1.33	0.009926281	8.787442165	0.283027304	-1.33	0.055905783
14.21439596	0.001272756	-1.32	0.010000965	8.770502517	0.288716132	-1.32	0.05660798
14.2083408	0.001173562	-1.31	0.010076576	8.75356287	0.2944566	-1.31	0.057319222
14.20228565	0.0010758	-1.3	0.010153128	8.736623222	0.300283825	-1.3	0.058039642
14.19623049	0.000979921	-1.29	0.010230638	8.719683575	0.306253522	-1.29	0.058769405
14.19017534	0.000886335	-1.28	0.010309123	8.702743927	0.312408869	-1.28	0.059508702
14.18412018	0.000795391	-1.27	0.0103886	8.68580428	0.318753509	-1.27	0.060257743
14.17806502	0.000707398	-1.26	0.010469087	8.668864632	0.325245081	-1.26	0.06101675
14.17200987	0.000622636	-1.25	0.010550602	8.651924985	0.331813005	-1.25	0.061785938
14.16595471	0.000541337	-1.24	0.010633164	8.634985337	0.338392068	-1.24	0.062565504
14.15989956	0.000463713	-1.23	0.010716791	8.61804569	0.344955454	-1.23	0.063355606
14.1538444	0.000389958	-1.22	0.010801502	8.601106042	0.351531431	-1.22	0.064156349
14.14778925	0.000320241	-1.21	0.010887317	8.584166394	0.358196158	-1.21	0.064967775
14.14173409	0.000254722	-1.2	0.010974258	8.567226747	0.36504643	-1.2	0.065789856
14.13567893	0.000193548	-1.19	0.011062343	8.550287099	0.372165365	-1.19	0.066622502
14.12962378	0.00013686	-1.18	0.011151595	8.533347452	0.379596183	-1.18	0.067465569
14.12356862	8.48E-05	-1.17	0.011242036	8.516407804	0.387334009	-1.17	0.068318888
14.11751347	3.75E-05	-1.16	0.011333687	8.499468157	0.395336584	-1.16	0.069182288
14.11145831	-4.97E-06	-1.15	0.011426571	8.482528509	0.403545931	-1.15	0.07005563
14.10540316	-4.24E-05	-1.14	0.011520713	8.465588862	0.411909719	-1.14	0.070938834
14.099348	-7.49E-05	-1.13	0.011616134	8.448649214	0.420393118	-1.13	0.071831904
14.09329285	-0.000102149	-1.12	0.011712861	8.431709567	0.428978551	-1.12	0.072734943
14.08723769	-0.000124252	-1.11	0.011810919	8.414769919	0.437657005	-1.11	0.073648154
14.08118253	-0.000141157	-1.1	0.011910332	8.397830271	0.446417639	-1.1	0.074571835
14.07512738	-0.000152877	-1.09	0.012011128	8.380890624	0.45524133	-1.09	0.075506366
14.06907222	-0.000159472	-1.08	0.012113334	8.363950976	0.464099564	-1.08	0.076452187
14.06301707	-0.000161035	-1.07	0.012216977	8.347011329	0.472956518	-1.07	0.077409779
14.05696191	-0.000157713	-1.06	0.012322085	8.330071681	0.481771037	-1.06	0.078379646
14.05090676	-0.000149691	-1.05	0.012428689	8.313132034	0.490497288	-1.05	0.079362298
14.0448516	-0.000137212	-1.04	0.012536818	8.296192386	0.499086072	-1.04	0.080358234
14.03879645	-0.000120563	-1.03	0.012646502	8.279252739	0.507490515	-1.03	0.081367927
14.03274129	-0.00010007	-1.02	0.012757774	8.262313091	0.515677989	-1.02	0.082391813
14.02668613	-7.61E-05	-1.01	0.012870666	8.245373444	0.523645706	-1.01	0.08343027
14.02063098	-4.91E-05	-1	0.01298521	8.228433796	0.531432632	-1	0.084483615
14.01457582	-1.94E-05	-0.99	0.013101441	8.211494148	0.539119146	-0.99	0.085552089
14.00852067	1.24E-05	-0.98	0.013219394	8.194554501	0.546809661	-0.98	0.086635862
14.00246551	4.60E-05	-0.97	0.013339106	8.177614853	0.554601274	-0.97	0.087735038
13.99641036	8.08E-05	-0.96	0.013460612	8.160675206	0.562549688	-0.96	0.088849665
13.9903552	0.000116476	-0.95	0.013583951	8.143735558	0.57064731	-0.95	0.089979743
13.98430004	0.000152555	-0.94	0.013709162	8.126795911	0.578824995	-0.94	0.091125242
13.97824489	0.000188676	-0.93	0.013836285	8.109856263	0.586979036	-0.93	0.092286103
13.97218973	0.000224514	-0.92	0.013965361	8.092916616	0.595012975	-0.92	0.093462251
13.96613458	0.000259813	-0.91	0.014096433	8.075976968	0.602876046	-0.91	0.094653598
13.96007942	0.000294376	-0.9	0.014229544	8.05903732	0.610580332	-0.9	0.095860048
13.95402427	0.000328085	-0.89	0.014364738	8.042097673	0.618188013	-0.89	0.097081504
13.94796911	0.000360914	-0.88	0.014502063	8.025158025	0.625774171	-0.88	0.098317876
13.94191396	0.000392911	-0.87	0.014641565	8.008218378	0.633382551	-0.87	0.099569089
13.9358588	0.000424218	-0.86	0.014783293	7.99127873	0.640995766	-0.86	0.100835093
13.92980364	0.000455056	-0.85	0.014927297	7.974339083	0.648535124	-0.85	0.102115875
13.92374849	0.000485732	-0.84	0.015073629	7.957399435	0.655891334	-0.84	0.103411466
13.91769333	0.000516606	-0.83	0.015222342	7.940459788	0.66297239	-0.83	0.10472195
13.91163818	0.000548123	-0.82	0.015373491	7.92352014	0.669746408	-0.82	0.106047478
13.90558302	0.000580757	-0.81	0.015527133	7.906580493	0.676258802	-0.81	0.107388265
13.89952787	0.000615018	-0.8	0.015683324	7.889640845	0.682614849	-0.8	0.108744598
13.89347271	0.000651434	-0.79	0.015842126	7.872701197	0.68893451	-0.79	0.110116829
13.88741755	0.000690525	-0.78	0.016003599	7.85576155	0.695298823	-0.78	0.111505364
13.8813624	0.000732786	-0.77	0.016167808	7.838821902	0.701711094	-0.77	0.112910649
13.87530724	0.000778673	-0.76	0.016334817	7.821882255	0.708089152	-0.76	0.114333156
13.86925209	0.000828576	-0.75	0.016504696	7.804942607	0.714291116	-0.75	0.115773363
13.86319693	0.000882803	-0.74	0.016677512	7.78800296	0.720162979	-0.74	0.117231744
13.85714178	0.000941563	-0.73	0.016853339	7.771063312	0.72558773	-0.73	0.118708763
13.85108662	0.001004944	-0.72	0.017032249	7.754123665	0.73051689	-0.72	0.120204869
13.84503147	0.001072916	-0.71	0.017214321	7.737184017	0.734974068	-0.71	0.121720509
13.83897631	0.001145298	-0.7	0.017399633	7.72024437	0.739032904	-0.7	0.123256125
13.83292115	0.001221773	-0.69	0.017588267	7.703304722	0.742781646	-0.69	0.124812169
13.826866	0.001301877	-0.68	0.017780307	7.686365074	0.746290511	-0.68	0.126389096
13.82081084	0.001384995	-0.67	0.01797584	7.669425427	0.749594085	-0.67	0.127987366
13.81475569	0.001470374	-0.66	0.018174956	7.652485779	0.752692932	-0.66	0.129607429
13.80870053	0.001557132	-0.65	0.018377749	7.635546132	0.755569451	-0.65	0.131249712
13.80264538	0.001644269	-0.64	0.018584314	7.618606484	0.758207769	-0.64	0.132914598
13.79659022	0.001730692	-0.63	0.018794751	7.601666837	0.76060723	-0.63	0.134602415
13.79053507	0.00181522	-0.62	0.019009164	7.584727189	0.762783416	-0.62	0.136313436
13.78447991	0.001896638	-0.61	0.019227658	7.567787542	0.764757002	-0.61	0.138047879
13.77842475	0.001973693	-0.6	0.019450343	7.550847894	0.766536401	-0.6	0.13980593
13.7723696	0.002045145	-0.59	0.019677335	7.533908247	0.768102429	-0.59	0.141587768
13.76631444	0.002109793	-0.58	0.019908751	7.516968599	0.769402465	-0.58	0.143393594
13.76025929	0.002166495	-0.57	0.020144713	7.500028951	0.770357548	-0.57	0.145223656
13.75420413	0.002214223	-0.56	0.020385348	7.483089304	0.770881105	-0.56	0.147078277
13.74814898	0.002252064	-0.55	0.020630789	7.466149656	0.770903402	-0.55	0.148957858
13.74209382	0.00227927	-0.54	0.020881171	7.449210009	0.77039337	-0.54	0.150862887
13.73603866	0.002295272	-0.53	0.021136635	7.432270361	0.76936969	-0.53	0.152793925
13.72998351	0.002299711	-0.52	0.021397328	7.415330714	0.76789597	-0.52	0.154751593
13.72392835	0.002292442	-0.51	0.021663403	7.398391066	0.766060371	-0.51	0.156736538
13.7178732	0.002273554	-0.5	0.021935017	7.381451419	0.763945776	-0.5	0.158749409
13.71181804	0.002243385	-0.49	0.022212334	7.364511771	0.761601242	-0.49	0.160790821
13.70576289	0.002202505	-0.48	0.022495526	7.347572124	0.759026262	-0.48	0.162861321
13.69970773	0.002151728	-0.47	0.022784768	7.330632476	0.756175555	-0.47	0.164961363
13.69365258	0.002092093	-0.46	0.023080244	7.313692828	0.752984294	-0.46	0.167091282
13.68759742	0.002024846	-0.45	0.023382147	7.296753181	0.749404821	-0.45	0.169251286
13.68154226	0.001951438	-0.44	0.023690676	7.279813533	0.745439699	-0.44	0.171441439
13.67548711	0.001873458	-0.43	0.024006036	7.262873886	0.741155838	-0.43	0.173661667
13.66943195	0.001792645	-0.42	0.024328445	7.245934238	0.736671335	-0.42	0.175911762
13.6633768	0.001710824	-0.41	0.024658125	7.228994591	0.7321184	-0.41	0.178191408
13.65732164	0.001629876	-0.4	0.024995312	7.212054943	0.727596923	-0.4	0.180500206
13.65126649	0.001551699	-0.39	0.025340249	7.195115296	0.723138983	-0.39	0.182837727
13.64521133	0.00147815	-0.38	0.02569319	7.178175648	0.718701136	-0.38	0.185203556
13.63915618	0.001411034	-0.37	0.0260544	7.161236001	0.714189652	-0.37	0.187597355
13.63310102	0.001352021	-0.36	0.026424155	7.144296353	0.709508752	-0.36	0.190018911
13.62704586	0.001302639	-0.35	0.026802744	7.127356705	0.704610702	-0.35	0.192468188
13.62099071	0.001264213	-0.34	0.027190468	7.110417058	0.699524521	-0.34	0.194945347
13.61493555	0.001237846	-0.33	0.027587642	7.09347741	0.694349099	-0.33	0.197450762
13.6088804	0.001224383	-0.32	0.027994595	7.076537763	0.689212626	-0.32	0.199985009
13.60282524	0.001224383	-0.31	0.028411671	7.059598115	0.684216151	-0.31	0.20254883
13.59677009	0.001238109	-0.3	0.028839229	7.042658468	0.679386918	-0.3	0.205143091
13.59071493	0.001265512	-0.29	0.029277647	7.02571882	0.674663133	-0.29	0.207768717
13.58465977	0.00130623	-0.28	0.029727319	7.008779173	0.669917305	-0.28	0.210426634
13.57860462	0.00135958	-0.27	0.030188658	6.991839525	0.665007459	-0.27	0.213117705
13.57254946	0.001424588	-0.26	0.030662096	6.974899877	0.659832592	-0.26	0.215842682
13.56649431	0.001499992	-0.25	0.031148089	6.95796023	0.654367284	-0.25	0.218602178
13.56043915	0.001584269	-0.24	0.031647112	6.941020582	0.648660784	-0.24	0.221396659
13.554384	0.001675667	-0.23	0.032159665	6.924080935	0.642803306	-0.23	0.224226456
13.54832884	0.001772243	-0.22	0.032686273	6.907141287	0.636877647	-0.22	0.227091801
13.54227369	0.001871905	-0.21	0.033227489	6.89020164	0.630920593	-0.21	0.229992867
13.53621853	0.001972445	-0.2	0.033783893	6.873261992	0.624912402	-0.2	0.232929803
13.53016337	0.00207161	-0.19	0.034356096	6.856322345	0.618797834	-0.19	0.235902772
13.52410822	0.002167128	-0.18	0.034944739	6.839382697	0.612525929	-0.18	0.238911961
13.51805306	0.002256774	-0.17	0.035550501	6.82244305	0.606086466	-0.17	0.241957593
13.51199791	0.002338418	-0.16	0.036174094	6.805503402	0.59952327	-0.16	0.245039927
13.50594275	0.002410065	-0.15	0.036816272	6.788563754	0.592916657	-0.15	0.24815925
13.4998876	0.002469909	-0.14	0.037477827	6.771624107	0.586343453	-0.14	0.251315873
13.49383244	0.002516373	-0.13	0.038159599	6.754684459	0.579834423	-0.13	0.25451013
13.48777729	0.002548141	-0.12	0.038862473	6.737744812	0.573350501	-0.12	0.257742368
13.48172213	0.002564185	-0.11	0.039587386	6.720805164	0.566790206	-0.11	0.261012947
13.47566697	0.002563803	-0.1	0.04033533	6.703865517	0.560025575	-0.1	0.264322229
13.46961182	0.002546622	-0.09	0.041107353	6.686925869	0.552950968	-0.09	0.267670565
13.46355666	0.002512613	-0.08	0.041904567	6.669986222	0.545523475	-0.08	0.271058279
13.45750151	0.002462092	-0.07	0.042728153	6.653046574	0.537778578	-0.07	0.274485634
13.45144635	0.002395706	-0.06	0.043579359	6.636106927	0.529816317	-0.06	0.277952811
13.4453912	0.002314434	-0.05	0.044459516	6.619167279	0.521766112	-0.05	0.281459869
13.43933604	0.002219546	-0.04	0.045370036	6.602227631	0.513746265	-0.04	0.28500673
13.43328088	0.002112588	-0.03	0.046312419	6.585287984	0.505834097	-0.03	0.288593171
13.42722573	0.001995342	-0.02	0.047288266	6.568348336	0.498055718	-0.02	0.292218836
13.42117057	0.001869791	-0.01	0.048299278	6.551408689	0.490395074	-0.01	0.295883281
13.41511542	0.001738061	-1.07E-13	0.049347273	6.534469041	0.482814558	-1.07E-13	0.299586018
13.40906026	0.001602392	0.01	0.050434188	6.517529394	0.475277274	0.01	0.30332658
13.40300511	0.001465069	0.02	0.051562093	6.500589746	0.467763608	0.02	0.307104567
13.39694995	0.001328393	0.03	0.052733202	6.483650099	0.460279419	0.03	0.31091969
13.3908948	0.001194601	0.04	0.053949882	6.466710451	0.452856855	0.04	0.314771781
13.38483964	0.001065852	0.05	0.055214671	6.449770804	0.445549804	0.05	0.318660798
13.37878448	0.000944149	0.06	0.056530287	6.432831156	0.438425042	0.06	0.322586815
13.37272933	0.000831313	0.07	0.057899649	6.415891508	0.43154897	0.07	0.326550005
13.36667417	0.000728947	0.08	0.05932589	6.398951861	0.424970837	0.08	0.330550637
13.36061902	0.000638392	0.09	0.060812381	6.382012213	0.418705862	0.09	0.334589062
13.35456386	0.00056071	0.1	0.062362749	6.365072566	0.412724799	0.1	0.338665711
13.34850871	0.000496657	0.11	0.063980902	6.348132918	0.406956579	0.11	0.342781075
13.34245355	0.000446682	0.12	0.065671054	6.331193271	0.401307191	0.12	0.346935687
13.33639839	0.000410916	0.13	0.067437757	6.314253623	0.395690758	0.13	0.351130078
13.33034324	0.000389173	0.14	0.069285928	6.297313976	0.390062031	0.14	0.355364743
13.32428808	0.000380961	0.15	0.071220888	6.280374328	0.384436488	0.15	0.359640095
13.31823293	0.000385506	0.16	0.073248401	6.263434681	0.378887879	0.16	0.363956443
13.31217777	0.000401777	0.17	0.075374714	6.246495033	0.373522185	0.17	0.368313984
13.30612262	0.000428495	0.18	0.077606611	6.229555385	0.368437646	0.18	0.372712817
13.30006746	0.000464205	0.19	0.079951459	6.212615738	0.363687544	0.19	0.377152971
13.29401231	0.000507275	0.2	0.082417275	6.19567609	0.359261467	0.2	0.38163444
13.28795715	0.00055597	0.21	0.085012786	6.178736443	0.355092689	0.21	0.386157215
13.28190199	0.000608485	0.22	0.087747504	6.161796795	0.351086938	0.22	0.390721302
13.27584684	0.000662982	0.23	0.090631806	6.144857148	0.3471582	0.23	0.395326727
13.26979168	0.000717659	0.24	0.093677024	6.1279175	0.343254792	0.24	0.39997353
13.26373653	0.000770762	0.25	0.096895544	6.110977853	0.339364895	0.25	0.404661752
13.25768137	0.00082066	0.26	0.100300912	6.094038205	0.335502278	0.26	0.409391416
13.25162622	0.000865859	0.27	0.103907955	6.077098557	0.331683249	0.27	0.414162518
13.24557106	0.000905046	0.28	0.107732914	6.06015891	0.327909901	0.28	0.418975017
13.23951591	0.000937126	0.29	0.111793583	6.043219262	0.324169913	0.29	0.423828828
13.23346075	0.000961232	0.3	0.116109464	6.026279615	0.320452719	0.3	0.428723814
13.22740559	0.000976749	0.31	0.120701935	6.009339967	0.316771166	0.31	0.433659775
13.22135044	0.000983324	0.32	0.125594419	5.99240032	0.313173476	0.32	0.438636426
13.21529528	0.000980875	0.33	0.130812575	5.975460672	0.309735006	0.33	0.443653381
13.20924013	0.000969583	0.34	0.136384478	5.958521025	0.306530502	0.34	0.448710131
13.20318497	0.000949885	0.35	0.142340803	5.941581377	0.303599428	0.35	0.453806037
13.19712982	0.000922458	0.36	0.148715002	5.92464173	0.300922765	0.36	0.458940323
13.19107466	0.000888195	0.37	0.155543444	5.907702082	0.298425444	0.37	0.464112101
13.1850195	0.000848193	0.38	0.162865522	5.890762434	0.296006397	0.38	0.469320404
13.17896435	0.000803701	0.39	0.17072368	5.873822787	0.293583813	0.39	0.474564224
13.17290919	0.000756096	0.4	0.179163341	5.856883139	0.291134451	0.4	0.479842569
13.16685404	0.000706857	0.41	0.18823267	5.839943492	0.288707522	0.41	0.485154511
13.16079888	0.000657505	0.42	0.197982118	5.823003844	0.286405252	0.42	0.490499216
13.15474373	0.000609575	0.43	0.208463657	5.806064197	0.28433841	0.43	0.495875973
13.14868857	0.000564578	0.44	0.219729591	5.789124549	0.282577256	0.44	0.501284187
13.14263342	0.000523959	0.45	0.23183081	5.772184902	0.281120825	0.45	0.506723355
13.13657826	0.000489056	0.46	0.244814318	5.755245254	0.279898469	0.46	0.512193028
13.1305231	0.00046108	0.47	0.258719833	5.738305607	0.27880208	0.47	0.517692758
13.12446795	0.000441074	0.48	0.273575268	5.721365959	0.277732843	0.48	0.523222045
13.11841279	0.000429886	0.49	0.289390869	5.704426311	0.276640118	0.49	0.528780291
13.11235764	0.000428165	0.5	0.306151883	5.687486664	0.275534863	0.5	0.534366768
13.10630248	0.00043633	0.51	0.323809727	5.670547016	0.274472905	0.51	0.539980592
13.10024733	0.000454562	0.52	0.342271876	5.653607369	0.273517992	0.52	0.545620718
13.09419217	0.000482821	0.53	0.361391036	5.636667721	0.272703085	0.53	0.551285951
13.08813702	0.000520824	0.54	0.380954737	5.619728074	0.272007681	0.54	0.556974964
13.08208186	0.000568065	0.55	0.400677074	5.602788426	0.271359454	0.55	0.56268634
13.0760267	0.00062383	0.56	0.420195051	5.585848779	0.2706566	0.56	0.568418612
13.06997155	0.000687218	0.57	0.439072432	5.568909131	0.269798282	0.57	0.574170315
13.06391639	0.000757161	0.58	0.456813967	5.551969484	0.268709372	0.58	0.579940025
13.05786124	0.00083245	0.59	0.472891934	5.535029836	0.267351562	0.59	0.585726398
13.05180608	0.000911769	0.6	0.486784872	5.518090188	0.265721485	0.6	0.591528186
13.04575093	0.000993733	0.61	0.498025345	5.501150541	0.263843229	0.61	0.59734424
13.03969577	0.001076915	0.62	0.506250264	5.484210893	0.261762967	0.62	0.603173497
13.03364061	0.001159881	0.63	0.511244918	5.467271246	0.259548907	0.63	0.609014961
13.02758546	0.001241235	0.64	0.512971666	5.450331598	0.257292941	0.64	0.614867679
13.0215303	0.001319645	0.65	0.511576885	5.433391951	0.255106938	0.65	0.620730718
13.01547515	0.001393873	0.66	0.507374566	5.416452303	0.253108226	0.66	0.626603161
13.00941999	0.001462815	0.67	0.500810391	5.399512656	0.251395632	0.67	0.63248409
13.00336484	0.001525522	0.68	0.492414162	5.382573008	0.250024667	0.68	0.638372595
12.99730968	0.001581213	0.69	0.482749856	5.365633361	0.248993629	0.69	0.644267774
12.99125453	0.001629315	0.7	0.472371378	5.348693713	0.248249236	0.7	0.650168733
12.98519937	0.001669452	0.71	0.461789097	5.331754065	0.247711429	0.71	0.656074588
12.97914421	0.001701468	0.72	0.45144897	5.314814418	0.247307273	0.72	0.661984461
12.97308906	0.001725428	0.73	0.441723355	5.29787477	0.246998932	0.73	0.667897471
12.9670339	0.00174161	0.74	0.432911053	5.280935123	0.246792913	0.74	0.673812721
12.96097875	0.0017505	0.75	0.425243611	5.263995475	0.246727328	0.75	0.67972928
12.95492359	0.001752786	0.76	0.418895118	5.247055828	0.246844874	0.76	0.685646157
12.94886844	0.001749324	0.77	0.413993339	5.23011618	0.247166667	0.77	0.691562277
12.94281328	0.00174114	0.78	0.41063071	5.213176533	0.247681093	0.78	0.697476452
12.93675812	0.001729383	0.79	0.408874302	5.196236885	0.248353323	0.79	0.703387369
12.93070297	0.00171531	0.8	0.408774337	5.179297238	0.249149545	0.8	0.709293592
12.92464781	0.00170025	0.81	0.410371126	5.16235759	0.250061369	0.81	0.715193573
12.91859266	0.001685572	0.82	0.413700465	5.145417942	0.251115312	0.82	0.721085682
12.9125375	0.001672653	0.83	0.418797616	5.128478295	0.252360199	0.83	0.72696823
12.90648235	0.00166285	0.84	0.425699993	5.111538647	0.253837264	0.84	0.732839493
12.90042719	0.001657456	0.85	0.434448668	5.094599	0.255547925	0.85	0.738697704
12.89437204	0.00165768	0.86	0.445088738	5.077659352	0.257436349	0.86	0.744541039
12.88831688	0.001664607	0.87	0.457668544	5.060719705	0.259397307	0.87	0.750367571
12.88226172	0.001679181	0.88	0.472237675	5.043780057	0.261307452	0.88	0.756175227
12.87620657	0.001702182	0.89	0.488843593	5.02684041	0.263066567	0.89	0.761961742
12.87015141	0.001734188	0.9	0.507526728	5.009900762	0.264630337	0.9	0.767724637
12.86409626	0.001775592	0.91	0.528313807	4.992961114	0.266020662	0.91	0.773461224
12.8580411	0.001826559	0.92	0.551209282	4.976021467	0.267310518	0.92	0.779168638
12.85198595	0.001887038	0.93	0.576184774	4.959081819	0.268592446	0.93	0.784843891
12.84593079	0.001956761	0.94	0.60316674	4.942142172	0.269946753	0.94	0.790483943
12.83987564	0.002035228	0.95	0.632022903	4.925202524	0.2714239	0.95	0.796085774
12.83382048	0.002121749	0.96	0.662548535	4.908262877	0.273047079	0.96	0.801646437
12.82776532	0.002215419	0.97	0.69445436	4.891323229	0.274829881	0.97	0.807163112
12.82171017	0.00231516	0.98	0.72735847	4.874383582	0.276796881	0.98	0.812633132
12.81565501	0.002419735	0.99	0.760785095	4.857443934	0.278994511	0.99	0.818054012
12.80959986	0.002527766	1	0.794172955	4.840504287	0.281486123	1	0.823423466
12.8035447	0.002637775	1.01	0.826894914	4.823564639	0.284333984	1.01	0.828739419
12.79748955	0.002748195	1.02	0.858288701	4.806624991	0.287577734	1.02	0.834000028
12.79143439	0.002857416	1.03	0.887695771	4.789685344	0.291219421	1.03	0.839203692
12.78537923	0.002963818	1.04	0.914502887	4.772745696	0.295220654	1.04	0.844349068
12.77932408	0.003065785	1.05	0.93817973	4.755806049	0.299510307	1.05	0.849435082
12.77326892	0.003161761	1.06	0.95830686	4.738866401	0.303996277	1.06	0.85446092
12.76721377	0.003250263	1.07	0.97459143	4.721926754	0.308574953	1.07	0.859426009
12.76115861	0.003329919	1.08	0.98687207	4.704987106	0.313136309	1.08	0.864329965
12.75510346	0.003399496	1.09	0.995117189	4.688047459	0.317568235	1.09	0.869172507
12.7490483	0.003457921	1.1	0.999421134	4.671107811	0.321766254	1.1	0.873953342
12.74299315	0.003504298	1.11	1	4.654168164	0.325652124	1.11	0.87867203
12.73693799	0.003537946	1.12	0.997185081	4.637228516	0.329198287	1.12	0.883327841
12.73088283	0.003558382	1.13	0.991409283	4.620288868	0.332448057	1.13	0.887919645
12.72482768	0.003565356	1.14	0.983181951	4.603349221	0.33551945	1.14	0.89244584
12.71877252	0.00355884	1.15	0.973050556	4.586409573	0.338584856	1.15	0.896904349
12.71271737	0.003539044	1.16	0.961552062	4.569469926	0.341829173	1.16	0.901292677
12.70666221	0.003506395	1.17	0.949160563	4.552530278	0.345399632	1.17	0.905608029
12.70060706	0.003461533	1.18	0.936239524	4.535590631	0.349366468	1.18	0.909847449
12.6945519	0.003405316	1.19	0.923006585	4.518650983	0.353710603	1.19	0.914007978
12.68849675	0.00333877	1.2	0.909516826	4.501711336	0.35834358	1.2	0.918086786
12.68244159	0.003263101	1.21	0.895667771	4.484771688	0.363151022	1.21	0.922081273
12.67638643	0.003179653	1.22	0.881226397	4.467832041	0.368040646	1.22	0.92598914
12.67033128	0.003089881	1.23	0.865875394	4.450892393	0.372974063	1.23	0.929808421
12.66427612	0.00299534	1.24	0.849272709	4.433952745	0.377969893	1.24	0.933537487
12.65822097	0.00289763	1.25	0.831115535	4.417013098	0.38307916	1.25	0.937175038
12.65216581	0.002798384	1.26	0.811198107	4.40007345	0.388346908	1.26	0.940720081
12.64611066	0.002699234	1.27	0.789453151	4.383133803	0.393779394	1.27	0.944171907
12.6400555	0.002601772	1.28	0.765969908	4.366194155	0.399332497	1.28	0.947530062
12.63400034	0.002507519	1.29	0.74098687	4.349254508	0.404925869	1.29	0.950794305
12.62794519	0.00241791	1.3	0.714863027	4.33231486	0.410474946	1.3	0.953964569
12.62189003	0.002334255	1.31	0.68803565	4.315375213	0.415925106	1.31	0.957040909
12.61583488	0.002257724	1.32	0.660974144	4.298435565	0.421272725	1.32	0.96002343
12.60977972	0.002189313	1.33	0.63413835	4.281495918	0.426565252	1.33	0.96291222
12.60372457	0.00212984	1.34	0.607946677	4.26455627	0.431882886	1.34	0.96570727
12.59766941	0.002079927	1.35	0.582756149	4.247616622	0.437312179	1.35	0.968408383
12.59161426	0.002039987	1.36	0.558853658	4.230676975	0.442923471	1.36	0.971015093
12.5855591	0.002010227	1.37	0.536456136	4.213737327	0.448759915	1.37	0.973526587
12.57950394	0.001990642	1.38	0.515716763	4.19679768	0.454838316	1.38	0.975941631
12.57344879	0.001981021	1.39	0.496734531	4.179858032	0.461156443	1.39	0.978258528
12.56739363	0.001980949	1.4	0.479565046	4.162918385	0.467699835	1.4	0.980475095
12.56133848	0.00198983	1.41	0.464231109	4.145978737	0.474444277	1.41	0.982588678
12.55528332	0.002006898	1.42	0.450732225	4.12903909	0.481354843	1.42	0.984596212
12.54922817	0.002031237	1.43	0.439052622	4.112099442	0.488385811	1.43	0.986494331
12.54317301	0.002061799	1.44	0.429167652	4.095159794	0.49548543	1.44	0.988279495
12.53711785	0.00209744	1.45	0.421048637	4.078220147	0.502605573	1.45	0.989948156
12.5310627	0.002136935	1.46	0.414666262	4.061280499	0.509712248	1.46	0.991496901
12.52500754	0.00217902	1.47	0.409992676	4.044340852	0.516790917	1.47	0.992922591
12.51895239	0.002222408	1.48	0.407002373	4.027401204	0.523842742	1.48	0.994222442
12.51289723	0.002265822	1.49	0.405671941	4.010461557	0.530873214	1.49	0.995394082
12.50684208	0.002308033	1.5	0.405978658	3.993521909	0.537879556	1.5	0.996435562
12.50078692	0.00234788	1.51	0.407897884	3.976582262	0.544845065	1.51	0.997345348
12.49473177	0.002384286	1.52	0.411399144	3.959642614	0.551745027	1.52	0.998122304
12.48867661	0.0024163	1.53	0.41644076	3.942702967	0.558562141	1.53	0.998765666
12.48262145	0.002443107	1.54	0.422962941	3.925763319	0.565302811	1.54	0.999275031
12.4765663	0.002464041	1.55	0.430879267	3.908823671	0.572003685	1.55	0.999650331
12.47051114	0.002478603	1.56	0.440066736	3.891884024	0.578721688	1.56	0.999891813
12.46445599	0.002486468	1.57	0.450354816	3.874944376	0.585509527	1.57	1
12.45840083	0.002487491	1.58	0.461514411	3.858004729	0.592387335	1.58	0.999975653
12.45234568	0.002481706	1.59	0.473248279	3.841065081	0.599324778	1.59	0.999819721
12.44629052	0.002469316	1.6	0.485185095	3.824125434	0.606244481	1.6	0.999533295
12.44023537	0.002450691	1.61	0.49687994	3.807185786	0.613047628	1.61	0.999117573
12.43418021	0.002426342	1.62	0.507824202	3.790246139	0.61965131	1.62	0.998573831
12.42812505	0.002396929	1.63	0.517467271	3.773306491	0.626020302	1.63	0.997903404
12.4220699	0.002363215	1.64	0.525250792	3.756366844	0.6321776	1.64	0.997107672
12.41601474	0.002326048	1.65	0.530653489	3.739427196	0.638187632	1.65	0.996188036
12.40995959	0.00228635	1.66	0.533241263	3.722487548	0.644119309	1.66	0.995145884
12.40390443	0.002245068	1.67	0.532714349	3.705547901	0.650006299	1.67	0.993982531
12.39784928	0.00220317	1.68	0.528942277	3.688608253	0.65582373	1.68	0.992699141
12.39179412	0.002161591	1.69	0.521978927	3.671668606	0.661493069	1.69	0.991296635
12.38573896	0.00212123	1.7	0.512054192	3.654728958	0.666913336	1.7	0.989775602
12.37968381	0.002082907	1.71	0.499544141	3.637789311	0.672004083	1.71	0.988136246
12.37362865	0.00204734	1.72	0.484926378	3.620849663	0.676739865	1.72	0.986378367
12.3675735	0.002015131	1.73	0.468729674	3.603910016	0.681160011	1.73	0.984501418
12.36151834	0.001986749	1.74	0.451486653	3.586970368	0.685349442	1.74	0.982504612
12.35546319	0.001962501	1.75	0.433695799	3.570030721	0.689400032	1.75	0.980387089
12.34940803	0.001942535	1.76	0.415795745	3.553091073	0.693370851	1.76	0.978148088
12.34335288	0.001926838	1.77	0.398151813	3.536151425	0.697265525	1.77	0.975787126
12.33729772	0.001915219	1.78	0.381052771	3.519211778	0.70103603	1.78	0.973304134
12.33124256	0.00190733	1.79	0.364714921	3.50227213	0.704609448	1.79	0.970699549
12.32518741	0.001902659	1.8	0.349290614	3.485332483	0.707923582	1.8	0.967974348
12.31913225	0.00190057	1.81	0.334878819	3.468392835	0.710954305	1.81	0.965130047
12.3130771	0.001900287	1.82	0.321536003	3.451453188	0.713722844	1.82	0.962168656
12.30702194	0.001900949	1.83	0.309286275	3.43451354	0.71628183	1.83	0.959092615
12.30096679	0.001901613	1.84	0.298130226	3.417573893	0.718689443	1.84	0.955904722
12.29491163	0.001901296	1.85	0.288052285	3.400634245	0.720986085	1.85	0.952608049
12.28885648	0.001899	1.86	0.279026604	3.383694598	0.723185383	1.86	0.949205864
12.28280132	0.001893749	1.87	0.271021645	3.36675495	0.725283048	1.87	0.945701534
12.27674616	0.001884615	1.88	0.264003654	3.349815302	0.727277458	1.88	0.942098435
12.27069101	0.001870756	1.89	0.257939239	3.332875655	0.729189734	1.89	0.938399853
12.26463585	0.001851447	1.9	0.252797241	3.315936007	0.731071616	1.9	0.934608883
12.2585807	0.001826099	1.91	0.248550066	3.29899636	0.732995953	1.91	0.930728338
12.25252554	0.001794301	1.92	0.245174612	3.282056712	0.735033409	1.92	0.926760678
12.24647039	0.00175583	1.93	0.242652882	3.265117065	0.737226153	1.93	0.922707975
12.24041523	0.001710666	1.94	0.240972391	3.248177417	0.739570796	1.94	0.918571926
12.23436007	0.001659008	1.95	0.24012639	3.23123777	0.742018644	1.95	0.914353905
12.22830492	0.001601282	1.96	0.240113959	3.214298122	0.74449335	1.96	0.910055067
12.22224976	0.001538143	1.97	0.240939978	3.197358475	0.746918468	1.97	0.905676468
12.21619461	0.001470453	1.98	0.242614983	3.180418827	0.749243166	1.98	0.901219205
12.21013945	0.001399287	1.99	0.245154861	3.163479179	0.751455978	1.99	0.896684529
12.2040843	0.001325901	2	0.248580376	3.146539532	0.753581939	2	0.892073933
12.19802914	0.00125171	2.01	0.252916442	3.129599884	0.755666081	2.01	0.887389204
12.19197399	0.001178267	2.02	0.25819106	3.112660237	0.757751764	2.02	0.882632429
12.18591883	0.001107216	2.03	0.264433811	3.095720589	0.759863977	2.03	0.877805975
12.17986367	0.001040258	2.04	0.271673757	3.078780942	0.762004863	2.04	0.872912446
12.17380852	0.000979101	2.05	0.279936574	3.061841294	0.764162693	2.05	0.867954634
12.16775336	0.00092544	2.06	0.289240721	3.044901647	0.76632917	2.06	0.862935468
12.16169821	0.000880879	2.07	0.299592435	3.027961999	0.768516114	2.07	0.857857963
12.15564305	0.000846906	2.08	0.310979359	3.011022351	0.770762595	2.08	0.852725181
12.1495879	0.000824846	2.09	0.323362672	2.994082704	0.773127799	2.09	0.847540185
12.14353274	0.000815818	2.1	0.336667771	2.977143056	0.775671363	2.1	0.842306008
12.13747758	0.000820697	2.11	0.350773772	2.960203409	0.778429036	2.11	0.837025619
12.13142243	0.00084008	2.12	0.365502547	2.943263761	0.781394588	2.12	0.831701909
12.12536727	0.000874267	2.13	0.380608557	2.926324114	0.784517237	2.13	0.826337687
12.11931212	0.000923221	2.14	0.39577142	2.909384466	0.78771789	2.14	0.820935697
12.11325696	0.000986582	2.15	0.410593802	2.892444819	0.790919375	2.15	0.815498652
12.10720181	0.001063625	2.16	0.424607593	2.875505171	0.794078922	2.16	0.810029275
12.10114665	0.001153306	2.17	0.437291088	2.858565524	0.797208654	2.17	0.804530327
12.0950915	0.001254232	2.18	0.448098704	2.841625876	0.800373755	2.18	0.79900463
12.08903634	0.001364713	2.19	0.456502378	2.824686228	0.803666653	2.19	0.793455052
12.08298118	0.001482772	2.2	0.462040615	2.807746581	0.807166275	2.2	0.78788449
12.07692603	0.001606169	2.21	0.464367959	2.790806933	0.810899014	2.21	0.782295849
12.07087087	0.001732481	2.22	0.463295721	2.773867286	0.814818849	2.22	0.776692031
12.06481572	0.001859104	2.23	0.458815342	2.756927638	0.818817032	2.23	0.771075964
12.05876056	0.001983351	2.24	0.451099057	2.739987991	0.822759424	2.24	0.765450652
12.05270541	0.002102475	2.25	0.440477695	2.723048343	0.826537084	2.25	0.759819251
12.04665025	0.002213746	2.26	0.427400693	2.706108696	0.830108966	2.26	0.75418514
12.0405951	0.00231451	2.27	0.412386833	2.689169048	0.833518173	2.27	0.748551965
12.03453994	0.002402257	2.28	0.39597489	2.672229401	0.836874113	2.28	0.742923641
12.02848478	0.002474664	2.29	0.378681598	2.655289753	0.840307908	2.29	0.737304299
12.02242963	0.002529673	2.3	0.360971162	2.638350105	0.843920331	2.3	0.731698185
12.01637447	0.002565523	2.31	0.343237314	2.621410458	0.847744783	2.31	0.72610952
12.01031932	0.002580819	2.32	0.325796508	2.60447081	0.851740728	2.32	0.720542358
12.00426416	0.002574554	2.33	0.308889569	2.587531163	0.855818866	2.33	0.715000452
11.99820901	0.002546145	2.34	0.292688824	2.570591515	0.859884887	2.34	0.709487169
11.99215385	0.002495459	2.35	0.277308091	2.553651868	0.863880724	2.35	0.704005452
11.98609869	0.002422826	2.36	0.262813553	2.53671222	0.867804824	2.36	0.698557848
11.98004354	0.002329033	2.37	0.249234214	2.519772573	0.87170441	2.37	0.693146577
11.97398838	0.002215328	2.38	0.236571205	2.502832925	0.875646767	2.38	0.687773648
11.96793323	0.002083394	2.39	0.224805623	2.485893278	0.879686733	2.39	0.682440972
11.96187807	0.001935313	2.4	0.213904869	2.46895363	0.883847594	2.4	0.677150484
11.95582292	0.00177355	2.41	0.203827604	2.452013982	0.888123899	2.41	0.67190423
11.94976776	0.001600881	2.42	0.194527494	2.435074335	0.892501335	2.42	0.666704429
11.94371261	0.001420355	2.43	0.185955983	2.418134687	0.896978738	2.43	0.661553513
11.93765745	0.001235218	2.44	0.178064264	2.40119504	0.901576068	2.44	0.656454125
11.93160229	0.00104886	2.45	0.170804651	2.384255392	0.906320473	2.45	0.651409108
11.92554714	0.000864732	2.46	0.164131478	2.367315745	0.911216101	2.46	0.646421465
11.91949198	0.000686275	2.47	0.158001667	2.350376097	0.916214192	2.47	0.64149431
11.91343683	0.00051685	2.48	0.152375042	2.33343645	0.921202144	2.48	0.636630797
11.90738167	0.000359664	2.49	0.147214463	2.316496802	0.926021566	2.49	0.63183405
11.90132652	0.000217693	2.5	0.142485842	2.299557155	0.930510545	2.5	0.627107073
11.89527136	9.36E-05	2.51	0.138158085	2.282617507	0.934551853	2.51	0.622452665
11.88921621	-1.02E-05	2.52	0.134202965	2.265677859	0.938104643	2.52	0.617873336
11.88316105	-9.19E-05	2.53	0.130594984	2.248738212	0.94120467	2.53	0.613371232
11.87710589	-0.000149897	2.54	0.127311206	2.231798564	0.943934033	2.54	0.608948086
11.87105074	-0.000183257	2.55	0.124331095	2.214858917	0.946377036	2.55	0.604605197
11.86499558	-0.000191456	2.56	0.121636348	2.197919269	0.948586075	2.56	0.600343437
11.85894043	-0.000174509	2.57	0.119210742	2.180979622	0.950575478	2.57	0.596163303
11.85288527	-0.000132943	2.58	0.117039992	2.164039974	0.952345538	2.58	0.592064989
11.84683012	-6.78E-05	2.59	0.115111615	2.147100327	0.953921268	2.59	0.58804848
11.84077496	1.95E-05	2.6	0.113414814	2.130160679	0.95538088	2.6	0.584113647
11.8347198	0.000126843	2.61	0.111940374	2.113221031	0.956853376	2.61	0.580260333
11.82866465	0.000252002	2.62	0.110680576	2.096281384	0.958480841	2.62	0.57648842
11.82260949	0.000392244	2.63	0.109629113	2.079341736	0.96036139	2.63	0.572797864
11.81655434	0.000544582	2.64	0.108781035	2.062402089	0.96250156	2.64	0.569188697
11.81049918	0.000705804	2.65	0.108132701	2.045462441	0.964805171	2.65	0.565660998
11.80444403	0.000872557	2.66	0.107681738	2.028522794	0.967109003	2.66	0.562214839
11.79838887	0.001041417	2.67	0.107427025	2.011583146	0.969252285	2.67	0.558850214
11.79233372	0.001208955	2.68	0.107368678	1.994643499	0.971148549	2.68	0.555566976
11.78627856	0.001371835	2.69	0.10750806	1.977703851	0.972825432	2.69	0.552364787
11.7802234	0.00152686	2.7	0.107847793	1.960764204	0.974412084	2.7	0.549243093
11.77416825	0.001671068	2.71	0.108391785	1.943824556	0.976078913	2.71	0.546201126
11.76811309	0.001801774	2.72	0.109145279	1.926884908	0.977957835	2.72	0.54323794
11.76205794	0.001916638	2.73	0.110114902	1.909945261	0.980080973	2.73	0.540352453
11.75600278	0.002013714	2.74	0.11130874	1.893005613	0.982366739	2.74	0.5375435
11.74994763	0.00209148	2.75	0.112736415	1.876065966	0.984658998	2.75	0.534809882
11.74389247	0.002148876	2.76	0.114409189	1.859126318	0.98679885	2.76	0.532150403
11.73783731	0.002185312	2.77	0.116340069	1.842186671	0.988693124	2.77	0.529563898
11.73178216	0.00220068	2.78	0.118543938	1.825247023	0.990346231	2.78	0.527049258
11.725727	0.002195347	2.79	0.121037689	1.808307376	0.991841529	2.79	0.524605447
11.71967185	0.002170132	2.8	0.123840377	1.791367728	0.993284131	2.8	0.522231523
11.71361669	0.002126292	2.81	0.126973376	1.774428081	0.994736152	2.81	0.519926652
11.70756154	0.002065473	2.82	0.130460547	1.757488433	0.996178055	2.82	0.517690119
11.70150638	0.001989665	2.83	0.134328394	1.740548785	0.997514942	2.83	0.515521329
11.69545123	0.001901156	2.84	0.138606219	1.723609138	0.998622581	2.84	0.513419787
11.68939607	0.001802463	2.85	0.143326249	1.70666949	0.999407445	2.85	0.51138506
11.68334091	0.001696286	2.86	0.14852372	1.689729843	0.999848595	2.86	0.509416723
11.67728576	0.001585406	2.87	0.154236889	1.672790195	1	2.87	0.507514293
11.6712306	0.001472655	2.88	0.160506947	1.655850548	0.999953629	2.88	0.505677163
11.66517545	0.001360833	2.89	0.167377766	1.6389109	0.999784672	2.89	0.503904546
11.65912029	0.00125263	2.9	0.174895437	1.621971253	0.999509256	2.9	0.502195444
11.65306514	0.001150589	2.91	0.183107492	1.605031605	0.999077385	2.91	0.500548652
11.64700998	0.001057027	2.92	0.192061718	1.588091958	0.998404413	2.92	0.49896278
11.64095483	0.000974003	2.93	0.201804404	1.57115231	0.997422951	2.93	0.497436316
11.63489967	0.000903259	2.94	0.212377885	1.554212662	0.996126334	2.94	0.495967693
11.62884451	0.000846212	2.95	0.22381715	1.537273015	0.994579301	2.95	0.494555363
11.62278936	0.000803908	2.96	0.236145346	1.520333367	0.992889456	2.96	0.493197853
11.6167342	0.00077701	2.97	0.249367938	1.50339372	0.991154316	2.97	0.491893797
11.61067905	0.000765808	2.98	0.263465412	1.486454072	0.98941187	2.98	0.490641929
11.60462389	0.000770225	2.99	0.278384459	1.469514425	0.987620904	2.99	0.489441047
11.59856874	0.000789815	3	0.294027866	1.452574777	0.985681642	3	0.488289946
11.59251358	0.000823803	3.01	0.310243671	1.43563513	0.983486373	3.01	0.487187345
11.58645842	0.00087112	3.02	0.326814652	1.418695482	0.980974357	3.02	0.486131814
11.58040327	0.000930433	3.03	0.343449906	1.401755835	0.978163909	3.03	0.485121731
11.57434811	0.001000204	3.04	0.359780901	1.384816187	0.975146817	3.04	0.484155263
11.56829296	0.001078728	3.05	0.375364919	1.367876539	0.972049912	3.05	0.483230386
11.5622378	0.001164199	3.06	0.38969877	1.350936892	0.968984699	3.06	0.482344939
11.55618265	0.001254746	3.07	0.402244764	1.333997244	0.966010492	3.07	0.481496703
11.55012749	0.001348512	3.08	0.412468928	1.317057597	0.963127607	3.08	0.480683491
11.54407234	0.001443695	3.09	0.419888433	1.300117949	0.960300305	3.09	0.479903244
11.53801718	0.001538603	3.1	0.424121876	1.283178302	0.957493807	3.1	0.47915411
11.53196202	0.00163168	3.11	0.424933631	1.266238654	0.954703832	3.11	0.478434504
11.52590687	0.001721577	3.12	0.422263169	1.249299007	0.951963241	3.12	0.477743135
11.51985171	0.001807171	3.13	0.416232794	1.232359359	0.949324297	3.13	0.477079007
11.51379656	0.001887575	3.14	0.407131971	1.215419711	0.946828457	3.14	0.476441382
11.5077414	0.001962189	3.15	0.395381879	1.198480064	0.94448124	3.15	0.475829739
11.50168625	0.002030676	3.16	0.381487949	1.181540416	0.942244813	3.16	0.475243708
11.49563109	0.002092979	3.17	0.365989656	1.164600769	0.940049436	3.17	0.474683015
11.48957594	0.00214931	3.18	0.349415716	1.147661121	0.937814035	3.18	0.474147423
11.48352078	0.002200133	3.19	0.332249922	1.130721474	0.935462464	3.19	0.473636693
11.47746562	0.002246139	3.2	0.314909525	1.113781826	0.932927692	3.2	0.473150543
11.47141047	0.002288207	3.21	0.297735359	1.096842179	0.930146671	3.21	0.472688617
11.46535531	0.002327385	3.22	0.280991288	1.079902531	0.927057372	3.22	0.47225045
11.45930016	0.002364827	3.23	0.264870005	1.062962884	0.923609508	3.23	0.471835428
11.453245	0.002401767	3.24	0.249502413	1.046023236	0.919791064	3.24	0.471442746
11.44718985	0.002439461	3.25	0.234968406	1.029083588	0.91565911	3.25	0.471071373
11.44113469	0.00247914	3.26	0.221307551	1.012143941	0.911353846	3.26	0.470720018
11.43507953	0.002521966	3.27	0.20852879	0.995204293	0.907076678	3.27	0.470387133
11.42902438	0.002568995	3.28	0.196618733	0.978264646	0.903027873	3.28	0.470070933
11.42296922	0.002621133	3.29	0.185548439	0.961324998	0.899320383	3.29	0.46976946
11.41691407	0.002679086	3.3	0.175278766	0.944385351	0.895903269	3.3	0.469480653
11.41085891	0.00274336	3.31	0.165764457	0.927445703	0.892531176	3.31	0.469202442
11.40480376	0.002814221	3.32	0.156957179	0.910506056	0.888801576	3.32	0.46893283
11.3987486	0.002891682	3.33	0.148807712	0.893566408	0.884254947	3.33	0.468669965
11.39269345	0.002975504	3.34	0.141267481	0.876626761	0.878506146	3.34	0.46841219
11.38663829	0.003065205	3.35	0.134289582	0.859687113	0.871360551	3.35	0.468158054
11.38058313	0.003160051	3.36	0.127829429	0.842747465	0.862873601	3.36	0.467906316
11.37452798	0.0032591	3.37	0.121845132	0.825807818	0.853334465	3.37	0.467655912
11.36847282	0.003361207	3.38	0.116297674	0.80886817	0.843183939	3.38	0.467405916
11.36241767	0.003465087	3.39	0.111150952	0.791928523	0.832899869	3.39	0.467155491
11.35636251	0.003569323	3.4	0.106371725	0.774988875	0.822890647	3.4	0.466903837
11.35030736	0.003672437	3.41	0.1019295	0.758049228	0.813427425	3.41	0.466650152
11.3442522	0.003772933	3.42	0.097796383	0.74110958	0.804625046	3.42	0.466393592
11.33819705	0.003869339	3.43	0.09394691	0.724169933	0.796461725	3.43	0.466133251
11.33214189	0.003960272	3.44	0.090357868	0.707230285	0.788817348	3.44	0.465868141
11.32608673	0.004044483	3.45	0.087008115	0.690290638	0.781512879	3.45	0.465597191
11.32003158	0.004120903	3.46	0.083878407	0.67335099	0.774343914	3.46	0.465319246
11.31397642	0.004188699	3.47	0.080951231	0.656411342	0.767111559	3.47	0.465033076
11.30792127	0.004247306	3.48	0.07821065	0.639471695	0.759656226	3.48	0.464737389
11.30186611	0.004296461	3.49	0.075642159	0.622532047	0.751893251	3.49	0.464430842
11.29581096	0.004336243	3.5	0.073232548	0.6055924	0.743838745	3.5	0.464112051
11.2897558	0.004367069	3.51	0.070969784	0.588652752	0.735608512	3.51	0.463779608
11.28370064	0.004389725	3.52	0.068842896	0.571713105	0.727378276	3.52	0.463432095
11.27764549	0.004405353	3.53	0.066841876	0.554773457	0.719309987	3.53	0.463068104
11.27159033	0.004415449	3.54	0.064957587	0.53783381	0.711468497	3.54	0.462686265
11.26553518	0.004421845	3.55	0.063181681	0.520894162	0.70376463	3.55	0.462285276
11.25948002	0.004426677	3.56	0.061506521	0.503954515	0.695955783	3.56	0.461863942
11.25342487	0.004432347	3.57	0.059925117	0.487014867	0.687713395	3.57	0.461421196
11.24736971	0.004441498	3.58	0.058431065	0.470075219	0.678736745	3.58	0.460956116
11.24131456	0.004456944	3.59	0.057018491	0.453135572	0.668868823	3.59	0.460467925
11.2352594	0.00448162	3.6	0.055682001	0.436195924	0.658165106	3.6	0.459955966
11.22920424	0.004518534	3.61	0.054416642	0.419256277	0.646883977	3.61	0.459419663
11.22314909	0.004570694	3.62	0.053217854	0.402316629	0.635400997	3.62	0.458858469
11.21709393	0.004641051	3.63	0.052081442	0.385376982	0.624082924	3.63	0.458271821
11.21103878	0.004732444	3.64	0.051003536	0.368437334	0.613174856	3.64	0.457659087
11.20498362	0.004847537	3.65	0.04998057	0.351497687	0.602746918	3.65	0.457019541
11.19892847	0.004988763	3.66	0.049009249	0.334558039	0.592718174	3.66	0.456352348
11.19287331	0.005158274	3.67	0.048086528	0.317618392	0.582939502	3.67	0.455656564
11.18681815	0.005357913	3.68	0.047209591	0.300678744	0.573291002	3.68	0.454931148
11.180763	0.005589161	3.69	0.04637583	0.283739096	0.563746068	3.69	0.454174991
11.17470784	0.005853128	3.7	0.045582829	0.266799449	0.554374323	3.7	0.453386946
11.16865269	0.006150533	3.71	0.044828346	0.249859801	0.545288346	3.71	0.452565869
11.16259753	0.006481695	3.72	0.044110302	0.232920154	0.536567807	3.72	0.451710667
11.15654238	0.006846538	3.73	0.043426764	0.215980506	0.528204472	3.73	0.450820343
11.15048722	0.007244617	3.74	0.042775935	0.199040859	0.520098257	3.74	0.449894043
11.14443207	0.007675125	3.75	0.042156144	0.182101211	0.512105739	3.75	0.448931088
11.13837691	0.008136943	3.76	0.041565834	0.165161564	0.504113753	3.76	0.44793099
11.13232175	0.008628674	3.77	0.041003556	0.148221916	0.496097308	3.77	0.446893459
11.1262666	0.009148688	3.78	0.040467958	0.131282268	0.488129799	3.78	0.445818381
11.12021144	0.009695197	3.79	0.039957779	0.114342621	0.480339618	3.79	0.444705804
11.11415629	0.010266286	3.8	0.039471842	0.097402973	0.472836562	3.8	0.443555892
11.10810113	0.010859997	3.81	0.039009046	0.080463326	0.465647944	3.81	0.442368893
11.10204598	0.01147438	3.82	0.038568366	0.063523678	0.458699721	3.82	0.441145096
11.09599082	0.012107572	3.83	0.03814884	0.046584031	0.451853722	3.83	0.439884799
11.08993567	0.01275784	3.84	0.037749569	0.029644383	0.444982032	3.84	0.438588289
11.08388051	0.013423647	3.85	0.037369714	0.012704736	0.438038926	3.85	0.437255837
11.07782535	0.014103707	3.86	0.037008487	-0.004234912	0.431091077	3.86	0.435887716
11.0717702	0.01479702	3.87	0.036665152	-0.021174559	0.424287959	3.87	0.434484233
11.06571504	0.01550293	3.88	0.036339018	-0.038114207	0.417785606	3.88	0.433045767
11.05965989	0.016221128	3.89	0.036029439	-0.055053855	0.411661795	3.89	0.431572801
11.05360473	0.016951694	3.9	0.035735809	-0.071993502	0.405866413	3.9	0.430065936
11.04754958	0.017695093	3.91	0.03545756	-0.08893315	0.400233744	3.91	0.428525871
11.04149442	0.018452185	3.92	0.035194162	-0.105872797	0.394552699	3.92	0.426953352
11.03543926	0.019224202	3.93	0.034945115	-0.122812445	0.388661718	3.93	0.425349099
11.02938411	0.02001274	3.94	0.034709953	-0.139752092	0.38252255	3.94	0.42371372
11.02332895	0.020819721	3.95	0.034488239	-0.15669174	0.376237353	3.95	0.422047647
11.0172738	0.021647358	3.96	0.034279563	-0.173631387	0.370001373	3.96	0.420351085
11.01121864	0.022498108	3.97	0.034083543	-0.190571035	0.364014667	3.97	0.418624009
11.00516349	0.023374624	3.98	0.033899819	-0.207510682	0.358395485	3.98	0.416866197
10.99910833	0.024279692	3.99	0.033728058	-0.22445033	0.353135477	3.99	0.415077288
10.99305318	0.025216179	4	0.033567946	-0.241389978	0.348115162	4	0.413256858
10.98699802	0.026186965	4.01	0.033419192	-0.258329625	0.343168041	4.01	0.411404503
10.98094286	0.027194886	4.02	0.033281523	-0.275269273	0.338159121	4.02	0.409519909
10.97488771	0.028242676	4.03	0.033154687	-0.29220892	0.333038874	4.03	0.40760292
10.96883255	0.029332899	4.04	0.033038449	-0.309148568	0.327848789	4.04	0.405653579
10.9627774	0.030467919	4.05	0.03293259	-0.326088215	0.322680678	4.05	0.403672163
10.95672224	0.03164983	4.06	0.03283691	-0.343027863	0.317615173	4.06	0.401659184
10.95066709	0.032880446	4.07	0.032751223	-0.35996751	0.312673904	4.07	0.399615388
10.94461193	0.034161237	4.08	0.032675357	-0.376907158	0.307810169	4.08	0.397541719
10.93855678	0.035493346	4.09	0.032609157	-0.393846805	0.302941188	4.09	0.395439286
10.93250162	0.036877543	4.1	0.032552479	-0.410786453	0.298002479	4.1	0.393309305
10.92644646	0.038314245	4.11	0.032505195	-0.427726101	0.292993691	4.11	0.391153042
10.92039131	0.039803518	4.12	0.032467188	-0.444665748	0.287990551	4.12	0.388971744
10.91433615	0.041345093	4.13	0.032438355	-0.461605396	0.283116259	4.13	0.386766575
10.908281	0.042938388	4.14	0.032418604	-0.478545043	0.278487232	4.14	0.384538558
10.90222584	0.044582558	4.15	0.032407855	-0.495484691	0.274161257	4.15	0.382288534
10.89617069	0.046276514	4.16	0.032406039	-0.512424338	0.270114427	4.16	0.380017144
10.89011553	0.04801897	4.17	0.0324131	-0.529363986	0.266257939	4.17	0.377724857
10.88406037	0.049808518	4.18	0.03242899	-0.546303633	0.262485173	4.18	0.37541202
10.87800522	0.051643647	4.19	0.032453675	-0.563243281	0.258724846	4.19	0.373078942
10.87195006	0.053522819	4.2	0.032487129	-0.580182928	0.254973751	4.2	0.370725986
10.86589491	0.055444506	4.21	0.032529339	-0.597122576	0.251294329	4.21	0.368353652
10.85983975	0.057407254	4.22	0.032580299	-0.614062224	0.247780602	4.22	0.36596264
10.8537846	0.0594097	4.23	0.032640017	-0.631001871	0.244511477	4.23	0.363553873
10.84772944	0.061450652	4.24	0.032708509	-0.647941519	0.241515289	4.24	0.361128474
10.84167429	0.063529083	4.25	0.032785801	-0.664881166	0.238762031	4.25	0.35868771
10.83561913	0.065644174	4.26	0.032871929	-0.681820814	0.236183997	4.26	0.356232904
10.82956397	0.067795326	4.27	0.032966942	-0.698760461	0.233711156	4.27	0.353765338
10.82350882	0.069982159	4.28	0.033070896	-0.715700109	0.231300819	4.28	0.351286163
10.81745366	0.072204513	4.29	0.033183859	-0.732639756	0.228946134	4.29	0.34879633
10.81139851	0.074462424	4.3	0.033305909	-0.749579404	0.22666023	4.3	0.346296557
10.80534335	0.076756096	4.31	0.033437134	-0.766519052	0.224446425	4.31	0.34378732
10.7992882	0.079085878	4.32	0.033577634	-0.783458699	0.222271692	4.32	0.341268889
10.79323304	0.081452198	4.33	0.033727519	-0.800398347	0.220058029	4.33	0.338741375
10.78717788	0.083855523	4.34	0.03388691	-0.817337994	0.217696062	4.34	0.33620481
10.78112273	0.086296288	4.35	0.034055941	-0.834277642	0.215073476	4.35	0.333659215
10.77506757	0.088774827	4.36	0.034234755	-0.851217289	0.212103999	4.36	0.33110468
10.76901242	0.091291315	4.37	0.03442351	-0.868156937	0.208744094	4.37	0.328541412
10.76295726	0.093845674	4.38	0.034622373	-0.885096584	0.204992728	4.38	0.325969768
10.75690211	0.096437515	4.39	0.034831526	-0.902036232	0.200879488	4.39	0.32339026
10.75084695	0.099066055	4.4	0.035051165	-0.918975879	0.196451872	4.4	0.320803527
10.7447918	0.101730044	4.41	0.035281496	-0.935915527	0.191771025	4.41	0.3182103
10.73873664	0.104427715	4.42	0.035522742	-0.952855175	0.186917396	4.42	0.315611355
10.73268148	0.107156709	4.43	0.035775141	-0.969794822	0.181999105	4.43	0.313007484
10.72662633	0.109914041	4.44	0.036038942	-0.98673447	0.177151563	4.44	0.310399483
10.72057117	0.112696053	4.45	0.036314416	-1.003674117	0.172520312	4.45	0.307788172
10.71451602	0.115498382	4.46	0.036601844	-1.020613765	0.168228553	4.46	0.305174433
10.70846086	0.118315952	4.47	0.036901529	-1.037553412	0.164341257	4.47	0.302559265
10.70240571	0.121142981	4.48	0.03721379	-1.05449306	0.160842873	4.48	0.299943836
10.69635055	0.123972968	4.49	0.037538965	-1.071432707	0.157641899	4.49	0.29732951
10.6902954	0.126798744	4.5	0.037877412	-1.088372355	0.154604111	4.5	0.294717857
10.68424024	0.129612493	4.51	0.038229508	-1.105312002	0.151602462	4.51	0.292110613
10.67818508	0.132405817	4.52	0.038595655	-1.12225165	0.148562757	4.52	0.289509615
10.67212993	0.135169793	4.53	0.038976274	-1.139191298	0.14548526	4.53	0.286916704
10.66607477	0.137895046	4.54	0.039371813	-1.156130945	0.142432851	4.54	0.284333624
10.66001962	0.140571851	4.55	0.039782744	-1.173070593	0.139492228	4.55	0.281761917
10.65396446	0.143190208	4.56	0.040209566	-1.19001024	0.136727008	4.56	0.279202849
10.64790931	0.145739953	4.57	0.040652806	-1.206949888	0.134145281	4.57	0.276657364
10.64185415	0.148210864	4.58	0.041113022	-1.223889535	0.131696379	4.58	0.274126089
10.63579899	0.150592766	4.59	0.041590802	-1.240829183	0.129297052	4.59	0.27160937
10.62974384	0.152875651	4.6	0.042086768	-1.25776883	0.126872665	4.6	0.269107354
10.62368868	0.155049769	4.61	0.042601577	-1.274708478	0.124392016	4.61	0.266620077
10.61763353	0.157105754	4.62	0.043135925	-1.291648125	0.12187853	4.62	0.264147572
10.61157837	0.159034708	4.63	0.043690547	-1.308587773	0.119393273	4.63	0.261689961
10.60552322	0.160828303	4.64	0.04426622	-1.325527421	0.11699986	4.64	0.259247516
10.59946806	0.162478866	4.65	0.044863768	-1.342467068	0.114730787	4.65	0.256820702
10.59341291	0.163979456	4.66	0.045484061	-1.359406716	0.112573082	4.66	0.254410167
10.58735775	0.165323922	4.67	0.046128021	-1.376346363	0.110480683	4.67	0.252016711
10.58130259	0.166506958	4.68	0.046796626	-1.393286011	0.108406083	4.68	0.249641233
10.57524744	0.167524149	4.69	0.047490909	-1.410225658	0.106333187	4.69	0.247284658
10.56919228	0.168371993	4.7	0.04821197	-1.427165306	0.104292233	4.7	0.244947886
10.56313713	0.169047907	4.71	0.048960972	-1.444104953	0.102347115	4.71	0.242631732
10.55708197	0.169550243	4.72	0.049739151	-1.461044601	0.100560248	4.72	0.240336907
10.55102682	0.16987826	4.73	0.05054782	-1.477984248	0.098952871	4.73	0.238064005
10.54497166	0.170032116	4.74	0.051388372	-1.494923896	0.097482366	4.74	0.23581351
10.53891651	0.170012814	4.75	0.052262291	-1.511863544	0.096050307	4.75	0.233585816
10.53286135	0.169822177	4.76	0.053171152	-1.528803191	0.094539961	4.76	0.231381248
10.52680619	0.169462784	4.77	0.054116635	-1.545742839	0.092866368	4.77	0.229200082
10.52075104	0.168937902	4.78	0.055100526	-1.562682486	0.091014976	4.78	0.227042562
10.51469588	0.168251447	4.79	0.056124734	-1.579622134	0.089049267	4.79	0.224908915
10.50864073	0.167407883	4.8	0.057191289	-1.596561781	0.087082446	4.8	0.222799357
10.50258557	0.166412169	4.81	0.058302361	-1.613501429	0.085225844	4.81	0.220714111
10.49653042	0.165269683	4.82	0.059460269	-1.630441076	0.083538462	4.82	0.218653412
10.49047526	0.163986149	4.83	0.060667491	-1.647380724	0.082002155	4.83	0.216617527
10.4844201	0.162567565	4.84	0.061926677	-1.664320371	0.080534823	4.84	0.214606771
10.47836495	0.161020143	4.85	0.063240666	-1.681260019	0.079035604	4.85	0.212621528
10.47230979	0.159350241	4.86	0.0646125	-1.698199667	0.077440265	4.86	0.210662274
10.46625464	0.157564311	4.87	0.066045441	-1.715139314	0.075759344	4.87	0.208729582
10.46019948	0.155668855	4.88	0.067542992	-1.732078962	0.074079541	4.88	0.206824135
10.45414433	0.15367037	4.89	0.069108916	-1.749018609	0.072526173	4.89	0.204946705
10.44808917	0.15157532	4.9	0.070747259	-1.765958257	0.071203405	4.9	0.20309813
10.44203402	0.149390108	4.91	0.072462377	-1.782897904	0.070140112	4.91	0.201279276
10.43597886	0.14712106	4.92	0.074258964	-1.799837552	0.069267407	4.92	0.199490987
10.4299237	0.144774396	4.93	0.07614208	-1.816777199	0.068439784	4.93	0.197734035
10.42386855	0.142356235	4.94	0.078117189	-1.833716847	0.067491836	4.94	0.196009079
10.41781339	0.139872593	4.95	0.080190193	-1.850656495	0.066306363	4.95	0.194316632
10.41175824	0.137329371	4.96	0.082367478	-1.867596142	0.064864118	4.96	0.192657036
10.40570308	0.134732387	4.97	0.084655957	-1.88453579	0.063253629	4.97	0.191030466
10.39964793	0.132087356	4.98	0.087063122	-1.901475437	0.061636996	4.98	0.189436935
10.39359277	0.129399921	4.99	0.0895971	-1.918415085	0.060186473	4.99	0.187876327
10.38753761	0.126675659	5	0.092266718	-1.935354732	0.059018576	5	0.186348432
10.38148246	0.123920094	5.01	0.09508157	-1.95229438	0.058152456	5.01	0.184852992
10.3754273	0.121138704	5.02	0.098052096	-1.969234027	0.057507689	5.02	0.183389741
10.36937215	0.118336929	5.03	0.101189668	-1.986173675	0.056939561	5.03	0.181958445
10.36331699	0.115520186	5.04	0.104506682	-2.003113322	0.056294952	5.04	0.18055893
10.35726184	0.112693861	5.05	0.108016664	-2.02005297	0.055465216	5.05	0.179191095
10.35120668	0.109863308	5.06	0.111734387	-2.036992618	0.054416448	5.06	0.177854922
10.34515153	0.107033848	5.07	0.115675998	-2.053932265	0.053189145	5.07	0.17655047
10.33909637	0.104210751	5.08	0.119859158	-2.070871913	0.051872607	5.08	0.175277874
10.33304121	0.101399234	5.09	0.124303197	-2.08781156	0.05056853	5.09	0.174037326
10.32698606	0.098604421	5.1	0.129029281	-2.104751208	0.049359764	5.1	0.172829067
10.3209309	0.095831341	5.11	0.134060595	-2.121690855	0.048294241	5.11	0.171653358
10.31487575	0.093084883	5.12	0.139422542	-2.138630503	0.047385389	5.12	0.170510464
10.30882059	0.090369785	5.13	0.145142952	-2.15557015	0.046622474	5.13	0.169400623
10.30276544	0.087690589	5.14	0.151252302	-2.172509798	0.045982035	5.14	0.168324019
10.29671028	0.085051603	5.15	0.157783949	-2.189449445	0.045433977	5.15	0.167280756
10.29065513	0.082456898	5.16	0.164774357	-2.206389093	0.044941865	5.16	0.166270843
10.28459997	0.079910236	5.17	0.172263322	-2.223328741	0.044461719	5.17	0.165294176
10.27854481	0.077415075	5.18	0.180294177	-2.240268388	0.043944946	5.18	0.164350538
10.27248966	0.074974512	5.19	0.188913953	-2.257208036	0.043348344	5.19	0.163439603
10.2664345	0.072591291	5.2	0.198173479	-2.274147683	0.042648642	5.2	0.16256095
10.26037935	0.07026775	5.21	0.208127379	-2.291087331	0.04185482	5.21	0.161714089
10.25432419	0.068005838	5.22	0.21883391	-2.308026978	0.041010662	5.22	0.160898498
10.24826904	0.065807081	5.23	0.230354593	-2.324966626	0.040183585	5.23	0.160113658
10.24221388	0.063672587	5.24	0.242753528	-2.341906273	0.039442056	5.24	0.159359098
10.23615872	0.061603069	5.25	0.256096292	-2.358845921	0.038829964	5.25	0.158634431
10.23010357	0.059598819	5.26	0.270448284	-2.375785568	0.038348605	5.26	0.15793938
10.22404841	0.057659758	5.27	0.285872333	-2.392725216	0.037954506	5.27	0.157273794
10.21799326	0.055785442	5.28	0.302425388	-2.409664864	0.037574851	5.28	0.156637651
10.2119381	0.053975087	5.29	0.320154065	-2.426604511	0.037134682	5.29	0.156031051
10.20588295	0.052227613	5.3	0.339088862	-2.443544159	0.036585046	5.3	0.155454202
10.19982779	0.050541682	5.31	0.359236895	-2.460483806	0.035920586	5.31	0.154907405
10.19377264	0.048915728	5.32	0.380573126	-2.477423454	0.035179761	5.32	0.154391031
10.18771748	0.04734801	5.33	0.403030332	-2.494363101	0.034428072	5.33	0.153905509
10.18166232	0.04583666	5.34	0.426488381	-2.511302749	0.033731725	5.34	0.153451302
10.17560717	0.044379716	5.35	0.450763974	-2.528242396	0.033132838	5.35	0.153028885
10.16955201	0.042975181	5.36	0.475602598	-2.545182044	0.032636095	5.36	0.15263872
10.16349686	0.041621061	5.37	0.500675154	-2.562121691	0.032211558	5.37	0.15228122
10.1574417	0.040315407	5.38	0.525582123	-2.579061339	0.031811317	5.38	0.151956715
10.15138655	0.039056347	5.39	0.54986804	-2.596000987	0.031392023	5.39	0.15166542
10.14533139	0.037842134	5.4	0.573048038	-2.612940634	0.030933288	5.4	0.151407413
10.13927624	0.036671146	5.41	0.594646042	-2.629880282	0.030444239	5.41	0.151182629
10.13322108	0.03554194	5.42	0.61424109	-2.646819929	0.029956092	5.42	0.150990872
10.12716592	0.034453243	5.43	0.63151494	-2.663759577	0.029504698	5.43	0.150831843
10.12111077	0.033403967	5.44	0.646291836	-2.680699224	0.029111539	5.44	0.150705178
10.11505561	0.032393216	5.45	0.658561241	-2.697638872	0.028772007	5.45	0.150610493
10.10900046	0.031420272	5.46	0.668477209	-2.714578519	0.028456555	5.46	0.150547415
10.1029453	0.03048459	5.47	0.676333011	-2.731518167	0.028124394	5.47	0.150515613
10.09689015	0.029585775	5.48	0.682515151	-2.748457815	0.027743564	5.48	0.150514811
10.09083499	0.028723563	5.49	0.687445058	-2.765397462	0.027308006	5.49	0.150544785
10.08477983	0.027897789	5.5	0.691518338	-2.78233711	0.026843302	5.5	0.150605354
10.07872468	0.027108362	5.51	0.695050628	-2.799276757	0.026397482	5.51	0.150696362
10.07266952	0.026355219	5.52	0.698236726	-2.816216405	0.026020079	5.52	0.150817656
10.06661437	0.025638305	5.53	0.701127063	-2.833156052	0.025738471	5.53	0.150969072
10.06055921	0.02495752	5.54	0.703623401	-2.8500957	0.025542308	5.54	0.151150435
10.05450406	0.024312693	5.55	0.705494084	-2.867035347	0.025384069	5.55	0.151361561
10.0484489	0.023703541	5.56	0.706407711	-2.883974995	0.025196763	5.56	0.151602283
10.04239375	0.023129649	5.57	0.705982228	-2.900914642	0.024921846	5.57	0.151872475
10.03633859	0.022590429	5.58	0.703843968	-2.91785429	0.024535159	5.58	0.152172083
10.03028343	0.0220851	5.59	0.699688567	-2.934793938	0.024058563	5.59	0.152501143
10.02422828	0.021612669	5.6	0.693333968	-2.951733585	0.023551065	5.6	0.152859785
10.01817312	0.021171932	5.61	0.684756161	-2.968673233	0.023082358	5.61	0.153248227
10.01211797	0.020761451	5.62	0.674101379	-2.98561288	0.022700586	5.62	0.153666747
10.00606281	0.020379567	5.63	0.661673523	-3.002552528	0.02240959	5.63	0.154115648
10.00000766	0.020024404	5.64	0.647901093	-3.019492175	0.022167416	5.64	0.154595225
9.993952501	0.019693887	5.65	0.633291812	-3.036431823	0.021908181	5.65	0.155105732
9.987897345	0.019385768	5.66	0.618384361	-3.05337147	0.021577812	5.66	0.155647367
9.981842189	0.019097645	5.67	0.603705253	-3.070311118	0.02116643	5.67	0.15622026
9.975787034	0.018826997	5.68	0.589735804	-3.087250765	0.02072035	5.68	0.156824482
9.969731878	0.018571242	5.69	0.576890807	-3.104190413	0.020325401	5.69	0.157460051
9.963676723	0.018327749	5.7	0.565507838	-3.121130061	0.020067025	5.7	0.158126955
9.957621567	0.018093907	5.71	0.555844562	-3.138069708	0.019985024	5.71	0.158825159
9.951566411	0.017867154	5.72	0.548080928	-3.155009356	0.020045245	5.72	0.159554622
9.945511256	0.017645046	5.73	0.542323344	-3.171949003	0.020144482	5.73	0.160315296
9.9394561	0.017425282	5.74	0.538608592	-3.188888651	0.020149911	5.74	0.16110712
9.933400945	0.017205756	5.75	0.53690598	-3.205828298	0.019957631	5.75	0.161930011
9.927345789	0.016984596	5.76	0.53711704	-3.222767946	0.019543897	5.76	0.162783845
9.921290633	0.01676021	5.77	0.539072805	-3.239707593	0.018983825	5.77	0.163668451
9.915235478	0.016531299	5.78	0.542529494	-3.256647241	0.018425719	5.78	0.164583606
9.909180322	0.016296899	5.79	0.547164209	-3.273586888	0.018029197	5.79	0.165529048
9.903125167	0.016056378	5.8	0.552573008	-3.290526536	0.017893252	5.8	0.166504498
9.897070011	0.015809469	5.81	0.558274347	-3.307466184	0.018006719	5.81	0.16750969
9.891014855	0.015556256	5.82	0.563721056	-3.324405831	0.018245507	5.82	0.168544406
9.8849597	0.015297174	5.83	0.568323456	-3.341345479	0.01842067	5.83	0.169608504
9.878904544	0.015032986	5.84	0.571484534	-3.358285126	0.01835829	5.84	0.170701936
9.872849388	0.01476477	5.85	0.572645356	-3.375224774	0.017976749	5.85	0.171824748
9.866794233	0.014493891	5.86	0.571335553	-3.392164421	0.017326837	5.86	0.172977065
9.860739077	0.01422194	5.87	0.567220772	-3.409104069	0.016575697	5.87	0.174159051
9.854683922	0.013950729	5.88	0.560137884	-3.426043716	0.01594031	5.88	0.175370869
9.848628766	0.01368221	5.89	0.550110256	-3.442983364	0.015598653	5.89	0.176612631
9.84257361	0.013418436	5.9	0.537339568	-3.459923011	0.015616854	5.9	0.177884354
9.836518455	0.013161514	5.91	0.522176055	-3.476862659	0.015923523	5.91	0.179185934
9.830463299	0.012913528	5.92	0.50507382	-3.493802307	0.016341673	5.92	0.180517137
9.824408144	0.012676506	5.93	0.486540313	-3.510741954	0.016663165	5.93	0.181877607
9.818352988	0.012452349	5.94	0.467088769	-3.527681602	0.016732657	5.94	0.183266901
9.812297832	0.012242789	5.95	0.447199921	-3.544621249	0.01650501	5.95	0.184684522
9.806242677	0.01204933	5.96	0.427295986	-3.561560897	0.016053224	5.96	0.186129977
9.800187521	0.011873216	5.97	0.407726913	-3.578500544	0.015526754	5.97	0.187602818
9.794132366	0.011715385	5.98	0.388766885	-3.595440192	0.01508174	5.98	0.189102686
9.78807721	0.011576453	5.99	0.370618185	-3.612379839	0.014815671	5.99	0.190629343
9.782022054	0.011456672	6	0.353419532	-3.629319487	0.014734547	6	0.192182689
9.775966899	0.011355938	6.01	0.337256483	-3.646259134	0.01476412	6.01	0.193762762
9.769911743	0.011273774	6.02	0.322172175	-3.663198782	0.014795858	6.02	0.195369736
9.763856588	0.011209343	6.03	0.308177334	-3.68013843	0.01474336	6.03	0.197003898
9.757801432	0.011161455	6.04	0.295258992	-3.697078077	0.014582026	6.04	0.198665635
9.751746276	0.011128594	6.05	0.283387709	-3.714017725	0.014354786	6.05	0.200355398
9.745691121	0.011108955	6.06	0.272523335	-3.730957372	0.014143701	6.06	0.202073683
9.739635965	0.011100471	6.07	0.262619457	-3.74789702	0.014023464	6.07	0.203820993
9.73358081	0.011100864	6.08	0.253626736	-3.764836667	0.014020095	6.08	0.205597811
9.727525654	0.011107708	6.09	0.245495341	-3.781776315	0.014094604	6.09	0.207404569
9.721470498	0.011118458	6.1	0.238176676	-3.798715962	0.014158512	6.1	0.209241612
9.715415343	0.011130543	6.11	0.231624559	-3.81565561	0.014113316	6.11	0.211109174
9.709360187	0.011141395	6.12	0.225795995	-3.832595258	0.01389535	6.12	0.213007357
9.703305032	0.011148529	6.13	0.220651664	-3.849534905	0.013505947	6.13	0.214936118
9.697249876	0.011149589	6.14	0.216156182	-3.866474553	0.013014145	6.14	0.216895273
9.69119472	0.011142428	6.15	0.212278235	-3.8834142	0.012531345	6.15	0.218884509
9.685139565	0.011125134	6.16	0.2089906	-3.900353848	0.012169098	6.16	0.220903403
9.679084409	0.011096088	6.17	0.206270126	-3.917293495	0.011997275	6.17	0.22295146
9.673029253	0.01105401	6.18	0.204097668	-3.934233143	0.012018804	6.18	0.225028147
9.666974098	0.010997982	6.19	0.202458016	-3.95117279	0.012169782	6.19	0.227132932
9.660918942	0.010927492	6.2	0.201339823	-3.968112438	0.012343843	6.2	0.229265323
9.654863787	0.010842422	6.21	0.200735548	-3.985052085	0.012431004	6.21	0.231424901
9.648808631	0.01074308	6.22	0.200641411	-4.001991733	0.012356732	6.22	0.23361135
9.642753475	0.01063018	6.23	0.201057372	-4.018931381	0.01210772	6.23	0.235824465
9.63669832	0.010504841	6.24	0.201987135	-4.035871028	0.011735968	6.24	0.238064151
9.630643164	0.010368551	6.25	0.203438171	-4.052810676	0.01134009	6.25	0.2403304
9.624588009	0.010223152	6.26	0.205421771	-4.069750323	0.011030423	6.26	0.242623256
9.618532853	0.010070789	6.27	0.20795311	-4.086689971	0.010889706	6.27	0.244942765
9.612477697	0.009913869	6.28	0.211051325	-4.103629618	0.010942809	6.28	0.24728892
9.606422542	0.009755005	6.29	0.214739604	-4.120569266	0.011146326	6.29	0.249661619
9.600367386	0.009596955	6.3	0.21904526	-4.137508913	0.011402429	6.3	0.252060626
9.594312231	0.009442567	6.31	0.223999774	-4.154448561	0.011592853	6.31	0.254485559
9.588257075	0.00929471	6.32	0.229638803	-4.171388208	0.011621271	6.32	0.256935895
9.582201919	0.009156213	6.33	0.236002077	-4.188327856	0.011448455	6.33	0.259410987
9.576146764	0.009029789	6.34	0.243133191	-4.205267504	0.011106451	6.34	0.261910088
9.570091608	0.008917988	6.35	0.251079176	-4.222207151	0.010685692	6.35	0.264432393
9.564036453	0.008823127	6.36	0.259889812	-4.239146799	0.010299602	6.36	0.266977064
9.557981297	0.008747246	6.37	0.269616555	-4.256086446	0.0100408	6.37	0.269543264
9.551926141	0.008692045	6.38	0.280310946	-4.273026094	0.009946851	6.38	0.272130186
9.545870986	0.00865885	6.39	0.292022349	-4.289965741	0.00998995	6.39	0.274737072
9.53981583	0.008648591	6.4	0.304794832	-4.306905389	0.010094484	6.4	0.277363224
9.533760675	0.008661763	6.41	0.31866297	-4.323845036	0.010174197	6.41	0.280008013
9.527705519	0.00869842	6.42	0.333646378	-4.340784684	0.010171669	6.42	0.282670867
9.521650363	0.008758164	6.43	0.349742802	-4.357724331	0.010081955	6.43	0.285351264
9.515595208	0.008840158	6.44	0.366919716	-4.374663979	0.009949814	6.44	0.288048717
9.509540052	0.008943137	6.45	0.385104564	-4.391603627	0.009842708	6.45	0.290762769
9.503484897	0.00906543	6.46	0.404174125	-4.408543274	0.00981353	6.46	0.29349299
9.497429741	0.009204992	6.47	0.423943983	-4.425482922	0.009872015	6.47	0.296238985
9.491374585	0.009359456	6.48	0.44415967	-4.442422569	0.009979197	6.48	0.299000415
9.48531943	0.009526163	6.49	0.464491784	-4.459362217	0.010067608	6.49	0.301777019
9.479264274	0.009702235	6.5	0.484537897	-4.476301864	0.010076549	6.5	0.304568635
9.473209119	0.009884611	6.51	0.503834186	-4.493241512	0.009983948	6.51	0.307375226
9.467153963	0.010070135	6.52	0.521879041	-4.510181159	0.009817828	6.52	0.310196887
9.461098807	0.010255602	6.53	0.538169095	-4.527120807	0.009640924	6.53	0.313033835
9.455043652	0.010437825	6.54	0.552245273	-4.544060454	0.009516003	6.54	0.315886387
9.448988496	0.010613701	6.55	0.563743103	-4.561000102	0.009469937	6.55	0.318754911
9.44293334	0.010780277	6.56	0.57243881	-4.57793975	0.009475813	6.56	0.321639768
9.436878185	0.010934798	6.57	0.578281876	-4.594879397	0.009463549	6.57	0.324541251
9.430823029	0.011074768	6.58	0.581406709	-4.611819045	0.009354942	6.58	0.327459524
9.424767874	0.011197991	6.59	0.582120454	-4.628758692	0.009106059	6.59	0.330394581
9.418712718	0.011302616	6.6	0.580869413	-4.64569834	0.008735365	6.6	0.33334621
9.412657562	0.011387169	6.61	0.578191029	-4.662637987	0.00832234	6.61	0.336313995
9.406602407	0.011450572	6.62	0.574660464	-4.679577635	0.007975588	6.62	0.339297324
9.400547251	0.011492161	6.63	0.570840099	-4.696517282	0.007784732	6.63	0.342295424
9.394492096	0.011511697	6.64	0.567237655	-4.71345693	0.007778739	6.64	0.345307407
9.38843694	0.011509356	6.65	0.564275282	-4.730396578	0.00791078	6.65	0.348332321
9.382381784	0.011485724	6.66	0.562269209	-4.747336225	0.008077315	6.66	0.351369208
9.376326629	0.011441765	6.67	0.56141787	-4.764275873	0.008162959	6.67	0.354417154
9.370271473	0.01137881	6.68	0.561795987	-4.78121552	0.008090697	6.68	0.357475324
9.364216318	0.011298509	6.69	0.563352658	-4.798155168	0.007854787	6.69	0.360542987
9.358161162	0.0112028	6.7	0.565912637	-4.815094815	0.007522253	6.7	0.363619524
9.352106006	0.011093849	6.71	0.569181364	-4.832034463	0.007203402	6.71	0.36670442
9.346050851	0.010974017	6.72	0.572755508	-4.84897411	0.007005586	6.72	0.369797252
9.339995695	0.010845791	6.73	0.57614151	-4.865913758	0.006990748	6.73	0.37289767
9.33394054	0.010711738	6.74	0.578784368	-4.882853405	0.007154048	6.74	0.376005371
9.327885384	0.01057445	6.75	0.580107508	-4.899793053	0.00743009	6.75	0.379120078
9.321830228	0.010436487	6.76	0.57956197	-4.916732701	0.007721066	6.76	0.382241527
9.315775073	0.010300318	6.77	0.576679857	-4.933672348	0.007932914	6.77	0.385369459
9.309719917	0.010168288	6.78	0.571124096	-4.950611996	0.00800472	6.78	0.388503622
9.303664762	0.01004256	6.79	0.562725421	-4.967551643	0.007922313	6.79	0.391643795
9.297609606	0.009925075	6.8	0.551499003	-4.984491291	0.007715143	6.8	0.394789816
9.29155445	0.009817532	6.81	0.537637285	-5.001430938	0.007441974	6.81	0.397941616
9.285499295	0.00972134	6.82	0.521480944	n/a	n/a	6.82	0.401099262
9.279444139	0.009637609	6.83	0.503474694	n/a	n/a	6.83	0.40426298
9.273388984	0.009567146	6.84	0.484117063	n/a	n/a	6.84	0.407433174
9.267333828	0.009510424	6.85	0.463912983	n/a	n/a	6.85	0.410610422
9.261278672	0.009467607	6.86	0.443335556	n/a	n/a	6.86	0.413795443
9.255223517	0.009438549	6.87	0.422800037	n/a	n/a	6.87	0.416989054
9.249168361	0.009422805	6.88	0.402650038	n/a	n/a	6.88	0.420192102
9.243113205	0.009419655	6.89	0.383153989	n/a	n/a	6.89	0.42340539
9.23705805	0.009428142	6.9	0.364508951	n/a	n/a	6.9	0.426629591
9.231002894	0.00944708	6.91	0.346848903	n/a	n/a	6.91	0.42986519
9.224947739	0.00947511	6.92	0.330255107	n/a	n/a	6.92	0.433112424
9.218892583	0.009510734	6.93	0.314766811	n/a	n/a	6.93	0.436371271
9.212837427	0.009552345	6.94	0.300391225	n/a	n/a	6.94	0.439641459
9.206782272	0.009598282	6.95	0.287112208	n/a	n/a	6.95	0.442922508
9.200727116	0.009646856	6.96	0.27489746	n/a	n/a	6.96	0.446213796
9.194671961	0.009696408	6.97	0.26370426	n/a	n/a	6.97	0.449514631
9.188616805	0.009745329	6.98	0.253483887	n/a	n/a	6.98	0.452824327
9.182561649	0.009792115	6.99	0.244184938	n/a	n/a	6.99	0.456142262
9.176506494	0.009835384	7	0.235755739	n/a	n/a	7	0.459467924
9.170451338	0.009873909	7.01	0.228146054	n/a	n/a	7.01	0.462800932
9.164396183	0.009906644	7.02	0.221308245	n/a	n/a	7.02	0.466141037
9.158341027	0.009932743	7.03	0.215198038	n/a	n/a	7.03	0.469488109
9.152285871	0.009951567	7.04	0.209774988	n/a	n/a	7.04	0.472842098
9.146230716	0.009962705	7.05	0.20500274	n/a	n/a	7.05	0.476202985
9.14017556	0.00996596	7.06	0.200849143	n/a	n/a	7.06	0.479570715
9.134120405	0.009961366	7.07	0.197286274	n/a	n/a	7.07	0.482945129
9.128065249	0.009949161	7.08	0.194290406	n/a	n/a	7.08	0.486325886
9.122010093	0.009929792	7.09	0.19184194	n/a	n/a	7.09	0.489712411
9.115954938	0.009903886	7.1	0.189925331	n/a	n/a	7.1	0.493103869
9.109899782	0.009872239	7.11	0.188529016	n/a	n/a	7.11	0.496499171
9.103844627	0.009835783	7.12	0.187645348	n/a	n/a	7.12	0.499897023
9.097789471	0.00979558	7.13	0.187270553	n/a	n/a	7.13	0.503295995
9.091734315	0.009752771	7.14	0.187404704	n/a	n/a	7.14	0.506694602
9.08567916	0.009708561	7.15	0.188051721	n/a	n/a	7.15	0.510091382
9.079624004	0.009664192	7.16	0.189219381	n/a	n/a	7.16	0.513484943
9.073568849	0.009620915	7.17	0.190919353	n/a	n/a	7.17	0.516873989
9.067513693	0.009579949	7.18	0.19316724	n/a	n/a	7.18	0.520257305
9.061458537	0.009542477	7.19	0.19598262	n/a	n/a	7.19	0.523633719
9.055403382	0.009509605	7.2	0.199389067	n/a	n/a	7.2	0.527002042
9.049348226	0.009482352	7.21	0.20341415	n/a	n/a	7.21	0.530360997
9.043293071	0.00946162	7.22	0.208089351	n/a	n/a	7.22	0.533709155
9.037237915	0.009448195	7.23	0.213449902	n/a	n/a	7.23	0.537044879
9.031182759	0.009442725	7.24	0.219534447	n/a	n/a	7.24	0.540366285
9.025127604	0.009445709	7.25	0.226384506	n/a	n/a	7.25	0.543671225
9.019072448	0.009457501	7.26	0.234043611	n/a	n/a	7.26	0.546957281
9.013017292	0.009478302	7.27	0.242556033	n/a	n/a	7.27	0.550221783
9.006962137	0.009508167	7.28	0.251964936	n/a	n/a	7.28	0.553461821
9.000906981	0.009547	7.29	0.262309806	n/a	n/a	7.29	0.556674264
8.994851826	0.009594581	7.3	0.273622944	n/a	n/a	7.3	0.559855767
8.98879667	0.009650552	7.31	0.28592482	n/a	n/a	7.31	0.563002766
8.982741514	0.009714442	7.32	0.29921809	n/a	n/a	7.32	0.566111453
8.976686359	0.009785683	7.33	0.313480135	n/a	n/a	7.33	0.569177741
8.970631203	0.009863621	7.34	0.328654105	n/a	n/a	7.34	0.572197214
8.964576048	0.009947529	7.35	0.344638708	n/a	n/a	7.35	0.575165091
8.958520892	0.010036625	7.36	0.361277343	n/a	n/a	7.36	0.578076203
8.952465736	0.01013009	7.37	0.378347725	n/a	n/a	7.37	0.580925
8.946410581	0.010227084	7.38	0.395553802	n/a	n/a	7.38	0.583705597
8.940355425	0.010326761	7.39	0.412522435	n/a	n/a	7.39	0.58641186
8.93430027	0.01042828	7.4	0.428807754	n/a	n/a	7.4	0.589037528
8.928245114	0.010530826	7.41	0.443906066	n/a	n/a	7.41	0.591576368
8.922189958	0.010633613	7.42	0.457283116	n/a	n/a	7.42	0.594022343
8.916134803	0.0107359	7.43	0.468413456	n/a	n/a	7.43	0.59636978
8.910079647	0.010837001	7.44	0.476828546	n/a	n/a	7.44	0.598613523
8.904024492	0.010936291	7.45	0.482166925	n/a	n/a	7.45	0.600749032
8.897969336	0.011033219	7.46	0.484217532	n/a	n/a	7.46	0.602772439
8.89191418	0.01112729	7.47	0.482947202	n/a	n/a	7.47	0.60468053
8.885859025	0.011218105	7.48	0.478506153	n/a	n/a	7.48	0.606470668
8.879803869	0.011305333	7.49	0.471210223	n/a	n/a	7.49	0.608140676
8.873748714	0.01138872	7.5	0.461503947	n/a	n/a	7.5	0.609688678
8.867693558	0.0114681	7.51	0.449912523	n/a	n/a	7.51	0.611112945
8.861638402	0.011543381	7.52	0.436991962	n/a	n/a	7.52	0.612411753
8.855583247	0.011614542	7.53	0.423285298	n/a	n/a	7.53	0.613583262
8.849528091	0.011681651	7.54	0.409289789	n/a	n/a	7.54	0.614625437
8.843472936	0.011744835	7.55	0.395436705	n/a	n/a	7.55	0.615536008
8.83741778	0.011804296	7.56	0.38208267	n/a	n/a	7.56	0.616312461
8.831362624	0.011860302	7.57	0.369510048	n/a	n/a	7.57	0.616952071
8.825307469	0.011913183	7.58	0.357933386	n/a	n/a	7.58	0.617451956
8.819252313	0.011963322	7.59	0.347509181	n/a	n/a	7.59	0.617809163
8.813197158	0.012011161	7.6	0.338346836	n/a	n/a	7.6	0.618020757
8.807142002	0.012057192	7.61	0.330519365	n/a	n/a	7.61	0.618083926
8.801086846	0.012101945	7.62	0.324072971	n/a	n/a	7.62	0.617996076
8.795031691	0.012145997	7.63	0.319035095	n/a	n/a	7.63	0.61775491
8.788976535	0.012189955	7.64	0.315420781	n/a	n/a	7.64	0.61735849
8.782921379	0.012234457	7.65	0.313237391	n/a	n/a	7.65	0.616805263
8.776866224	0.012280162	7.66	0.312487767	n/a	n/a	7.66	0.616094063
8.770811068	0.012327753	7.67	0.313171919	n/a	n/a	7.67	0.615224091
8.764755913	0.012377905	7.68	0.31528732	n/a	n/a	7.68	0.614194884
8.758700757	0.012431312	7.69	0.318827803	n/a	n/a	7.69	0.613006269
8.752645601	0.012488652	7.7	0.323781028	n/a	n/a	7.7	0.61165834
8.746590446	0.012550591	7.71	0.330124436	n/a	n/a	7.71	0.610151434
8.74053529	0.012617771	7.72	0.337819576	n/a	n/a	7.72	0.608486122
8.734480135	0.012690793	7.73	0.346804762	n/a	n/a	7.73	0.606663214
8.728424979	0.012770227	7.74	0.35698611	n/a	n/a	7.74	0.604683779
8.722369823	0.012856579	7.75	0.368227219	n/a	n/a	7.75	0.602549157
8.716314668	0.012950301	7.76	0.380338182	n/a	n/a	7.76	0.600260983
8.710259512	0.013051766	7.77	0.393065097	n/a	n/a	7.77	0.597821197
8.704204357	0.013161273	7.78	0.406081909	n/a	n/a	7.78	0.595232038
8.698149201	0.013279026	7.79	0.418987116	n/a	n/a	7.79	0.592496029
8.692094045	0.01340514	7.8	0.431308244	n/a	n/a	7.8	0.589615938
8.68603889	0.013539626	7.81	0.442516957	n/a	n/a	7.81	0.586594734
8.679983734	0.013682387	7.82	0.45205656	n/a	n/a	7.82	0.58343553
8.673928579	0.013833225	7.83	0.459381556	n/a	n/a	7.83	0.580141527
8.667873423	0.01399183	7.84	0.464005746	n/a	n/a	7.84	0.576715966
8.661818267	0.014157784	7.85	0.465552128	n/a	n/a	7.85	0.573162082
8.655763112	0.014330563	7.86	0.463795614	n/a	n/a	7.86	0.569483081
8.649707956	0.014509554	7.87	0.458689641	n/a	n/a	7.87	0.565682127
8.643652801	0.014694041	7.88	0.450370648	n/a	n/a	7.88	0.561762359
8.637597645	0.014883236	7.89	0.439139339	n/a	n/a	7.89	0.557726932
8.631542489	0.015076282	7.9	0.425423034	n/a	n/a	7.9	0.553579091
8.625487334	0.015272264	7.91	0.409727215	n/a	n/a	7.91	0.54932225
8.619432178	0.015470234	7.92	0.392585569	n/a	n/a	7.92	0.544960091
8.613377023	0.015669213	7.93	0.374516312	n/a	n/a	7.93	0.540496643
8.607321867	0.015868224	7.94	0.355989621	n/a	n/a	7.94	0.53593634
8.601266711	0.016066312	7.95	0.337407633	n/a	n/a	7.95	0.531284041
8.595211556	0.016262539	7.96	0.319095938	n/a	n/a	7.96	0.526545006
8.5891564	0.016456041	7.97	0.30130402	n/a	n/a	7.97	0.521724836
8.583101244	0.016646008	7.98	0.284211643	n/a	n/a	7.98	0.516829386
8.577046089	0.016831741	7.99	0.267938508	n/a	n/a	7.99	0.511864669
8.570990933	0.017012631	8	0.252555058	n/a	n/a	8	0.506836773
8.564935778	0.017188201	8.01	0.238093049	n/a	n/a	8.01	0.501751796
8.558880622	0.017358109	8.02	0.22455505	n/a	n/a	8.02	0.4966158
8.552825466	0.017522156	8.03	0.211922515	n/a	n/a	8.03	0.491434791
8.546770311	0.017680304	8.04	0.200162348	n/a	n/a	8.04	0.486214703
8.540715155	0.017832664	8.05	0.18923205	n/a	n/a	8.05	0.480961372
8.53466	0.017979522	8.06	0.179083641	n/a	n/a	8.06	0.475680501
8.528604844	0.018121317	8.07	0.169666557	n/a	n/a	8.07	0.470377603
8.522549688	0.018258644	8.08	0.160929731	n/a	n/a	8.08	0.465057931
8.516494533	0.018392252	8.09	0.152823033	n/a	n/a	8.09	0.459726404
8.510439377	0.018523027	8.1	0.145298228	n/a	n/a	8.1	0.454387551
8.504384222	0.018651983	8.11	0.138309576	n/a	n/a	8.11	0.449045467
8.498329066	0.018780246	8.12	0.131814166	n/a	n/a	8.12	0.443703811
8.49227391	0.018909038	8.13	0.125772067	n/a	n/a	8.13	0.438365829
8.486218755	0.019039658	8.14	0.120146344	n/a	n/a	8.14	0.433034415
8.480163599	0.019173464	8.15	0.11490299	n/a	n/a	8.15	0.427712186
8.474108444	0.019311855	8.16	0.110010803	n/a	n/a	8.16	0.422401562
8.468053288	0.019456243	8.17	0.105441226	n/a	n/a	8.17	0.417104851
8.461998132	0.01960804	8.18	0.101168168	n/a	n/a	8.18	0.411824309
8.455942977	0.019768641	8.19	0.097167825	n/a	n/a	8.19	0.406562191
8.449887821	0.019939403	8.2	0.093418493	n/a	n/a	8.2	0.401320777
8.443832666	0.020121632	8.21	0.089900392	n/a	n/a	8.21	0.39610237
8.43777751	0.020316568	8.22	0.086595502	n/a	n/a	8.22	0.390909293
8.431722354	0.020525375	8.23	0.083487396	n/a	n/a	8.23	0.385743865
8.425667199	0.02074914	8.24	0.080561103	n/a	n/a	8.24	0.380608384
8.419612043	0.020988859	8.25	0.077802966	n/a	n/a	8.25	0.375505102
8.413556888	0.021245438	8.26	0.075200526	n/a	n/a	8.26	0.370436222
8.407501732	0.0215197	8.27	0.072742403	n/a	n/a	8.27	0.365403887
8.401446576	0.021812391	8.28	0.070418194	n/a	n/a	8.28	0.360410185
8.395391421	0.022124172	8.29	0.068218389	n/a	n/a	8.29	0.355457153
8.389336265	0.022455646	8.3	0.066134275	n/a	n/a	8.3	0.35054677
8.38328111	0.022807366	8.31	0.064157873	n/a	n/a	8.31	0.345680959
8.377225954	0.023179843	8.32	0.062281859	n/a	n/a	8.32	0.34086157
8.371170798	0.023573571	8.33	0.060499511	n/a	n/a	8.33	0.336090358
8.365115643	0.023989032	8.34	0.058804649	n/a	n/a	8.34	0.331368956
8.359060487	0.02442672	8.35	0.057191587	n/a	n/a	8.35	0.326698835
8.353005331	0.024887156	8.36	0.055655088	n/a	n/a	8.36	0.322081277
8.346950176	0.025370901	8.37	0.054190323	n/a	n/a	8.37	0.317517342
8.34089502	0.025878573	8.38	0.052792836	n/a	n/a	8.38	0.31300785
8.334839865	0.026410849	8.39	0.051458509	n/a	n/a	8.39	0.308553381
8.328784709	0.026968495	8.4	0.050183533	n/a	n/a	8.4	0.30415429
8.322729553	0.027552353	8.41	0.048964384	n/a	n/a	8.41	0.299810738
8.316674398	0.028163352	8.42	0.047797793	n/a	n/a	8.42	0.29552274
8.310619242	0.02880252	8.43	0.046680729	n/a	n/a	8.43	0.291290215
8.304564087	0.02947096	8.44	0.045610379	n/a	n/a	8.44	0.28711305
8.298508931	0.030169874	8.45	0.044584125	n/a	n/a	8.45	0.282991151
8.292453775	0.030900521	8.46	0.043599536	n/a	n/a	8.46	0.278924499
8.28639862	0.031664242	8.47	0.042654344	n/a	n/a	8.47	0.274913181
8.280343464	0.032462419	8.48	0.041746438	n/a	n/a	8.48	0.270957425
8.274288309	0.033296481	8.49	0.040873846	n/a	n/a	8.49	0.267057597
8.268233153	0.034167869	8.5	0.04003473	n/a	n/a	8.5	0.263214199
8.262177997	0.035078028	8.51	0.039227371	n/a	n/a	8.51	0.259427842
8.256122842	0.036028395	8.52	0.038450159	n/a	n/a	8.52	0.255699201
8.250067686	0.037020374	8.53	0.037701589	n/a	n/a	8.53	0.252028966
8.244012531	0.038055316	8.54	0.036980253	n/a	n/a	8.54	0.248417779
8.237957375	0.039134517	8.55	0.036284826	n/a	n/a	8.55	0.244866169
8.231902219	0.040259197	8.56	0.035614069	n/a	n/a	8.56	0.241374488
8.225847064	0.041430488	8.57	0.034966817	n/a	n/a	8.57	0.237942858
8.219791908	0.042649423	8.58	0.034341973	n/a	n/a	8.58	0.234571129
8.213736753	0.043916953	8.59	0.03373851	n/a	n/a	8.59	0.23125886
8.207681597	0.045233926	8.6	0.033155457	n/a	n/a	8.6	0.228005318
8.201626441	0.046601105	8.61	0.032591902	n/a	n/a	8.61	0.2248095
8.195571286	0.048019167	8.62	0.032046984	n/a	n/a	8.62	0.221670182
8.18951613	0.049488725	8.63	0.031519894	n/a	n/a	8.63	0.218585973
8.183460975	0.051010336	8.64	0.031009864	n/a	n/a	8.64	0.215555398
8.177405819	0.052584531	8.65	0.030516172	n/a	n/a	8.65	0.212576969
8.171350663	0.054211828	8.66	0.030038135	n/a	n/a	8.66	0.209649269
8.165295508	0.055892766	8.67	0.029575108	n/a	n/a	8.67	0.206771022
8.159240352	0.057627934	8.68	0.029126479	n/a	n/a	8.68	0.203941149
8.153185196	0.059417988	8.69	0.02869167	n/a	n/a	8.69	0.201158793
8.147130041	0.061263686	8.7	0.028270133	n/a	n/a	8.7	0.198423334
8.141074885	0.063165927	8.71	0.02786135	n/a	n/a	8.71	0.195734356
8.13501973	0.065125759	8.72	0.027464828	n/a	n/a	8.72	0.193091602
8.128964574	0.067144421	8.73	0.027080101	n/a	n/a	8.73	0.190494906
8.122909418	0.069223352	8.74	0.026706726	n/a	n/a	8.74	0.187944121
8.116854263	0.071364211	8.75	0.026344281	n/a	n/a	8.75	0.185439054
8.110799107	0.073568889	8.76	0.025992368	n/a	n/a	8.76	0.182979416
8.104743952	0.07583952	8.77	0.025650605	n/a	n/a	8.77	0.180564791
8.098688796	0.078178472	8.78	0.025318633	n/a	n/a	8.78	0.178194632
8.09263364	0.080588347	8.79	0.024996108	n/a	n/a	8.79	0.175868262
8.086578485	0.083071975	8.8	0.024682702	n/a	n/a	8.8	0.173584895
8.080523329	0.085632373	8.81	0.024378104	n/a	n/a	8.81	0.171343659
8.074468174	0.088272736	8.82	0.024082018	n/a	n/a	8.82	0.169143621
8.068413018	0.090996405	8.83	0.023794161	n/a	n/a	8.83	0.166983806
8.062357862	0.09380682	8.84	0.023514264	n/a	n/a	8.84	0.164863222
8.056302707	0.096707466	8.85	0.023242071	n/a	n/a	8.85	0.162780887
8.050247551	0.099701856	8.86	0.022977335	n/a	n/a	8.86	0.160735847
8.044192396	0.102793435	8.87	0.022719825	n/a	n/a	8.87	0.158727209
8.03813724	0.105985556	8.88	0.022469316	n/a	n/a	8.88	0.156754161
8.032082084	0.109281419	8.89	0.022225596	n/a	n/a	8.89	0.154815997
8.026026929	0.112683991	8.9	0.021988462	n/a	n/a	8.9	0.152912132
8.019971773	0.116195972	8.91	0.02175772	n/a	n/a	8.91	0.151042112
8.013916618	0.119819723	8.92	0.021533184	n/a	n/a	8.92	0.149205605
8.007861462	0.123557226	8.93	0.021314678	n/a	n/a	8.93	0.147402395
8.001806306	0.127410019	8.94	0.021102032	n/a	n/a	8.94	0.145632359
7.995751151	0.131379177	8.95	0.020895085	n/a	n/a	8.95	0.143895438
7.989695995	0.135465239	8.96	0.020693681	n/a	n/a	8.96	0.142191603
7.98364084	0.13966821	8.97	0.020497674	n/a	n/a	8.97	0.140520829
7.977585684	0.143987519	8.98	0.020306921	n/a	n/a	8.98	0.138883058
7.971530528	0.148422006	8.99	0.020121289	n/a	n/a	8.99	0.13727817
7.965475373	0.152969926	9	0.019940647	n/a	n/a	9	0.13570596
7.959420217	0.15762893	9.01	0.019764873	n/a	n/a	9.01	0.134166117
7.953365062	0.16239609	9.02	0.019593849	n/a	n/a	9.02	0.132658203
7.947309906	0.167267909	9.03	0.019427461	n/a	n/a	9.03	0.131181655
7.94125475	0.172240348	9.04	0.019265603	n/a	n/a	9.04	0.129735782
7.935199595	0.177308858	9.05	0.01910817	n/a	n/a	9.05	0.128319786
7.929144439	0.182468407	9.06	0.018955066	n/a	n/a	9.06	0.126932796
7.923089283	0.187713532	9.07	0.018806195	n/a	n/a	9.07	0.125573897
7.917034128	0.19303838	9.08	0.018661469	n/a	n/a	9.08	0.124242182
7.910978972	0.198436752	9.09	0.018520801	n/a	n/a	9.09	0.122936786
7.904923817	0.203902149	9.1	0.01838411	n/a	n/a	9.1	0.121656921
7.898868661	0.209427829	9.11	0.018251319	n/a	n/a	9.11	0.120401898
7.892813505	0.215006845	9.12	0.018122352	n/a	n/a	9.12	0.119171135
7.88675835	0.220632088	9.13	0.01799714	n/a	n/a	9.13	0.117964162
7.880703194	0.226296338	9.14	0.017875615	n/a	n/a	9.14	0.11678061
7.874648039	0.231992278	9.15	0.017757714	n/a	n/a	9.15	0.1156202
7.868592883	0.237712544	9.16	0.017643375	n/a	n/a	9.16	0.114482728
7.862537727	0.24344974	9.17	0.017532541	n/a	n/a	9.17	0.113368045
7.856482572	0.249196449	9.18	0.017425159	n/a	n/a	9.18	0.112276035
7.850427416	0.254945247	9.19	0.017321175	n/a	n/a	9.19	0.1112066
7.844372261	0.260688713	9.2	0.017220541	n/a	n/a	9.2	0.110159633
7.838317105	0.266419408	9.21	0.017123212	n/a	n/a	9.21	0.109135001
7.832261949	0.272129876	9.22	0.017029144	n/a	n/a	9.22	0.108132529
7.826206794	0.277812626	9.23	0.016938297	n/a	n/a	9.23	0.107151984
7.820151638	0.283460104	9.24	0.016850633	n/a	n/a	9.24	0.106193066
7.814096483	0.289064682	9.25	0.016766117	n/a	n/a	9.25	0.105255398
7.808041327	0.294618613	9.26	0.016684715	n/a	n/a	9.26	0.104338527
7.801986171	0.300114014	9.27	0.016606397	n/a	n/a	9.27	0.10344192
7.795931016	0.305542832	9.28	0.016531136	n/a	n/a	9.28	0.102564979
7.78987586	0.310896822	9.29	0.016458905	n/a	n/a	9.29	0.101707044
7.783820705	0.316167517	9.3	0.016389682	n/a	n/a	9.3	0.100867413
7.777765549	0.321346213	9.31	0.016323446	n/a	n/a	9.31	0.100045362
7.771710393	0.326423951	9.32	0.016260177	n/a	n/a	9.32	0.099240162
7.765655238	0.331391524	9.33	0.016199861	n/a	n/a	9.33	0.098451106
7.759600082	0.336239467	9.34	0.016142482	n/a	n/a	9.34	0.097677522
7.753544927	0.340958077	9.35	0.01608803	n/a	n/a	9.35	0.096918787
7.747489771	0.345537425	9.36	0.016036494	n/a	n/a	9.36	0.096174339
7.741434615	0.34996741	9.37	0.015987867	n/a	n/a	9.37	0.095443679
7.73537946	0.354237785	9.38	0.015942145	n/a	n/a	9.38	0.094726368
7.729324304	0.358338225	9.39	0.015899325	n/a	n/a	9.39	0.094022027
7.723269148	0.362258385	9.4	0.015859406	n/a	n/a	9.4	0.093330334
7.717213993	0.365987991	9.41	0.015822391	n/a	n/a	9.41	0.092651013
7.711158837	0.369516914	9.42	0.015788282	n/a	n/a	9.42	0.091983831
7.705103682	0.372835273	9.43	0.015757088	n/a	n/a	9.43	0.091328583
7.699048526	0.375933535	9.44	0.015728817	n/a	n/a	9.44	0.090685087
7.69299337	0.378802625	9.45	0.01570348	n/a	n/a	9.45	0.090053166
7.686938215	0.381434034	9.46	0.01568109	n/a	n/a	9.46	0.08943265
7.680883059	0.383819942	9.47	0.015661665	n/a	n/a	9.47	0.088823367
7.674827904	0.385953328	9.48	0.015645222	n/a	n/a	9.48	0.088225154
7.668772748	0.38782807	9.49	0.015631782	n/a	n/a	9.49	0.087637863
7.662717592	0.389439077	9.5	0.01562137	n/a	n/a	9.5	0.087061369
7.656662437	0.39078237	9.51	0.015614012	n/a	n/a	9.51	0.086495576
7.650607281	0.391855186	9.52	0.015609737	n/a	n/a	9.52	0.085940415
7.644552126	0.392656054	9.53	0.015608577	n/a	n/a	9.53	0.085395841
7.63849697	0.393184876	9.54	0.015610567	n/a	n/a	9.54	0.084861819
7.632441814	0.393442976	9.55	0.015615745	n/a	n/a	9.55	0.084338318
7.626386659	0.393433145	9.56	0.015624151	n/a	n/a	9.56	0.083825308
7.620331503	0.393159676	9.57	0.015635829	n/a	n/a	9.57	0.083322753
7.614276348	0.392628362	9.58	0.015650827	n/a	n/a	9.58	0.082830617
7.608221192	0.391846504	9.59	0.015669195	n/a	n/a	9.59	0.08234886
7.602166036	0.390822886	9.6	0.015690987	n/a	n/a	9.6	0.081877438
7.596110881	0.389567717	9.61	0.015716262	n/a	n/a	9.61	0.081416294
7.590055725	0.388092603	9.62	0.015745079	n/a	n/a	9.62	0.080965344
7.58400057	0.386410451	9.63	0.015777504	n/a	n/a	9.63	0.080524461
7.577945414	0.384535397	9.64	0.015813607	n/a	n/a	9.64	0.080093466
7.571890258	0.382482693	9.65	0.015853461	n/a	n/a	9.65	0.079672119
7.565835103	0.380268607	9.66	0.015897144	n/a	n/a	9.66	0.079260122
7.559779947	0.377910289	9.67	0.015944737	n/a	n/a	9.67	0.078857129
7.553724792	0.375425635	9.68	0.015996329	n/a	n/a	9.68	0.078462763
7.547669636	0.372833166	9.69	0.01605201	n/a	n/a	9.69	0.078076637
7.54161448	0.370151866	9.7	0.016111879	n/a	n/a	9.7	0.077698371
7.535559325	0.367401038	9.71	0.016176038	n/a	n/a	9.71	0.07732761
7.529504169	0.364600155	9.72	0.016244595	n/a	n/a	9.72	0.076964026
7.523449014	0.361768713	9.73	0.016317665	n/a	n/a	9.73	0.076607315
7.517393858	0.358926088	9.74	0.016395367	n/a	n/a	9.74	0.076257186
7.511338702	0.356091387	9.75	0.01647783	n/a	n/a	9.75	0.075913342
7.505283547	0.353283315	9.76	0.016565186	n/a	n/a	9.76	0.075575456
7.499228391	0.350520048	9.77	0.016657578	n/a	n/a	9.77	0.075243165
7.493173235	0.347819099	9.78	0.016755155	n/a	n/a	9.78	0.074916055
7.48711808	0.345197225	9.79	0.016858072	n/a	n/a	9.79	0.074593671
7.481062924	0.342670306	9.8	0.016966496	n/a	n/a	9.8	0.074275526
7.475007769	0.34025326	9.81	0.017080601	n/a	n/a	9.81	0.073961125
7.468952613	0.337959957	9.82	0.017200571	n/a	n/a	9.82	0.073649987
7.462897457	0.335803144	9.83	0.017326599	n/a	n/a	9.83	0.073341667
7.456842302	0.333794399	9.84	0.01745889	n/a	n/a	9.84	0.073035781
7.450787146	0.331944052	9.85	0.017597659	n/a	n/a	9.85	0.072732014
7.444731991	0.330261175	9.86	0.017743133	n/a	n/a	9.86	0.072430136
7.438676835	0.328753528	9.87	0.017895553	n/a	n/a	9.87	0.072129998
7.432621679	0.327427539	9.88	0.01805517	n/a	n/a	9.88	0.071831534
7.426566524	0.326288296	9.89	0.018222253	n/a	n/a	9.89	0.071534752
7.420511368	0.325339545	9.9	0.018397083	n/a	n/a	9.9	0.071239727
7.414456213	0.324583678	9.91	0.018579958	n/a	n/a	9.91	0.070946586
7.408401057	0.32402176	9.92	0.018771192	n/a	n/a	9.92	0.070655509
7.402345901	0.323653523	9.93	0.018971118	n/a	n/a	9.93	0.070366714
7.396290746	0.323477412	9.94	0.019180087	n/a	n/a	9.94	0.07008046
7.39023559	0.323490591	9.95	0.019398472	n/a	n/a	9.95	0.069797033
7.384180435	0.32368899	9.96	0.019626665	n/a	n/a	9.96	0.06951674
7.378125279	0.324067352	9.97	0.019865084	n/a	n/a	9.97	0.069239894
7.372070123	0.324619258	9.98	0.020114169	n/a	n/a	9.98	0.068966802
7.366014968	0.325337198	9.99	0.020374387	n/a	n/a	9.99	0.068697743
7.359959812	0.326212621	10	0.020646235	n/a	n/a	10	0.068432955
7.353904657	0.327235999	10.01	0.020930237	n/a	n/a	10.01	0.068172625
7.347849501	0.328396903	10.02	0.021226953	n/a	n/a	10.02	0.067916873
7.341794345	0.329684079	10.03	0.021536973	n/a	n/a	10.03	0.067665744
7.33573919	0.331085533	10.04	0.021860926	n/a	n/a	10.04	0.067419205
7.329684034	0.332588631	10.05	0.022199483	n/a	n/a	10.05	0.067177147
7.323628879	0.334180186	10.06	0.022553354	n/a	n/a	10.06	0.066939384
7.317573723	0.335846571	10.07	0.022923296	n/a	n/a	10.07	0.066705677
7.311518567	0.337573845	10.08	0.023310116	n/a	n/a	10.08	0.066475751
7.305463412	0.339347867	10.09	0.023714673	n/a	n/a	10.09	0.066249324
7.299408256	0.341154408	10.1	0.024137884	n/a	n/a	10.1	0.06602613
7.293353101	0.342979323	10.11	0.024580725	n/a	n/a	10.11	0.065805941
7.287297945	0.344808643	10.12	0.025044243	n/a	n/a	10.12	0.06558858
7.281242789	0.346628762	10.13	0.025529551	n/a	n/a	10.13	0.065373915
7.275187634	0.348426548	10.14	0.026037844	n/a	n/a	10.14	0.065161854
7.269132478	0.350189509	10.15	0.026570399	n/a	n/a	10.15	0.064952331
7.263077322	0.351905922	10.16	0.027128583	n/a	n/a	10.16	0.064745286
7.257022167	0.353564987	10.17	0.027713863	n/a	n/a	10.17	0.064540649
7.250967011	0.355156948	10.18	0.028327812	n/a	n/a	10.18	0.064338336
7.244911856	0.356673249	10.19	0.028972118	n/a	n/a	10.19	0.06413824
7.2388567	0.358106621	10.2	0.029648596	n/a	n/a	10.2	0.063940233
7.232801544	0.359451214	10.21	0.030359197	n/a	n/a	10.21	0.063744175
7.226746389	0.360702675	10.22	0.031106021	n/a	n/a	10.22	0.063549912
7.220691233	0.361858244	10.23	0.031891331	n/a	n/a	10.23	0.063357285
7.214636078	0.3629168	10.24	0.032717568	n/a	n/a	10.24	0.063166126
7.208580922	0.363878912	10.25	0.033587364	n/a	n/a	10.25	0.062976257
7.202525766	0.36474685	10.26	0.034503565	n/a	n/a	10.26	0.062787493
7.196470611	0.365524603	10.27	0.035469247	n/a	n/a	10.27	0.062599636
7.190415455	0.36621783	10.28	0.036487738	n/a	n/a	10.28	0.062412489
7.1843603	0.366833822	10.29	0.037562646	n/a	n/a	10.29	0.062225863
7.178305144	0.367381439	10.3	0.038697884	n/a	n/a	10.3	0.062039587
7.172249988	0.367871007	10.31	0.039897695	n/a	n/a	10.31	0.061853525
7.166194833	0.368314192	10.32	0.041166695	n/a	n/a	10.32	0.061667575
7.160139677	0.368723873	10.33	0.042509901	n/a	n/a	10.33	0.061481669
7.154084522	0.369113981	10.34	0.043932777	n/a	n/a	10.34	0.061295761
7.148029366	0.3694993	10.35	0.045441275	n/a	n/a	10.35	0.061109815
7.14197421	0.369895314	10.36	0.047041891	n/a	n/a	10.36	0.060923781
7.135919055	0.37031795	10.37	0.048741717	n/a	n/a	10.37	0.060737585
7.129863899	0.370783408	10.38	0.050548502	n/a	n/a	10.38	0.060551122
7.123808744	0.371307896	10.39	0.052470727	n/a	n/a	10.39	0.060364259
7.117753588	0.371907423	10.4	0.054517674	n/a	n/a	10.4	0.060176852
7.111698432	0.372597584	10.41	0.056699515	n/a	n/a	10.41	0.059988767
7.105643277	0.373393298	10.42	0.059027407	n/a	n/a	10.42	0.059799897
7.099588121	0.374308622	10.43	0.061513592	n/a	n/a	10.43	0.059610187
7.093532966	0.375356535	10.44	0.064171514	n/a	n/a	10.44	0.059419637
7.08747781	0.376548742	10.45	0.06701594	n/a	n/a	10.45	0.059228305
7.081422654	0.377895505	10.46	0.070063101	n/a	n/a	10.46	0.059036292
7.075367499	0.379405484	10.47	0.073330835	n/a	n/a	10.47	0.058843725
7.069312343	0.381085608	10.48	0.07683875	n/a	n/a	10.48	0.058650734
7.063257187	0.382940967	10.49	0.080608385	n/a	n/a	10.49	0.058457434
7.057202032	0.384974724	10.5	0.084663395	n/a	n/a	10.5	0.058263911
7.051146876	0.387188081	10.51	0.089029723	n/a	n/a	10.51	0.05807021
7.045091721	0.389580237	10.52	0.093735778	n/a	n/a	10.52	0.057876338
7.039036565	0.392148405	10.53	0.098812606	n/a	n/a	10.53	0.057682262
7.032981409	0.394887835	10.54	0.104294024	n/a	n/a	10.54	0.057487916
7.026926254	0.397791885	10.55	0.110216731	n/a	n/a	10.55	0.057293207
7.020871098	0.400852099	10.56	0.116620329	n/a	n/a	10.56	0.057098016
7.014815943	0.404058337	10.57	0.123547264	n/a	n/a	10.57	0.056902209
7.008760787	0.407398885	10.58	0.131042599	n/a	n/a	10.58	0.056705637
7.002705631	0.410860625	10.59	0.139153583	n/a	n/a	10.59	0.05650814
6.996650476	0.414429199	10.6	0.147928918	n/a	n/a	10.6	0.056309558
6.99059532	0.418089207	10.61	0.157417627	n/a	n/a	10.61	0.056109729
6.984540165	0.421824375	10.62	0.167667374	n/a	n/a	10.62	0.055908496
6.978485009	0.425617781	10.63	0.178722091	n/a	n/a	10.63	0.055705709
6.972429853	0.429452047	10.64	0.190618699	n/a	n/a	10.64	0.055501233
6.966374698	0.433309535	10.65	0.203382739	n/a	n/a	10.65	0.055294956
6.960319542	0.437172565	10.66	0.217022683	n/a	n/a	10.66	0.055086796
6.954264387	0.441023584	10.67	0.231522793	n/a	n/a	10.67	0.054876718
6.948209231	0.444845352	10.68	0.24683446	n/a	n/a	10.68	0.054664754
6.942154075	0.448621122	10.69	0.262866218	n/a	n/a	10.69	0.054451014
6.93609892	0.452334763	10.7	0.279472929	n/a	n/a	10.7	0.054235701
6.930043764	0.455970917	10.71	0.296445182	n/a	n/a	10.71	0.054019108
6.923988609	0.459515091	10.72	0.31350055	n/a	n/a	10.72	0.053801603
6.917933453	0.462953759	10.73	0.33027906	n/a	n/a	10.73	0.053583602
6.911878297	0.466274421	10.74	0.346345742	n/a	n/a	10.74	0.053365522
6.905823142	0.469465657	10.75	0.361203168	n/a	n/a	10.75	0.053147743
6.899767986	0.472517138	10.76	0.374316126	n/a	n/a	10.76	0.052930557
6.893712831	0.47541964	10.77	0.385148658	n/a	n/a	10.77	0.052714145
6.887657675	0.47816502	10.78	0.393210786	n/a	n/a	10.78	0.052498555
6.881602519	0.480746171	10.79	0.398108878	n/a	n/a	10.79	0.052283715
6.875547364	0.483156979	10.8	0.399591042	n/a	n/a	10.8	0.052069446
6.869492208	0.485392251	10.81	0.397578369	n/a	n/a	10.81	0.051855498
6.863437053	0.487447613	10.82	0.392175059	n/a	n/a	10.82	0.051641594
6.857381897	0.489319447	10.83	0.383655082	n/a	n/a	10.83	0.051427458
6.851326741	0.491004765	10.84	0.372428461	n/a	n/a	10.84	0.051212854
6.845271586	0.492501122	10.85	0.358994616	n/a	n/a	10.85	0.050997598
6.83921643	0.493806488	10.86	0.343892031	n/a	n/a	10.86	0.05078157
6.833161274	0.494919169	10.87	0.327652594	n/a	n/a	10.87	0.050564714
6.827106119	0.495837678	10.88	0.310766199	n/a	n/a	10.88	0.050347027
6.821050963	0.496560645	10.89	0.293657837	n/a	n/a	10.89	0.050128554
6.814995808	0.497086745	10.9	0.276676607	n/a	n/a	10.9	0.049909373
6.808940652	0.497414597	10.91	0.260094339	n/a	n/a	10.91	0.049689582
6.802885496	0.497542702	10.92	0.244110876	n/a	n/a	10.92	0.049469289
6.796830341	0.497469397	10.93	0.228863201	n/a	n/a	10.93	0.049248593
6.790775185	0.497192804	10.94	0.214436153	n/a	n/a	10.94	0.049027574
6.78472003	0.496710818	10.95	0.200873171	n/a	n/a	10.95	0.048806273
6.778664874	0.496021078	10.96	0.188186124	n/a	n/a	10.96	0.048584683
6.772609718	0.495120988	10.97	0.176363757	n/a	n/a	10.97	0.048362736
6.766554563	0.494007723	10.98	0.165378627	n/a	n/a	10.98	0.048140305
6.760499407	0.492678279	10.99	0.155192594	n/a	n/a	10.99	0.0479172
6.754444252	0.491129494	11	0.145761026	n/a	n/a	11	0.047693187
6.748389096	0.489358124	11.01	0.137035941	n/a	n/a	11.01	0.047468005
6.74233394	0.487360909	11.02	0.128968269	n/a	n/a	11.02	0.047241395
6.736278785	0.485134633	11.03	0.121509449	n/a	n/a	11.03	0.047013128
6.730223629	0.482676228	11.04	0.114612497	n/a	n/a	11.04	0.04678303
6.724168474	0.479982848	11.05	0.10823269	n/a	n/a	11.05	0.046551007
6.718113318	0.477051957	11.06	0.102327968	n/a	n/a	11.06	0.046317054
6.712058162	0.473881428	11.07	0.096859126	n/a	n/a	11.07	0.046081255
6.706003007	0.470469626	11.08	0.091789868	n/a	n/a	11.08	0.045843771
6.699947851	0.466815507	11.09	0.087086766	n/a	n/a	11.09	0.045604826
6.693892696	0.462918682	11.1	0.082719147	n/a	n/a	11.1	0.045364677
6.68783754	0.45877951	11.11	0.078658953	n/a	n/a	11.11	0.045123596
6.681782384	0.454399163	11.12	0.074880565	n/a	n/a	11.12	0.044881839
6.675727229	0.449779681	11.13	0.071360633	n/a	n/a	11.13	0.044639633
6.669672073	0.444924036	11.14	0.06807789	n/a	n/a	11.14	0.04439716
6.663616918	0.439836155	11.15	0.065012981	n/a	n/a	11.15	0.044154548
6.657561762	0.43452097	11.16	0.062148298	n/a	n/a	11.16	0.043911867
6.651506606	0.428984424	11.17	0.059467818	n/a	n/a	11.17	0.04366913
6.645451451	0.423233478	11.18	0.056956962	n/a	n/a	11.18	0.043426298
6.639396295	0.417276123	11.19	0.054602455	n/a	n/a	11.19	0.043183289
6.633341139	0.411121345	11.2	0.052392209	n/a	n/a	11.2	0.042939987
6.627285984	0.404779117	11.21	0.050315206	n/a	n/a	11.21	0.042696255
6.621230828	0.398260352	11.22	0.048361399	n/a	n/a	11.22	0.042451952
6.615175673	0.391576861	11.23	0.046521615	n/a	n/a	11.23	0.042206942
6.609120517	0.384741305	11.24	0.044787478	n/a	n/a	11.24	0.041961112
6.603065361	0.377767134	11.25	0.043151328	n/a	n/a	11.25	0.041714386
6.597010206	0.370668512	11.26	0.041606154	n/a	n/a	11.26	0.041466737
6.59095505	0.363460255	11.27	0.040145535	n/a	n/a	11.27	0.041218194
6.584899895	0.356157738	11.28	0.038763584	n/a	n/a	11.28	0.040968841
6.578844739	0.348776827	11.29	0.037454897	n/a	n/a	11.29	0.040718812
6.572789583	0.341333787	11.3	0.036214509	n/a	n/a	11.3	0.040468273
6.566734428	0.333845195	11.31	0.035037854	n/a	n/a	11.31	0.040217402
6.560679272	0.326327852	11.32	0.03392073	n/a	n/a	11.32	0.039966362
6.554624117	0.31879869	11.33	0.032859264	n/a	n/a	11.33	0.039715288
6.548568961	0.311274696	11.34	0.031849883	n/a	n/a	11.34	0.039464265
6.542513805	0.303772801	11.35	0.030889288	n/a	n/a	11.35	0.039213335
6.53645865	0.29630982	11.36	0.029974432	n/a	n/a	11.36	0.038962501
6.530403494	0.288902343	11.37	0.029102493	n/a	n/a	11.37	0.038711744
6.524348339	0.281566665	11.38	0.028270861	n/a	n/a	11.38	0.038461047
6.518293183	0.274318714	11.39	0.027477116	n/a	n/a	11.39	0.038210412
6.512238027	0.267173954	11.4	0.02671901	n/a	n/a	11.4	0.037959869
6.506182872	0.26014733	11.41	0.02599446	n/a	n/a	11.41	0.037709484
6.500127716	0.253253191	11.42	0.025301528	n/a	n/a	11.42	0.037459345
6.494072561	0.246505232	11.43	0.02463841	n/a	n/a	11.43	0.037209552
6.488017405	0.239916432	11.44	0.024003429	n/a	n/a	11.44	0.036960195
6.481962249	0.233498997	11.45	0.02339502	n/a	n/a	11.45	0.036711338
6.475907094	0.227264315	11.46	0.022811724	n/a	n/a	11.46	0.036463008
6.469851938	0.221222909	11.47	0.022252179	n/a	n/a	11.47	0.036215188
6.463796783	0.215384413	11.48	0.021715115	n/a	n/a	11.48	0.035967822
6.457741627	0.209757521	11.49	0.02119934	n/a	n/a	11.49	0.035720825
6.451686471	0.204349973	11.5	0.020703743	n/a	n/a	11.5	0.035474093
6.445631316	0.199168548	11.51	0.020227282	n/a	n/a	11.51	0.035227518
6.43957616	0.194219027	11.52	0.01976898	n/a	n/a	11.52	0.034981002
6.433521005	0.189506219	11.53	0.019327921	n/a	n/a	11.53	0.034734459
6.427465849	0.185033947	11.54	0.018903246	n/a	n/a	11.54	0.034487824
6.421410693	0.18080507	11.55	0.018494148	n/a	n/a	11.55	0.034241051
6.415355538	0.176821492	11.56	0.018099868	n/a	n/a	11.56	0.033994117
6.409300382	0.1730842	11.57	0.017719692	n/a	n/a	11.57	0.033747018
6.403245226	0.169593293	11.58	0.01735295	n/a	n/a	11.58	0.033499775
6.397190071	0.166348025	11.59	0.016999009	n/a	n/a	11.59	0.033252435
6.391134915	0.163346851	11.6	0.016657274	n/a	n/a	11.6	0.033005076
6.38507976	0.160587482	11.61	0.016327182	n/a	n/a	11.61	0.032757813
6.379024604	0.158066946	11.62	0.016008203	n/a	n/a	11.62	0.032510797
6.372969448	0.155781659	11.63	0.015699836	n/a	n/a	11.63	0.032264209
6.366914293	0.153727484	11.64	0.01540161	n/a	n/a	11.64	0.032018256
6.360859137	0.151899805	11.65	0.015113076	n/a	n/a	11.65	0.031773155
6.354803982	0.150293614	11.66	0.014833812	n/a	n/a	11.66	0.031529114
6.348748826	0.148903572	11.67	0.014563419	n/a	n/a	11.67	0.031286316
6.34269367	0.147724094	11.68	0.014301516	n/a	n/a	11.68	0.0310449
6.336638515	0.146749427	11.69	0.014047746	n/a	n/a	11.69	0.030804952
6.330583359	0.145973717	11.7	0.013801767	n/a	n/a	11.7	0.030566495
6.324528204	0.145391072	11.71	0.013563258	n/a	n/a	11.71	0.030329487
6.318473048	0.144995649	11.72	0.013331912	n/a	n/a	11.72	0.030093824
6.312417892	0.144781702	11.73	0.013107438	n/a	n/a	11.73	0.02985935
6.306362737	0.144743625	11.74	0.012889561	n/a	n/a	11.74	0.029625868
6.300307581	0.144876019	11.75	0.012678016	n/a	n/a	11.75	0.029393159
6.294252426	0.145173722	11.76	0.012472556	n/a	n/a	11.76	0.029161005
6.28819727	0.145631824	11.77	0.012272943	n/a	n/a	11.77	0.028929207
6.282142114	0.146245713	11.78	0.01207895	n/a	n/a	11.78	0.028697603
6.276086959	0.147011068	11.79	0.011890363	n/a	n/a	11.79	0.028466082
6.270031803	0.147923868	11.8	0.011706976	n/a	n/a	11.8	0.028234587
6.263976648	0.148980379	11.81	0.011528595	n/a	n/a	11.81	0.028003109
6.257921492	0.150177136	11.82	0.011355032	n/a	n/a	11.82	0.027771682
6.251866336	0.151510932	11.83	0.011186111	n/a	n/a	11.83	0.027540367
6.245811181	0.152978758	11.84	0.011021661	n/a	n/a	11.84	0.02730924
6.239756025	0.154577791	11.85	0.010861521	n/a	n/a	11.85	0.027078383
6.23370087	0.15630532	11.86	0.010705537	n/a	n/a	11.86	0.026847877
6.227645714	0.158158718	11.87	0.01055356	n/a	n/a	11.87	0.026617804
6.221590558	0.160135374	11.88	0.010405449	n/a	n/a	11.88	0.026388245
6.215535403	0.162232632	11.89	0.01026107	n/a	n/a	11.89	0.026159284
6.209480247	0.164447743	11.9	0.010120293	n/a	n/a	11.9	0.025931011
6.203425091	0.166777803	11.91	0.009982994	n/a	n/a	11.91	0.02570352
6.197369936	0.169219694	11.92	0.009849056	n/a	n/a	11.92	0.025476906
6.19131478	0.171770035	11.93	0.009718365	n/a	n/a	11.93	0.025251264
6.185259625	0.174425136	11.94	0.009590812	n/a	n/a	11.94	0.02502668
6.179204469	0.177180954	11.95	0.009466294	n/a	n/a	11.95	0.024803227
6.173149313	0.18003306	11.96	0.009344711	n/a	n/a	11.96	0.024580961
6.167094158	0.182976617	11.97	0.009225966	n/a	n/a	11.97	0.024359913
6.161039002	0.186006353	11.98	0.009109969	n/a	n/a	11.98	0.024140088
6.154983847	0.189116569	11.99	0.008996631	n/a	n/a	11.99	0.023921466
6.148928691	0.192301131	12	0.008885868	n/a	n/a	12	0.023704
6.142873535	0.195553478	12.01	0.008777598	n/a	n/a	12.01	0.023487618
6.13681838	0.198866665	12.02	0.008671744	n/a	n/a	12.02	0.023272236
6.130763224	0.202233374	12.03	0.008568231	n/a	n/a	12.03	0.02305776
6.124708069	0.205645974	12.04	0.008466986	n/a	n/a	12.04	0.022844099
6.118652913	0.209096557	12.05	0.00836794	n/a	n/a	12.05	0.022631174
6.112597757	0.212577003	12.06	0.008271028	n/a	n/a	12.06	0.02241893
6.106542602	0.216079052	12.07	0.008176184	n/a	n/a	12.07	0.022207339
6.100487446	0.219594357	12.08	0.008083346	n/a	n/a	12.08	0.021996412
6.094432291	0.223114581	12.09	0.007992457	n/a	n/a	12.09	0.021786196
6.088377135	0.226631444	12.1	0.007903458	n/a	n/a	12.1	0.021576776
6.082321979	0.230136823	12.11	0.007816294	n/a	n/a	12.11	0.021368273
6.076266824	0.233622823	12.12	0.007730913	n/a	n/a	12.12	0.021160834
6.070211668	0.237081849	12.13	0.007647263	n/a	n/a	12.13	0.020954628
6.064156513	0.240506668	12.14	0.007565295	n/a	n/a	12.14	0.020749837
6.058101357	0.243890487	12.15	0.007484961	n/a	n/a	12.15	0.020546649
6.052046201	0.247227001	12.16	0.007406216	n/a	n/a	12.16	0.020345254
6.045991046	0.250510445	12.17	0.007329015	n/a	n/a	12.17	0.02014584
6.03993589	0.253735628	12.18	0.007253316	n/a	n/a	12.18	0.019948583
6.033880735	0.256897972	12.19	0.007179078	n/a	n/a	12.19	0.019753649
6.027825579	0.259993525	12.2	0.00710626	n/a	n/a	12.2	0.019561184
6.021770423	0.263018969	12.21	0.007034824	n/a	n/a	12.21	0.019371306
6.015715268	0.265971603	12.22	0.006964734	n/a	n/a	12.22	0.019184102
6.009660112	0.26884935	12.23	0.006895953	n/a	n/a	12.23	0.018999617
6.003604957	0.271650704	12.24	0.006828447	n/a	n/a	12.24	0.01881785
5.997549801	0.274374708	12.25	0.006762182	n/a	n/a	12.25	0.018638757
5.991494645	0.277020894	12.26	0.006697126	n/a	n/a	12.26	0.018462242
5.98543949	0.27958921	12.27	0.006633248	n/a	n/a	12.27	0.018288166
5.979384334	0.282079981	12.28	0.006570517	n/a	n/a	12.28	0.018116351
5.973329178	0.284493808	12.29	0.006508904	n/a	n/a	12.29	0.017946588
5.967274023	0.286831479	12.3	0.00644838	n/a	n/a	12.3	0.017778645
5.961218867	0.289093903	12.31	0.006388919	n/a	n/a	12.31	0.017612287
5.955163712	0.291282001	12.32	0.006330494	n/a	n/a	12.32	0.017447287
5.949108556	0.293396619	12.33	0.006273078	n/a	n/a	12.33	0.017283445
5.9430534	0.295438429	12.34	0.006216647	n/a	n/a	12.34	0.017120604
5.936998245	0.297407848	12.35	0.006161177	n/a	n/a	12.35	0.016958664
5.930943089	0.299304938	12.36	0.006106645	n/a	n/a	12.36	0.016797595
5.924887934	0.301129337	12.37	0.006053028	n/a	n/a	12.37	0.016637438
5.918832778	0.302880169	12.38	0.006000303	n/a	n/a	12.38	0.016478299
5.912777622	0.304555979	12.39	0.005948449	n/a	n/a	12.39	0.016320344
5.906722467	0.306154698	12.4	0.005897447	n/a	n/a	12.4	0.016163774
5.900667311	0.307673563	12.41	0.005847275	n/a	n/a	12.41	0.016008806
5.894612156	0.309109099	12.42	0.005797915	n/a	n/a	12.42	0.015855648
5.888557	0.310457099	12.43	0.005749347	n/a	n/a	12.43	0.015704483
5.882501844	0.311712613	12.44	0.005701554	n/a	n/a	12.44	0.015555452
5.876446689	0.312869952	12.45	0.005654517	n/a	n/a	12.45	0.015408646
5.870391533	0.313922705	12.46	0.005608219	n/a	n/a	12.46	0.015264107
5.864336378	0.31486378	12.47	0.005562643	n/a	n/a	12.47	0.01512183
5.858281222	0.315685442	12.48	0.005517774	n/a	n/a	12.48	0.014981766
5.852226066	0.316379385	12.49	0.005473595	n/a	n/a	12.49	0.014843832
5.846170911	0.316936798	12.5	0.005430091	n/a	n/a	12.5	0.014707914
5.840115755	0.317348454	12.51	0.005387247	n/a	n/a	12.51	0.014573874
5.8340606	0.317604805	12.52	0.005345048	n/a	n/a	12.52	0.01444155
5.828005444	0.317696088	12.53	0.005303481	n/a	n/a	12.53	0.014310764
5.821950288	0.31761245	12.54	0.005262532	n/a	n/a	12.54	0.014181321
5.815895133	0.317344052	12.55	0.005222188	n/a	n/a	12.55	0.014053014
5.809839977	0.31688122	12.56	0.005182435	n/a	n/a	12.56	0.013925628
5.803784822	0.316214551	12.57	0.005143261	n/a	n/a	12.57	0.013798949
5.797729666	0.315335068	12.58	0.005104653	n/a	n/a	12.58	0.013672767
5.79167451	0.314234338	12.59	0.005066601	n/a	n/a	12.59	0.01354689
5.785619355	0.312904606	12.6	0.005029092	n/a	n/a	12.6	0.013421148
5.779564199	0.311338943	12.61	0.004992114	n/a	n/a	12.61	0.013295408
5.773509043	0.309531334	12.62	0.004955657	n/a	n/a	12.62	0.013169577
5.767453888	0.307476819	12.63	0.004919711	n/a	n/a	12.63	0.013043612
5.761398732	0.305171583	12.64	0.004884264	n/a	n/a	12.64	0.012917516
5.755343577	0.30261307	12.65	0.004849307	n/a	n/a	12.65	0.012791339
5.749288421	0.29980005	12.66	0.00481483	n/a	n/a	12.66	0.012665169
5.743233265	0.296732695	12.67	0.004780823	n/a	n/a	12.67	0.012539122
5.73717811	0.293412628	12.68	0.004747277	n/a	n/a	12.68	0.012413333
5.731122954	0.289842981	12.69	0.004714182	n/a	n/a	12.69	0.01228795
5.725067799	0.286028393	12.7	0.00468153	n/a	n/a	12.7	0.012163121
5.719012643	0.281975034	12.71	0.004649312	n/a	n/a	12.71	0.012038994
5.712957487	0.277690586	12.72	0.00461752	n/a	n/a	12.72	0.011915711
5.706902332	0.273184216	12.73	0.004586144	n/a	n/a	12.73	0.011793406
5.700847176	0.268466526	12.74	0.004555179	n/a	n/a	12.74	0.011672206
5.694792021	0.263549503	12.75	0.004524614	n/a	n/a	12.75	0.011552227
5.688736865	0.258446408	12.76	0.004494444	n/a	n/a	12.76	0.011433575
5.682681709	0.253171715	12.77	0.004464659	n/a	n/a	12.77	0.011316344
5.676626554	0.247740969	12.78	0.004435254	n/a	n/a	12.78	0.011200615
5.670571398	0.242170682	12.79	0.004406221	n/a	n/a	12.79	0.011086457
5.664516243	0.236478187	12.8	0.004377552	n/a	n/a	12.8	0.010973925
5.658461087	0.230681481	12.81	0.004349242	n/a	n/a	12.81	0.010863053
5.652405931	0.224799095	12.82	0.004321284	n/a	n/a	12.82	0.010753861
5.646350776	0.218849896	12.83	0.004293671	n/a	n/a	12.83	0.010646347
5.64029562	0.212852944	12.84	0.004266396	n/a	n/a	12.84	0.010540493
5.634240465	0.206827317	12.85	0.004239455	n/a	n/a	12.85	0.010436265
5.628185309	0.200791923	12.86	0.00421284	n/a	n/a	12.86	0.010333618
5.622130153	0.194765366	12.87	0.004186546	n/a	n/a	12.87	0.010232497
5.616074998	0.188765744	12.88	0.004160567	n/a	n/a	12.88	0.010132846
5.610019842	0.182810513	12.89	0.004134898	n/a	n/a	12.89	0.010034604
5.603964687	0.17691634	12.9	0.004109533	n/a	n/a	12.9	0.009937714
5.597909531	0.171098952	12.91	0.004084466	n/a	n/a	12.91	0.009842117
5.591854375	0.165373019	12.92	0.004059694	n/a	n/a	12.92	0.009747757
5.58579922	0.15975204	12.93	0.004035209	n/a	n/a	12.93	0.009654585
5.579744064	0.154248251	12.94	0.004011008	n/a	n/a	12.94	0.009562553
5.573688909	0.148872545	12.95	0.003987086	n/a	n/a	12.95	0.009471625
5.567633753	0.143634413	12.96	0.003963437	n/a	n/a	12.96	0.009381772
5.561578597	0.138541898	12.97	0.003940058	n/a	n/a	12.97	0.009292977
5.555523442	0.133601585	12.98	0.003916943	n/a	n/a	12.98	0.009205233
5.549468286	0.128818588	12.99	0.003894089	n/a	n/a	12.99	0.009118541
5.54341313	0.124196561	13	0.00387149	n/a	n/a	13	0.009032907
5.537357975	0.119737754	13.01	0.003849143	n/a	n/a	13.01	0.008948339
5.531302819	0.11544305	13.02	0.003827043	n/a	n/a	13.02	0.008864845
5.525247664	0.111312036	13.03	0.003805186	n/a	n/a	13.03	0.008782427
5.519192508	0.107343094	13.04	0.003783569	n/a	n/a	13.04	0.008701082
5.513137352	0.103533499	13.05	0.003762187	n/a	n/a	13.05	0.008620804
5.507082197	0.099879518	13.06	0.003741036	n/a	n/a	13.06	0.008541577
5.501027041	0.096376548	13.07	0.003720113	n/a	n/a	13.07	0.008463384
5.494971886	0.093019231	13.08	0.003699415	n/a	n/a	13.08	0.008386202
5.48891673	0.089801592	13.09	0.003678937	n/a	n/a	13.09	0.008310007
5.482861574	0.086717177	13.1	0.003658676	n/a	n/a	13.1	0.008234773
5.476806419	0.083759183	13.11	0.003638628	n/a	n/a	13.11	0.008160471
5.470751263	0.080920594	13.12	0.003618791	n/a	n/a	13.12	0.008087072
5.464696108	0.078194324	13.13	0.003599161	n/a	n/a	13.13	0.008014547
5.458640952	0.075573321	13.14	0.003579735	n/a	n/a	13.14	0.007942862
5.452585796	0.073050701	13.15	0.003560508	n/a	n/a	13.15	0.007871981
5.446530641	0.07061984	13.16	0.00354148	n/a	n/a	13.16	0.007801862
5.440475485	0.068274483	13.17	0.003522646	n/a	n/a	13.17	0.007732462
5.43442033	0.066008811	13.18	0.003504003	n/a	n/a	13.18	0.007663734
5.428365174	0.063817519	13.19	0.003485548	n/a	n/a	13.19	0.007595632
5.422310018	0.06169586	13.2	0.00346728	n/a	n/a	13.2	0.007528114
5.416254863	0.059639694	13.21	0.003449194	n/a	n/a	13.21	0.007461145
5.410199707	0.057645491	13.22	0.003431288	n/a	n/a	13.22	0.007394696
5.404144552	0.055710365	13.23	0.003413559	n/a	n/a	13.23	0.007328749
5.398089396	0.053832035	13.24	0.003396006	n/a	n/a	13.24	0.007263294
5.39203424	0.052008828	13.25	0.003378624	n/a	n/a	13.25	0.007198327
5.385979085	0.050239633	13.26	0.003361412	n/a	n/a	13.26	0.00713385
5.379923929	0.048523859	13.27	0.003344367	n/a	n/a	13.27	0.007069867
5.373868774	0.046861371	13.28	0.003327487	n/a	n/a	13.28	0.007006385
5.367813618	0.045252441	13.29	0.003310769	n/a	n/a	13.29	0.006943414
5.361758462	0.043697659	13.3	0.003294211	n/a	n/a	13.3	0.00688097
5.355703307	0.042197876	13.31	0.003277811	n/a	n/a	13.31	0.006819072
5.349648151	0.040754107	13.32	0.003261566	n/a	n/a	13.32	0.006757747
5.343592996	0.039367473	13.33	0.003245474	n/a	n/a	13.33	0.006697027
5.33753784	0.038039105	13.34	0.003229533	n/a	n/a	13.34	0.006636951
5.331482684	0.036770074	13.35	0.003213741	n/a	n/a	13.35	0.006577557
5.325427529	0.035561338	13.36	0.003198095	n/a	n/a	13.36	0.006518889
5.319372373	0.034413648	13.37	0.003182595	n/a	n/a	13.37	0.006460985
5.313317217	0.033327523	13.38	0.003167236	n/a	n/a	13.38	0.006403883
5.307262062	0.032303179	13.39	0.003152019	n/a	n/a	13.39	0.006347616
5.301206906	0.031340505	13.4	0.00313694	n/a	n/a	13.4	0.006292212
5.295151751	0.030439037	13.41	0.003121999	n/a	n/a	13.41	0.006237693
5.289096595	0.029597923	13.42	0.003107192	n/a	n/a	13.42	0.006184074
5.283041439	0.02881594	13.43	0.003092518	n/a	n/a	13.43	0.00613136
5.276986284	0.02809148	13.44	0.003077975	n/a	n/a	13.44	0.006079546
5.270931128	0.027422577	13.45	0.003063562	n/a	n/a	13.45	0.006028612
5.264875973	0.026806914	13.46	0.003049277	n/a	n/a	13.46	0.005978526
5.258820817	0.026241878	13.47	0.003035118	n/a	n/a	13.47	0.005929242
5.252765661	0.025724568	13.48	0.003021083	n/a	n/a	13.48	0.005880706
5.246710506	0.025251866	13.49	0.003007171	n/a	n/a	13.49	0.005832854
5.24065535	0.02482048	13.5	0.00299338	n/a	n/a	13.5	0.005785617
5.234600195	0.024426986	13.51	0.002979709	n/a	n/a	13.51	0.005738929
5.228545039	0.02406789	13.52	0.002966155	n/a	n/a	13.52	0.005692729
5.222489883	0.023739689	13.53	0.002952718	n/a	n/a	13.53	0.005646961
5.216434728	0.023438915	13.54	0.002939395	n/a	n/a	13.54	0.005601582
5.210379572	0.02316219	13.55	0.002926186	n/a	n/a	13.55	0.005556561
5.204324417	0.02290628	13.56	0.002913089	n/a	n/a	13.56	0.005511878
5.198269261	0.022668126	13.57	0.002900103	n/a	n/a	13.57	0.005467527
5.192214105	0.02244489	13.58	0.002887225	n/a	n/a	13.58	0.005423517
5.18615895	0.022233996	13.59	0.002874456	n/a	n/a	13.59	0.005379865
5.180103794	0.022033127	13.6	0.002861792	n/a	n/a	13.6	0.005336601
5.174048639	0.021840276	13.61	0.002849233	n/a	n/a	13.61	0.005293759
5.167993483	0.021653726	13.62	0.002836779	n/a	n/a	13.62	0.005251379
5.161938327	0.021472071	13.63	0.002824426	n/a	n/a	13.63	0.005209498
5.155883172	0.021294207	13.64	0.002812175	n/a	n/a	13.64	0.00516815
5.149828016	0.021119319	13.65	0.002800023	n/a	n/a	13.65	0.005127363
5.143772861	0.020946862	13.66	0.00278797	n/a	n/a	13.66	0.005087155
5.137717705	0.020776548	13.67	0.002776014	n/a	n/a	13.67	0.005047535
5.131662549	0.020608308	13.68	0.002764155	n/a	n/a	13.68	0.005008503
5.125607394	0.020442274	13.69	0.00275239	n/a	n/a	13.69	0.004970052
5.119552238	0.020278734	13.7	0.002740719	n/a	n/a	13.7	0.004932169
5.113497082	0.020118103	13.71	0.002729141	n/a	n/a	13.71	0.004894841
5.107441927	0.0199609	13.72	0.002717655	n/a	n/a	13.72	0.004858052
5.101386771	0.019807703	13.73	0.002706259	n/a	n/a	13.73	0.004821789
5.095331616	0.019659117	13.74	0.002694952	n/a	n/a	13.74	0.00478604
5.08927646	0.019515763	13.75	0.002683734	n/a	n/a	13.75	0.004750796
5.083221304	0.019378223	13.76	0.002672603	n/a	n/a	13.76	0.004716052
5.077166149	0.01924705	13.77	0.002661559	n/a	n/a	13.77	0.004681801
5.071110993	0.019122737	13.78	0.002650599	n/a	n/a	13.78	0.004648038
5.065055838	0.019005695	13.79	0.002639724	n/a	n/a	13.79	0.004614756
5.059000682	0.018896267	13.8	0.002628932	n/a	n/a	13.8	0.004581946
5.052945526	0.018794703	13.81	0.002618222	n/a	n/a	13.81	0.004549596
5.046890371	0.01870119	13.82	0.002607594	n/a	n/a	13.82	0.004517692
5.040835215	0.018615818	13.83	0.002597046	n/a	n/a	13.83	0.004486222
5.03478006	0.018538633	13.84	0.002586577	n/a	n/a	13.84	0.004455171
5.028724904	0.018469614	13.85	0.002576187	n/a	n/a	13.85	0.004424527
5.022669748	0.018408699	13.86	0.002565875	n/a	n/a	13.86	0.004394277
5.016614593	0.018355821	13.87	0.002555639	n/a	n/a	13.87	0.004364413
5.010559437	0.018310886	13.88	0.00254548	n/a	n/a	13.88	0.004334927
5.004504282	0.018273822	13.89	0.002535395	n/a	n/a	13.89	0.00430581
4.998449126	0.018244577	13.9	0.002525384	n/a	n/a	13.9	0.004277058
4.99239397	0.018223141	13.91	0.002515447	n/a	n/a	13.91	0.004248666
4.986338815	0.018209553	13.92	0.002505583	n/a	n/a	13.92	0.004220629
4.980283659	0.018203913	13.93	0.00249579	n/a	n/a	13.93	0.004192947
4.974228504	0.018206381	13.94	0.002486068	n/a	n/a	13.94	0.004165623
4.968173348	0.018217189	13.95	0.002476416	n/a	n/a	13.95	0.004138662
4.962118192	0.018236619	13.96	0.002466834	n/a	n/a	13.96	0.004112073
4.956063037	0.018265015	13.97	0.00245732	n/a	n/a	13.97	0.004085868
4.950007881	0.018302773	13.98	0.002447875	n/a	n/a	13.98	0.004060061
4.943952726	0.018350311	13.99	0.002438496	n/a	n/a	13.99	0.004034665
4.93789757	0.018408067	14	0.002429184	n/a	n/a	14	0.004009691
4.931842414	0.018476468	14.01	0.002419937	n/a	n/a	14.01	0.003985148
4.925787259	0.018555917	14.02	0.002410755	n/a	n/a	14.02	0.00396104
4.919732103	0.018646767	14.03	0.002401638	n/a	n/a	14.03	0.003937364
4.913676948	0.018749298	14.04	0.002392584	n/a	n/a	14.04	0.003914115
4.907621792	0.018863694	14.05	0.002383594	n/a	n/a	14.05	0.003891282
4.901566636	0.018990025	14.06	0.002374665	n/a	n/a	14.06	0.003868853
4.895511481	0.019128219	14.07	0.002365798	n/a	n/a	14.07	0.003846814
4.889456325	0.019278065	14.08	0.002356992	n/a	n/a	14.08	0.003825152
4.883401169	0.019439178	14.09	0.002348247	n/a	n/a	14.09	0.003803853
4.877346014	0.019611003	14.1	0.002339561	n/a	n/a	14.1	0.003782903
4.871290858	0.01979282	14.11	0.002330934	n/a	n/a	14.11	0.003762287
4.865235703	0.019983733	14.12	0.002322366	n/a	n/a	14.12	0.003741991
4.859180547	0.020182682	14.13	0.002313855	n/a	n/a	14.13	0.003721994
4.853125391	0.020388465	14.14	0.002305402	n/a	n/a	14.14	0.003702275
4.847070236	0.020599752	14.15	0.002297005	n/a	n/a	14.15	0.003682808
4.84101508	0.0208151	14.16	0.002288665	n/a	n/a	14.16	0.003663567
4.834959925	0.021032999	14.17	0.00228038	n/a	n/a	14.17	0.003644525
4.828904769	0.021251893	14.18	0.00227215	n/a	n/a	14.18	0.003625655
4.822849613	0.021470218	14.19	0.002263974	n/a	n/a	14.19	0.003606936
4.816794458	0.021686449	14.2	0.002255853	n/a	n/a	14.2	0.003588347
4.810739302	0.021899129	14.21	0.002247784	n/a	n/a	14.21	0.003569874
4.804684147	0.02210691	14.22	0.002239769	n/a	n/a	14.22	0.003551505
4.798628991	0.022308603	14.23	0.002231805	n/a	n/a	14.23	0.003533234
4.792573835	0.022503197	14.24	0.002223894	n/a	n/a	14.24	0.003515055
4.78651868	0.022689911	14.25	0.002216033	n/a	n/a	14.25	0.003496967
4.780463524	0.022868208	14.26	0.002208223	n/a	n/a	14.26	0.003478968
4.774408369	0.023037833	14.27	0.002200464	n/a	n/a	14.27	0.003461058
4.768353213	0.023198815	14.28	0.002192754	n/a	n/a	14.28	0.003443238
4.762298057	0.023351501	14.29	0.002185094	n/a	n/a	14.29	0.003425507
4.756242902	0.023496531	14.3	0.002177482	n/a	n/a	14.3	0.003407869
4.750187746	0.02363486	14.31	0.002169918	n/a	n/a	14.31	0.003390328
4.744132591	0.023767744	14.32	0.002162403	n/a	n/a	14.32	0.003372886
4.738077435	0.023896703	14.33	0.002154934	n/a	n/a	14.33	0.003355552
4.732022279	0.024023511	14.34	0.002147513	n/a	n/a	14.34	0.003338333
4.725967124	0.024150167	14.35	0.002140138	n/a	n/a	14.35	0.003321237
4.719911968	0.024278841	14.36	0.002132809	n/a	n/a	14.36	0.003304277
4.713856813	0.024411843	14.37	0.002125526	n/a	n/a	14.37	0.003287463
4.707801657	0.024551575	14.38	0.002118288	n/a	n/a	14.38	0.00327081
4.701746501	0.024700468	14.39	0.002111094	n/a	n/a	14.39	0.003254329
4.695691346	0.024860949	14.4	0.002103945	n/a	n/a	14.4	0.003238032
4.68963619	0.025035372	14.41	0.00209684	n/a	n/a	14.41	0.003221932
4.683581034	0.025225972	14.42	0.002089778	n/a	n/a	14.42	0.003206036
4.677525879	0.025434816	14.43	0.002082759	n/a	n/a	14.43	0.003190351
4.671470723	0.025663771	14.44	0.002075783	n/a	n/a	14.44	0.003174881
4.665415568	0.025914443	14.45	0.00206885	n/a	n/a	14.45	0.003159629
4.659360412	0.026188146	14.46	0.002061958	n/a	n/a	14.46	0.003144594
4.653305256	0.026485893	14.47	0.002055107	n/a	n/a	14.47	0.003129777
4.647250101	0.026808364	14.48	0.002048298	n/a	n/a	14.48	0.003115175
4.641194945	0.027155899	14.49	0.002041529	n/a	n/a	14.49	0.003100791
4.63513979	0.027528494	14.5	0.002034801	n/a	n/a	14.5	0.003086624
4.629084634	0.027925811	14.51	0.002028113	n/a	n/a	14.51	0.003072675
4.623029478	0.0283472	14.52	0.002021465	n/a	n/a	14.52	0.003058944
4.616974323	0.028791712	14.53	0.002014855	n/a	n/a	14.53	0.003045432
4.610919167	0.029258149	14.54	0.002008285	n/a	n/a	14.54	0.003032137
4.604864012	0.029745084	14.55	0.002001753	n/a	n/a	14.55	0.003019056
4.598808856	0.030250927	14.56	0.00199526	n/a	n/a	14.56	0.003006184
4.5927537	0.030773958	14.57	0.001988804	n/a	n/a	14.57	0.002993514
4.586698545	0.031312401	14.58	0.001982386	n/a	n/a	14.58	0.002981038
4.580643389	0.031864459	14.59	0.001976006	n/a	n/a	14.59	0.002968748
4.574588234	0.03242839	14.6	0.001969662	n/a	n/a	14.6	0.002956635
4.568533078	0.033002547	14.61	0.001963354	n/a	n/a	14.61	0.002944689
4.562477922	0.033585446	14.62	0.001957083	n/a	n/a	14.62	0.002932903
4.556422767	0.034175805	14.63	0.001950848	n/a	n/a	14.63	0.002921269
4.550367611	0.034772588	14.64	0.001944649	n/a	n/a	14.64	0.00290978
4.544312456	0.035375049	14.65	0.001938485	n/a	n/a	14.65	0.002898433
4.5382573	0.035982749	14.66	0.001932356	n/a	n/a	14.66	0.002887223
4.532202144	0.036595589	14.67	0.001926261	n/a	n/a	14.67	0.002876146
4.526146989	0.037213818	14.68	0.001920201	n/a	n/a	14.68	0.002865201
4.520091833	0.037838029	14.69	0.001914175	n/a	n/a	14.69	0.002854384
4.514036678	0.038469155	14.7	0.001908183	n/a	n/a	14.7	0.002843693
4.507981522	0.039108448	14.71	0.001902225	n/a	n/a	14.71	0.002833125
4.501926366	0.039757461	14.72	0.001896299	n/a	n/a	14.72	0.00282268
4.495871211	0.040417997	14.73	0.001890407	n/a	n/a	14.73	0.002812355
4.489816055	0.04109208	14.74	0.001884547	n/a	n/a	14.74	0.002802149
4.4837609	0.041781901	14.75	0.00187872	n/a	n/a	14.75	0.002792058
4.477705744	0.042489759	14.76	0.001872925	n/a	n/a	14.76	0.002782082
4.471650588	0.043218017	14.77	0.001867162	n/a	n/a	14.77	0.002772216
4.465595433	0.043969015	14.78	0.00186143	n/a	n/a	14.78	0.002762455
4.459540277	0.04474504	14.79	0.00185573	n/a	n/a	14.79	0.002752792
4.453485121	0.045548246	14.8	0.001850061	n/a	n/a	14.8	0.00274322
4.447429966	0.04638061	14.81	0.001844423	n/a	n/a	14.81	0.002733731
4.44137481	0.047243873	14.82	0.001838815	n/a	n/a	14.82	0.002724316
4.435319655	0.048139494	14.83	0.001833237	n/a	n/a	14.83	0.002714968
4.429264499	0.049068625	14.84	0.00182769	n/a	n/a	14.84	0.00270568
4.423209343	0.050032064	14.85	0.001822173	n/a	n/a	14.85	0.002696445
4.417154188	0.051030248	14.86	0.001816685	n/a	n/a	14.86	0.002687261
4.411099032	0.052063239	14.87	0.001811226	n/a	n/a	14.87	0.002678123
4.405043877	0.053130725	14.88	0.001805796	n/a	n/a	14.88	0.002669032
4.398988721	0.054232028	14.89	0.001800396	n/a	n/a	14.89	0.002659986
4.392933565	0.055366142	14.9	0.001795024	n/a	n/a	14.9	0.002650987
4.38687841	0.056531744	14.91	0.00178968	n/a	n/a	14.91	0.002642036
4.380823254	0.057727251	14.92	0.001784365	n/a	n/a	14.92	0.002633138
4.374768099	0.058950859	14.93	0.001779077	n/a	n/a	14.93	0.002624295
4.368712943	0.060200613	14.94	0.001773818	n/a	n/a	14.94	0.00261551
4.362657787	0.061474454	14.95	0.001768586	n/a	n/a	14.95	0.00260679
4.356602632	0.062770302	14.96	0.001763381	n/a	n/a	14.96	0.002598138
4.350547476	0.064086106	14.97	0.001758203	n/a	n/a	14.97	0.002589559
4.344492321	0.06541993	14.98	0.001753052	n/a	n/a	14.98	0.002581057
[truncated: 1,758 more rows]
